# Supplementary material for: Structural and functional analyses of Burkholderia pseudomallei BPSL1038 reveal a Cas-2/VapD nuclease sub-family
Source: Commun Biol. 2023 Sep 8;6:920. doi: 10.1038/s42003-023-05265-4 (PMC10491678; doi:10.1038/s42003-023-05265-4)
Supplement: Supplementary file 3 — Supplementary Data 1 [file 42003_2023_5265_MOESM3_ESM.xlsx]

## Sheet: Sheet1
BPSL 1038 (Uninduced)	4
Replicate A							Replicate B							Replicate C							Replicate D
Date/Time	Live	Dead	Censor	Hours	Net Total	%Alive	Date/Time	Live	Dead	Censor	Hours	Net Total	%Alive	Date/Time	Live	Dead	Censor	Hours	Net Total	%Alive	Date/Time	Live	Dead	Censor	Hours	Net Total	%Alive	Mean Hours	Mean Alive	Stdev Alive	Mean Day
2014-12-06 12:15:00	48	0	0	0	48	1	2014-12-06 12:15:00	49	0	0	0	49	1	2014-12-06 12:15:00	47	0	0	0	47	1	2014-12-06 12:15:00	45	0	0	0	45	1	0	1	0	0
6/13/14 16:00	48	0	0	27.75	48	1	6/13/14 16:00	49	0	0	27.75	49	1	6/13/14 16:00	47	0	0	27.75	47	1	6/13/14 16:00	45	0	0	27.75	45	1	27.75	1	0	1.15625
6/14/14 12:15	48	0	0	48	48	1	6/14/14 12:15	49	0	0	48	49	1	6/14/14 12:15	47	0	0	48	47	1	6/14/14 12:15	45	0	0	48	45	1	48	1	0	2
6/16/14 12:15	48	0	0	96	48	1	6/16/14 12:15	49	0	0	96	49	1	6/16/14 12:15	41	6	0	96	47	0.87234	6/16/14 12:15	40	5	0	96	45	0.888889	96	0.940307	0.0692575	4
6/17/14 15:45	24	24	0	123.5	48	0.5	6/17/14 15:45	24	25	0	123.5	49	0.489796	6/17/14 15:45	19	22	0	123.5	47	0.404255	6/17/14 15:45	19	21	0	123.5	45	0.422222	123.5	0.454068	0.0478946	5.14583
6/18/14 15:30	10	14	0	147.25	48	0.208333	6/18/14 15:30	9	15	0	147.25	49	0.183673	6/18/14 15:30	10	9	0	147.25	47	0.212766	6/18/14 15:30	11	8	0	147.25	45	0.244444	147.25	0.212304	0.0249579	6.13542
6/19/14 15:30	8	2	0	171.25	48	0.166667	6/19/14 15:30	3	6	0	171.25	49	0.0612245	6/19/14 15:30	7	3	0	171.25	47	0.148936	6/19/14 15:30	8	3	0	171.25	45	0.177778	171.25	0.138651	0.0529668	7.13542
6/20/14 13:00	6	2	0	192.75	48	0.125	6/20/14 13:00	1	2	0	192.75	49	0.0204082	6/20/14 13:00	5	2	0	192.75	47	0.106383	6/20/14 13:00	6	2	0	192.75	45	0.133333	192.75	0.0962811	0.0518215	8.03125
6/21/14 13:00	5	1	0	216.75	48	0.104167	6/21/14 13:00	1	0	0	216.75	49	0.0204082	6/21/14 13:00	4	1	4	216.75	47	0.0851064	6/21/14 13:00	5	1	5	216.75	45	0.111111	216.75	0.0801981	0.0413483	9.03125
6/23/14 11:00	3	2	0	262.75	48	0.0625	6/23/14 11:00	0	1	0	262.75	49	0
6/24/14 11:00	3	0	0	286.75	48	0.0625
6/25/14 11:00	2	1	2	310.75	48	0.0416667
BPSL 1038 (Induced)	4
Replicate A							Replicate B							Replicate C							Replicate D
Date/Time	Live	Dead	Censor	Hours	Net Total	%Alive	Date/Time	Live	Dead	Censor	Hours	Net Total	%Alive	Date/Time	Live	Dead	Censor	Hours	Net Total	%Alive	Date/Time	Live	Dead	Censor	Hours	Net Total	%Alive	Mean Hours	Mean Alive	Stdev Alive	Mean Day
2014-12-06 12:15:00	44	0	0	0	44	1	2014-12-06 12:15:00	48	0	0	0	48	1	2014-12-06 12:15:00	38	0	0	0	38	1	2014-12-06 12:15:00	48	0	0	0	48	1	0	1	0	0
6/13/14 16:00	44	0	0	27.75	44	1	6/13/14 16:00	48	0	0	27.75	48	1	6/13/14 16:00	38	0	0	27.75	38	1	6/13/14 16:00	48	0	0	27.75	48	1	27.75	1	0	1.15625
6/14/14 12:15	44	0	0	48	44	1	6/14/14 12:15	48	0	0	48	48	1	6/14/14 12:15	38	0	0	48	38	1	6/14/14 12:15	48	0	0	48	48	1	48	1	0	2
6/16/14 12:15	40	4	0	96	44	0.909091	6/16/14 12:15	48	0	0	96	48	1	6/16/14 12:15	36	2	0	96	38	0.947368	6/16/14 12:15	44	4	0	96	48	0.916667	96	0.943281	0.0412756	4
6/17/14 15:45	20	20	0	123.5	44	0.454545	6/17/14 15:45	32	16	0	123.5	48	0.666667	6/17/14 15:45	21	15	0	123.5	38	0.552632	6/17/14 15:45	26	18	0	123.5	48	0.541667	123.5	0.553878	0.0870611	5.14583
6/18/14 15:30	12	8	0	147.25	44	0.272727	6/18/14 15:30	15	17	0	147.25	48	0.3125	6/18/14 15:30	15	6	0	147.25	38	0.394737	6/18/14 15:30	12	14	0	147.25	48	0.25	147.25	0.307491	0.0636413	6.13542
6/19/14 15:30	7	5	0	171.25	44	0.159091	6/19/14 15:30	11	4	0	171.25	48	0.229167	6/19/14 15:30	12	3	0	171.25	38	0.315789	6/19/14 15:30	9	3	0	171.25	48	0.1875	171.25	0.222887	0.0682947	7.13542
6/20/14 13:00	6	1	0	192.75	44	0.136364	6/20/14 13:00	9	2	0	192.75	48	0.1875	6/20/14 13:00	3	4	5	192.75	33	0.0909091	6/20/14 13:00	9	0	0	192.75	48	0.1875	192.75	0.150568	0.0465077	8.03125
6/21/14 13:00	5	1	0	216.75	44	0.113636	6/21/14 13:00	3	6	3	216.75	48	0.0625	6/21/14 13:00	2	1	2	216.75	33	0.0606061	6/21/14 13:00	8	1	8	216.75	48	0.166667	216.75	0.100852	0.0502846	9.03125
6/23/14 11:00	3	2	3	262.75	44	0.0681818	6/23/14 11:00							6/23/14 11:00
