# Supplementary material for: Structural and functional analyses of Burkholderia pseudomallei BPSL1038 reveal a Cas-2/VapD nuclease sub-family
Source: Commun Biol. 2023 Sep 8;6:920. doi: 10.1038/s42003-023-05265-4 (PMC10491678; doi:10.1038/s42003-023-05265-4)
Supplement: Supplementary file 4 — Supplementary Data 2 [file 42003_2023_5265_MOESM4_ESM.cif]

data_XXXX
# 
_cell.entry_id           XXXX 
_cell.length_a           85.455 
_cell.length_b           115.540 
_cell.length_c           46.790 
_cell.angle_alpha        90.00 
_cell.angle_beta         90.00 
_cell.angle_gamma        90.00 
_cell.Z_PDB              8 
_cell.pdbx_unique_axis   ? 
# 
_symmetry.entry_id                         XXXX 
_symmetry.space_group_name_H-M             'C 2 2 21' 
_symmetry.pdbx_full_space_group_name_H-M   ? 
_symmetry.cell_setting                     ? 
_symmetry.Int_Tables_number                ? 
# 
_atom_sites.entry_id                    XXXX 
_atom_sites.fract_transf_matrix[1][1]   0.011702 
_atom_sites.fract_transf_matrix[1][2]   0.000000 
_atom_sites.fract_transf_matrix[1][3]   0.000000 
_atom_sites.fract_transf_matrix[2][1]   0.000000 
_atom_sites.fract_transf_matrix[2][2]   0.008655 
_atom_sites.fract_transf_matrix[2][3]   0.000000 
_atom_sites.fract_transf_matrix[3][1]   0.000000 
_atom_sites.fract_transf_matrix[3][2]   0.000000 
_atom_sites.fract_transf_matrix[3][3]   0.021372 
_atom_sites.fract_transf_vector[1]      0.00000 
_atom_sites.fract_transf_vector[2]      0.00000 
_atom_sites.fract_transf_vector[3]      0.00000 
# 
_refine.pdbx_refine_id                           1 
_refine.entry_id                                 XXXX 
_refine.pdbx_diffrn_id                           1 
_refine.pdbx_TLS_residual_ADP_flag               ? 
_refine.ls_number_reflns_obs                     13809 
_refine.ls_number_reflns_all                     ? 
_refine.pdbx_ls_sigma_I                          ? 
_refine.pdbx_ls_sigma_F                          ? 
_refine.pdbx_data_cutoff_high_absF               ? 
_refine.pdbx_data_cutoff_low_absF                ? 
_refine.pdbx_data_cutoff_high_rms_absF           ? 
_refine.ls_d_res_low                             68.71 
_refine.ls_d_res_high                            2.05 
_refine.ls_percent_reflns_obs                    97.49 
_refine.ls_R_factor_obs                          0.21964 
_refine.ls_R_factor_all                          ? 
_refine.ls_R_factor_R_work                       0.21750 
_refine.ls_R_factor_R_free                       0.25751 
_refine.ls_R_factor_R_free_error                 ? 
_refine.ls_R_factor_R_free_error_details         ? 
_refine.ls_percent_reflns_R_free                 5.2 
_refine.ls_number_reflns_R_free                  754 
_refine.ls_number_parameters                     ? 
_refine.ls_number_restraints                     ? 
_refine.occupancy_min                            ? 
_refine.occupancy_max                            ? 
_refine.correlation_coeff_Fo_to_Fc               0.912 
_refine.correlation_coeff_Fo_to_Fc_free          0.892 
_refine.B_iso_mean                               18.106 
_refine.aniso_B[1][1]                            0.97 
_refine.aniso_B[2][2]                            -0.86 
_refine.aniso_B[3][3]                            -0.11 
_refine.aniso_B[1][2]                            0.00 
_refine.aniso_B[1][3]                            0.00 
_refine.aniso_B[2][3]                            0.00 
_refine.solvent_model_details                    MASK 
_refine.solvent_model_param_ksol                 ? 
_refine.solvent_model_param_bsol                 ? 
_refine.pdbx_solvent_vdw_probe_radii             1.20 
_refine.pdbx_solvent_ion_probe_radii             0.80 
_refine.pdbx_solvent_shrinkage_radii             0.80 
_refine.pdbx_ls_cross_valid_method               THROUGHOUT 
_refine.details                                  'HYDROGENS HAVE BEEN ADDED IN THE RIDING POSITIONS' 
_refine.pdbx_starting_model                      ? 
_refine.pdbx_method_to_determine_struct          ? 
_refine.pdbx_isotropic_thermal_model             ? 
_refine.pdbx_stereochemistry_target_values       'MAXIMUM LIKELIHOOD' 
_refine.pdbx_stereochem_target_val_spec_case     ? 
_refine.pdbx_R_Free_selection_details            RANDOM 
_refine.pdbx_overall_ESU_R                       0.228 
_refine.pdbx_overall_ESU_R_Free                  0.191 
_refine.overall_SU_ML                            0.157 
_refine.pdbx_overall_phase_error                 ? 
_refine.overall_SU_B                             11.746 
_refine.overall_SU_R_Cruickshank_DPI             ? 
_refine.pdbx_overall_SU_R_free_Cruickshank_DPI   ? 
_refine.pdbx_overall_SU_R_Blow_DPI               ? 
_refine.pdbx_overall_SU_R_free_Blow_DPI          ? 
# 
loop_
_refine_ls_restr.type 
_refine_ls_restr.dev_ideal 
_refine_ls_restr.dev_ideal_target 
_refine_ls_restr.weight 
_refine_ls_restr.number 
_refine_ls_restr.pdbx_refine_id 
_refine_ls_restr.pdbx_restraint_function 
r_bond_refined_d             0.015  0.020  ? 1541 . ? 
r_bond_other_d               0.005  0.020  ? 1399 . ? 
r_angle_refined_deg          1.715  1.937  ? 2111 . ? 
r_angle_other_deg            1.241  3.000  ? 3219 . ? 
r_dihedral_angle_1_deg       6.436  5.000  ? 202  . ? 
r_dihedral_angle_2_deg       39.986 25.190 ? 79   . ? 
r_dihedral_angle_3_deg       15.257 15.000 ? 252  . ? 
r_dihedral_angle_4_deg       8.674  15.000 ? 7    . ? 
r_chiral_restr               0.107  0.200  ? 245  . ? 
r_gen_planes_refined         0.008  0.020  ? 1807 . ? 
r_gen_planes_other           0.004  0.020  ? 372  . ? 
r_nbd_refined                ?      ?      ? ?    . ? 
r_nbd_other                  ?      ?      ? ?    . ? 
r_nbtor_refined              ?      ?      ? ?    . ? 
r_nbtor_other                ?      ?      ? ?    . ? 
r_xyhbond_nbd_refined        ?      ?      ? ?    . ? 
r_xyhbond_nbd_other          ?      ?      ? ?    . ? 
r_metal_ion_refined          ?      ?      ? ?    . ? 
r_metal_ion_other            ?      ?      ? ?    . ? 
r_symmetry_vdw_refined       ?      ?      ? ?    . ? 
r_symmetry_vdw_other         ?      ?      ? ?    . ? 
r_symmetry_hbond_refined     ?      ?      ? ?    . ? 
r_symmetry_hbond_other       ?      ?      ? ?    . ? 
r_symmetry_metal_ion_refined ?      ?      ? ?    . ? 
r_symmetry_metal_ion_other   ?      ?      ? ?    . ? 
r_mcbond_it                  1.570  1.594  ? 760  . ? 
r_mcbond_other               1.513  1.590  ? 759  . ? 
r_mcangle_it                 2.561  2.371  ? 951  . ? 
r_mcangle_other              2.566  2.372  ? 952  . ? 
r_scbond_it                  1.791  1.721  ? 781  . ? 
r_scbond_other               1.790  1.722  ? 782  . ? 
r_scangle_it                 ?      ?      ? ?    . ? 
r_scangle_other              2.919  2.518  ? 1152 . ? 
r_long_range_B_refined       8.202  14.954 ? 1960 . ? 
r_long_range_B_other         7.932  13.794 ? 1866 . ? 
r_rigid_bond_restr           ?      ?      ? ?    . ? 
r_sphericity_free            ?      ?      ? ?    . ? 
r_sphericity_bonded          ?      ?      ? ?    . ? 
# 
loop_
_refine_ls_restr_ncs.pdbx_refine_id 
_refine_ls_restr_ncs.dom_id 
_refine_ls_restr_ncs.pdbx_ens_id 
_refine_ls_restr_ncs.pdbx_ordinal 
_refine_ls_restr_ncs.ncs_model_details 
_refine_ls_restr_ncs.rms_dev_position 
_refine_ls_restr_ncs.weight_position 
_refine_ls_restr_ncs.rms_dev_B_iso 
_refine_ls_restr_ncs.weight_B_iso 
_refine_ls_restr_ncs.pdbx_auth_asym_id 
_refine_ls_restr_ncs.pdbx_number 
_refine_ls_restr_ncs.pdbx_type 
. 1 1 1 ? 0.19 0.05 ? ? A 4177 'interatomic distance' 
. 2 1 2 ? 0.19 0.05 ? ? B 4177 'interatomic distance' 
# 
_refine_ls_shell.pdbx_refine_id                   . 
_refine_ls_shell.pdbx_total_number_of_bins_used   20 
_refine_ls_shell.d_res_high                       2.050 
_refine_ls_shell.d_res_low                        2.103 
_refine_ls_shell.number_reflns_R_work             1004 
_refine_ls_shell.R_factor_R_work                  0.237 
_refine_ls_shell.percent_reflns_obs               99.53 
_refine_ls_shell.R_factor_R_free                  0.236 
_refine_ls_shell.R_factor_R_free_error            ? 
_refine_ls_shell.percent_reflns_R_free            ? 
_refine_ls_shell.number_reflns_R_free             63 
_refine_ls_shell.number_reflns_all                ? 
_refine_ls_shell.R_factor_all                     ? 
# 
_refine_hist.pdbx_refine_id                   . 
_refine_hist.cycle_id                         1 
_refine_hist.pdbx_number_atoms_protein        ? 
_refine_hist.pdbx_number_atoms_nucleic_acid   ? 
_refine_hist.pdbx_number_atoms_ligand         ? 
_refine_hist.number_atoms_solvent             ? 
_refine_hist.number_atoms_total               1719 
_refine_hist.d_res_high                       . 
_refine_hist.d_res_low                        . 
# 
loop_
_pdbx_refine_tls.pdbx_refine_id 
_pdbx_refine_tls.id 
_pdbx_refine_tls.details 
_pdbx_refine_tls.method 
_pdbx_refine_tls.origin_x 
_pdbx_refine_tls.origin_y 
_pdbx_refine_tls.origin_z 
_pdbx_refine_tls.T[1][1] 
_pdbx_refine_tls.T[2][2] 
_pdbx_refine_tls.T[3][3] 
_pdbx_refine_tls.T[1][2] 
_pdbx_refine_tls.T[1][3] 
_pdbx_refine_tls.T[2][3] 
_pdbx_refine_tls.L[1][1] 
_pdbx_refine_tls.L[2][2] 
_pdbx_refine_tls.L[3][3] 
_pdbx_refine_tls.L[1][2] 
_pdbx_refine_tls.L[1][3] 
_pdbx_refine_tls.L[2][3] 
_pdbx_refine_tls.S[1][1] 
_pdbx_refine_tls.S[1][2] 
_pdbx_refine_tls.S[1][3] 
_pdbx_refine_tls.S[2][1] 
_pdbx_refine_tls.S[2][2] 
_pdbx_refine_tls.S[2][3] 
_pdbx_refine_tls.S[3][1] 
_pdbx_refine_tls.S[3][2] 
_pdbx_refine_tls.S[3][3] 
. 1 ? refined -29.2006 -10.0220 -6.0195  0.1091 0.0281 0.0416 0.0079 -0.0168 -0.0291 0.7983 1.9410 1.8719 -0.7553 -0.1492 -0.4261 0.0144 -0.0365 0.0959  -0.0289 -0.0200 0.0342 -0.1923 -0.0007 0.0055  
. 2 ? refined -26.5121 -21.9256 -15.7451 0.1158 0.0452 0.0140 0.0389 -0.0145 -0.0240 1.5536 1.7187 1.6378 -0.8821 0.3473  -0.2565 0.1073 0.1365  -0.0942 -0.2381 -0.0947 0.0462 0.0995  0.0707  -0.0126 
# 
loop_
_pdbx_refine_tls_group.pdbx_refine_id 
_pdbx_refine_tls_group.id 
_pdbx_refine_tls_group.refine_tls_id 
_pdbx_refine_tls_group.beg_auth_asym_id 
_pdbx_refine_tls_group.beg_auth_seq_id 
_pdbx_refine_tls_group.beg_label_asym_id 
_pdbx_refine_tls_group.beg_label_seq_id 
_pdbx_refine_tls_group.end_auth_asym_id 
_pdbx_refine_tls_group.end_auth_seq_id 
_pdbx_refine_tls_group.end_label_asym_id 
_pdbx_refine_tls_group.end_label_seq_id 
_pdbx_refine_tls_group.selection 
_pdbx_refine_tls_group.selection_details 
. 1 1 A -12 ? ? A 87 ? ? ? ? 
. 2 2 B 2   ? ? B 87 ? ? ? ? 
# 
_software.classification   refinement 
_software.name             REFMAC 
_software.version          5.8.0073 
_software.citation_id      ? 
_software.pdbx_ordinal     1 
# 
loop_
_atom_site.group_PDB 
_atom_site.id 
_atom_site.type_symbol 
_atom_site.label_atom_id 
_atom_site.label_alt_id 
_atom_site.label_comp_id 
_atom_site.label_asym_id 
_atom_site.label_entity_id 
_atom_site.label_seq_id 
_atom_site.pdbx_PDB_ins_code 
_atom_site.Cartn_x 
_atom_site.Cartn_y 
_atom_site.Cartn_z 
_atom_site.occupancy 
_atom_site.B_iso_or_equiv 
_atom_site.pdbx_formal_charge 
_atom_site.auth_seq_id 
_atom_site.auth_comp_id 
_atom_site.auth_asym_id 
_atom_site.auth_atom_id 
_atom_site.pdbx_PDB_model_num 
ATOM   1    N  N   . HIS A 1 1   ? -34.646 -7.087  -27.926 1.00 57.03 ? -12 HIS A N   1 
ATOM   2    C  CA  . HIS A 1 1   ? -34.607 -7.477  -26.476 1.00 55.90 ? -12 HIS A CA  1 
ATOM   3    C  C   . HIS A 1 1   ? -33.316 -8.126  -25.909 1.00 52.19 ? -12 HIS A C   1 
ATOM   4    O  O   . HIS A 1 1   ? -33.262 -8.369  -24.701 1.00 50.71 ? -12 HIS A O   1 
ATOM   5    C  CB  . HIS A 1 1   ? -35.835 -8.319  -26.041 1.00 60.95 ? -12 HIS A CB  1 
ATOM   6    C  CG  . HIS A 1 1   ? -36.651 -8.910  -27.152 1.00 68.28 ? -12 HIS A CG  1 
ATOM   7    N  ND1 . HIS A 1 1   ? -36.607 -10.252 -27.481 1.00 71.63 ? -12 HIS A ND1 1 
ATOM   8    C  CD2 . HIS A 1 1   ? -37.614 -8.363  -27.937 1.00 74.58 ? -12 HIS A CD2 1 
ATOM   9    C  CE1 . HIS A 1 1   ? -37.464 -10.494 -28.458 1.00 73.90 ? -12 HIS A CE1 1 
ATOM   10   N  NE2 . HIS A 1 1   ? -38.092 -9.366  -28.749 1.00 78.36 ? -12 HIS A NE2 1 
ATOM   11   N  N   . HIS A 1 2   ? -32.310 -8.421  -26.739 1.00 46.04 ? -11 HIS A N   1 
ATOM   12   C  CA  . HIS A 1 2   ? -30.966 -8.802  -26.251 1.00 46.29 ? -11 HIS A CA  1 
ATOM   13   C  C   . HIS A 1 2   ? -30.374 -7.594  -25.487 1.00 41.67 ? -11 HIS A C   1 
ATOM   14   O  O   . HIS A 1 2   ? -30.432 -6.474  -25.995 1.00 39.32 ? -11 HIS A O   1 
ATOM   15   C  CB  . HIS A 1 2   ? -29.996 -9.113  -27.421 1.00 49.35 ? -11 HIS A CB  1 
ATOM   16   C  CG  . HIS A 1 2   ? -30.136 -10.476 -28.034 1.00 56.39 ? -11 HIS A CG  1 
ATOM   17   N  ND1 . HIS A 1 2   ? -31.351 -11.103 -28.216 1.00 62.04 ? -11 HIS A ND1 1 
ATOM   18   C  CD2 . HIS A 1 2   ? -29.205 -11.300 -28.582 1.00 67.82 ? -11 HIS A CD2 1 
ATOM   19   C  CE1 . HIS A 1 2   ? -31.160 -12.268 -28.816 1.00 69.18 ? -11 HIS A CE1 1 
ATOM   20   N  NE2 . HIS A 1 2   ? -29.866 -12.413 -29.049 1.00 72.94 ? -11 HIS A NE2 1 
ATOM   21   N  N   . HIS A 1 3   ? -29.796 -7.797  -24.300 1.00 35.26 ? -10 HIS A N   1 
ATOM   22   C  CA  . HIS A 1 3   ? -29.041 -6.720  -23.632 1.00 31.95 ? -10 HIS A CA  1 
ATOM   23   C  C   . HIS A 1 3   ? -27.815 -7.256  -22.906 1.00 28.78 ? -10 HIS A C   1 
ATOM   24   O  O   . HIS A 1 3   ? -27.729 -8.424  -22.579 1.00 24.93 ? -10 HIS A O   1 
ATOM   25   C  CB  . HIS A 1 3   ? -29.880 -5.946  -22.618 1.00 32.44 ? -10 HIS A CB  1 
ATOM   26   C  CG  . HIS A 1 3   ? -31.292 -5.675  -23.050 1.00 38.67 ? -10 HIS A CG  1 
ATOM   27   N  ND1 . HIS A 1 3   ? -31.646 -4.578  -23.810 1.00 39.21 ? -10 HIS A ND1 1 
ATOM   28   C  CD2 . HIS A 1 3   ? -32.446 -6.341  -22.790 1.00 41.03 ? -10 HIS A CD2 1 
ATOM   29   C  CE1 . HIS A 1 3   ? -32.952 -4.590  -24.010 1.00 42.18 ? -10 HIS A CE1 1 
ATOM   30   N  NE2 . HIS A 1 3   ? -33.461 -5.651  -23.406 1.00 42.28 ? -10 HIS A NE2 1 
ATOM   31   N  N   . SER A 1 4   ? -26.881 -6.364  -22.636 1.00 27.33 ? -9  SER A N   1 
ATOM   32   C  CA  . SER A 1 4   ? -25.699 -6.690  -21.864 1.00 26.54 ? -9  SER A CA  1 
ATOM   33   C  C   . SER A 1 4   ? -25.086 -5.437  -21.167 1.00 24.86 ? -9  SER A C   1 
ATOM   34   O  O   . SER A 1 4   ? -25.149 -4.340  -21.720 1.00 25.67 ? -9  SER A O   1 
ATOM   35   C  CB  . SER A 1 4   ? -24.684 -7.373  -22.767 1.00 26.10 ? -9  SER A CB  1 
ATOM   36   O  OG  . SER A 1 4   ? -23.852 -6.430  -23.382 1.00 26.19 ? -9  SER A OG  1 
ATOM   37   N  N   . SER A 1 5   ? -24.552 -5.627  -19.949 1.00 22.70 ? -8  SER A N   1 
ATOM   38   C  CA  A SER A 1 5   ? -23.873 -4.569  -19.169 0.50 21.49 ? -8  SER A CA  1 
ATOM   39   C  CA  B SER A 1 5   ? -23.881 -4.574  -19.169 0.50 21.20 ? -8  SER A CA  1 
ATOM   40   C  C   . SER A 1 5   ? -22.553 -5.140  -18.640 1.00 21.02 ? -8  SER A C   1 
ATOM   41   O  O   . SER A 1 5   ? -22.468 -6.327  -18.299 1.00 17.84 ? -8  SER A O   1 
ATOM   42   C  CB  A SER A 1 5   ? -24.712 -4.077  -17.969 0.50 21.62 ? -8  SER A CB  1 
ATOM   43   C  CB  B SER A 1 5   ? -24.797 -4.116  -18.018 0.50 21.04 ? -8  SER A CB  1 
ATOM   44   O  OG  A SER A 1 5   ? -26.097 -3.917  -18.256 0.50 21.04 ? -8  SER A OG  1 
ATOM   45   O  OG  B SER A 1 5   ? -24.187 -3.188  -17.134 0.50 19.68 ? -8  SER A OG  1 
ATOM   46   N  N   . GLY A 1 6   ? -21.520 -4.288  -18.597 1.00 20.98 ? -7  GLY A N   1 
ATOM   47   C  CA  . GLY A 1 6   ? -20.247 -4.606  -17.946 1.00 22.86 ? -7  GLY A CA  1 
ATOM   48   C  C   . GLY A 1 6   ? -20.311 -4.212  -16.475 1.00 24.90 ? -7  GLY A C   1 
ATOM   49   O  O   . GLY A 1 6   ? -19.334 -4.367  -15.737 1.00 26.37 ? -7  GLY A O   1 
ATOM   50   N  N   . LEU A 1 7   ? -21.486 -3.701  -16.081 1.00 26.95 ? -6  LEU A N   1 
ATOM   51   C  CA  . LEU A 1 7   ? -21.895 -3.511  -14.698 1.00 28.43 ? -6  LEU A CA  1 
ATOM   52   C  C   . LEU A 1 7   ? -20.877 -2.540  -14.018 1.00 30.33 ? -6  LEU A C   1 
ATOM   53   O  O   . LEU A 1 7   ? -20.268 -2.840  -12.986 1.00 29.74 ? -6  LEU A O   1 
ATOM   54   C  CB  . LEU A 1 7   ? -22.058 -4.900  -14.015 1.00 24.63 ? -6  LEU A CB  1 
ATOM   55   C  CG  . LEU A 1 7   ? -23.280 -5.788  -14.278 1.00 21.57 ? -6  LEU A CG  1 
ATOM   56   C  CD1 . LEU A 1 7   ? -23.152 -7.092  -13.488 1.00 20.51 ? -6  LEU A CD1 1 
ATOM   57   C  CD2 . LEU A 1 7   ? -24.598 -5.141  -13.901 1.00 21.15 ? -6  LEU A CD2 1 
ATOM   58   N  N   . VAL A 1 8   ? -20.686 -1.390  -14.663 1.00 37.00 ? -5  VAL A N   1 
ATOM   59   C  CA  . VAL A 1 8   ? -19.529 -0.504  -14.406 1.00 41.14 ? -5  VAL A CA  1 
ATOM   60   C  C   . VAL A 1 8   ? -19.724 0.354   -13.164 1.00 43.42 ? -5  VAL A C   1 
ATOM   61   O  O   . VAL A 1 8   ? -20.753 1.036   -13.012 1.00 47.36 ? -5  VAL A O   1 
ATOM   62   C  CB  . VAL A 1 8   ? -19.205 0.445   -15.609 1.00 39.22 ? -5  VAL A CB  1 
ATOM   63   C  CG1 . VAL A 1 8   ? -18.096 1.431   -15.271 0.01 39.50 ? -5  VAL A CG1 1 
ATOM   64   C  CG2 . VAL A 1 8   ? -18.800 -0.350  -16.833 1.00 38.52 ? -5  VAL A CG2 1 
ATOM   65   N  N   . PRO A 1 9   ? -18.717 0.355   -12.282 1.00 46.40 ? -4  PRO A N   1 
ATOM   66   C  CA  . PRO A 1 9   ? -18.774 1.388   -11.262 1.00 49.19 ? -4  PRO A CA  1 
ATOM   67   C  C   . PRO A 1 9   ? -18.539 2.766   -11.915 1.00 48.80 ? -4  PRO A C   1 
ATOM   68   O  O   . PRO A 1 9   ? -17.610 2.928   -12.713 1.00 48.88 ? -4  PRO A O   1 
ATOM   69   C  CB  . PRO A 1 9   ? -17.648 0.992   -10.272 1.00 47.84 ? -4  PRO A CB  1 
ATOM   70   C  CG  . PRO A 1 9   ? -16.992 -0.242  -10.828 1.00 47.42 ? -4  PRO A CG  1 
ATOM   71   C  CD  . PRO A 1 9   ? -17.447 -0.392  -12.248 1.00 48.01 ? -4  PRO A CD  1 
ATOM   72   N  N   . ARG A 1 10  ? -19.419 3.711   -11.588 1.00 48.37 ? -3  ARG A N   1 
ATOM   73   C  CA  . ARG A 1 10  ? -19.388 5.097   -12.066 1.00 48.49 ? -3  ARG A CA  1 
ATOM   74   C  C   . ARG A 1 10  ? -20.813 5.605   -11.925 1.00 46.99 ? -3  ARG A C   1 
ATOM   75   O  O   . ARG A 1 10  ? -21.757 4.846   -12.155 1.00 50.75 ? -3  ARG A O   1 
ATOM   76   C  CB  . ARG A 1 10  ? -18.883 5.248   -13.526 1.00 47.61 ? -3  ARG A CB  1 
ATOM   77   C  CG  . ARG A 1 10  ? -19.557 4.387   -14.581 0.10 45.32 ? -3  ARG A CG  1 
ATOM   78   C  CD  . ARG A 1 10  ? -19.115 4.815   -15.971 0.10 43.87 ? -3  ARG A CD  1 
ATOM   79   N  NE  . ARG A 1 10  ? -20.025 5.803   -16.533 0.10 42.55 ? -3  ARG A NE  1 
ATOM   80   C  CZ  . ARG A 1 10  ? -21.223 5.499   -17.015 0.10 41.40 ? -3  ARG A CZ  1 
ATOM   81   N  NH1 . ARG A 1 10  ? -21.636 4.240   -16.991 0.10 40.89 ? -3  ARG A NH1 1 
ATOM   82   N  NH2 . ARG A 1 10  ? -22.007 6.444   -17.512 0.10 40.83 ? -3  ARG A NH2 1 
ATOM   83   N  N   . GLY A 1 11  ? -20.972 6.861   -11.522 0.50 43.84 ? -2  GLY A N   1 
ATOM   84   C  CA  . GLY A 1 11  ? -22.298 7.435   -11.324 0.50 42.85 ? -2  GLY A CA  1 
ATOM   85   C  C   . GLY A 1 11  ? -23.073 6.727   -10.226 0.50 42.41 ? -2  GLY A C   1 
ATOM   86   O  O   . GLY A 1 11  ? -22.487 6.288   -9.232  0.50 40.19 ? -2  GLY A O   1 
ATOM   87   N  N   . SER A 1 12  ? -24.388 6.603   -10.425 1.00 42.94 ? -1  SER A N   1 
ATOM   88   C  CA  . SER A 1 12  ? -25.287 5.940   -9.462  1.00 44.92 ? -1  SER A CA  1 
ATOM   89   C  C   . SER A 1 12  ? -25.038 4.426   -9.292  1.00 42.95 ? -1  SER A C   1 
ATOM   90   O  O   . SER A 1 12  ? -25.489 3.847   -8.308  1.00 40.58 ? -1  SER A O   1 
ATOM   91   C  CB  . SER A 1 12  ? -26.768 6.180   -9.831  1.00 44.90 ? -1  SER A CB  1 
ATOM   92   O  OG  . SER A 1 12  ? -27.136 7.529   -9.603  0.01 44.77 ? -1  SER A OG  1 
ATOM   93   N  N   . HIS A 1 13  ? -24.337 3.793   -10.240 1.00 43.45 ? 0   HIS A N   1 
ATOM   94   C  CA  . HIS A 1 13  ? -24.064 2.339   -10.167 1.00 42.66 ? 0   HIS A CA  1 
ATOM   95   C  C   . HIS A 1 13  ? -22.919 2.055   -9.186  1.00 41.81 ? 0   HIS A C   1 
ATOM   96   O  O   . HIS A 1 13  ? -21.775 2.470   -9.412  1.00 41.03 ? 0   HIS A O   1 
ATOM   97   C  CB  . HIS A 1 13  ? -23.747 1.712   -11.550 1.00 37.53 ? 0   HIS A CB  1 
ATOM   98   C  CG  . HIS A 1 13  ? -23.809 0.203   -11.556 1.00 36.86 ? 0   HIS A CG  1 
ATOM   99   N  ND1 . HIS A 1 13  ? -24.989 -0.511  -11.717 1.00 31.93 ? 0   HIS A ND1 1 
ATOM   100  C  CD2 . HIS A 1 13  ? -22.828 -0.725  -11.411 1.00 34.93 ? 0   HIS A CD2 1 
ATOM   101  C  CE1 . HIS A 1 13  ? -24.723 -1.801  -11.679 1.00 33.15 ? 0   HIS A CE1 1 
ATOM   102  N  NE2 . HIS A 1 13  ? -23.421 -1.959  -11.499 1.00 33.70 ? 0   HIS A NE2 1 
ATOM   103  N  N   . MET A 1 14  ? -23.247 1.343   -8.110  1.00 41.22 ? 1   MET A N   1 
ATOM   104  C  CA  . MET A 1 14  ? -22.276 0.995   -7.064  1.00 43.47 ? 1   MET A CA  1 
ATOM   105  C  C   . MET A 1 14  ? -21.311 -0.130  -7.524  1.00 40.30 ? 1   MET A C   1 
ATOM   106  O  O   . MET A 1 14  ? -21.568 -0.842  -8.497  1.00 38.09 ? 1   MET A O   1 
ATOM   107  C  CB  . MET A 1 14  ? -23.011 0.658   -5.739  1.00 48.01 ? 1   MET A CB  1 
ATOM   108  C  CG  . MET A 1 14  ? -23.712 1.876   -5.109  1.00 52.28 ? 1   MET A CG  1 
ATOM   109  S  SD  . MET A 1 14  ? -24.734 1.542   -3.650  1.00 60.59 ? 1   MET A SD  1 
ATOM   110  C  CE  . MET A 1 14  ? -23.497 0.984   -2.470  1.00 55.52 ? 1   MET A CE  1 
ATOM   111  N  N   . ALA A 1 15  ? -20.161 -0.216  -6.867  1.00 37.58 ? 2   ALA A N   1 
ATOM   112  C  CA  . ALA A 1 15  ? -19.112 -1.178  -7.231  1.00 36.37 ? 2   ALA A CA  1 
ATOM   113  C  C   . ALA A 1 15  ? -19.473 -2.657  -7.013  1.00 33.45 ? 2   ALA A C   1 
ATOM   114  O  O   . ALA A 1 15  ? -19.031 -3.503  -7.775  1.00 36.67 ? 2   ALA A O   1 
ATOM   115  C  CB  . ALA A 1 15  ? -17.804 -0.841  -6.510  1.00 36.28 ? 2   ALA A CB  1 
ATOM   116  N  N   . GLY A 1 16  ? -20.246 -2.999  -5.993  1.00 27.60 ? 3   GLY A N   1 
ATOM   117  C  CA  . GLY A 1 16  ? -20.525 -4.408  -5.767  1.00 22.64 ? 3   GLY A CA  1 
ATOM   118  C  C   . GLY A 1 16  ? -21.684 -4.827  -6.657  1.00 18.59 ? 3   GLY A C   1 
ATOM   119  O  O   . GLY A 1 16  ? -22.692 -4.159  -6.685  1.00 17.04 ? 3   GLY A O   1 
ATOM   120  N  N   . ASN A 1 17  ? -21.524 -5.909  -7.407  1.00 15.14 ? 4   ASN A N   1 
ATOM   121  C  CA  . ASN A 1 17  ? -22.582 -6.447  -8.221  1.00 13.62 ? 4   ASN A CA  1 
ATOM   122  C  C   . ASN A 1 17  ? -22.704 -7.899  -7.792  1.00 12.71 ? 4   ASN A C   1 
ATOM   123  O  O   . ASN A 1 17  ? -21.818 -8.702  -8.067  1.00 12.16 ? 4   ASN A O   1 
ATOM   124  C  CB  . ASN A 1 17  ? -22.223 -6.404  -9.695  1.00 14.22 ? 4   ASN A CB  1 
ATOM   125  C  CG  . ASN A 1 17  ? -22.119 -5.000  -10.249 1.00 15.05 ? 4   ASN A CG  1 
ATOM   126  O  OD1 . ASN A 1 17  ? -23.116 -4.260  -10.340 1.00 16.58 ? 4   ASN A OD1 1 
ATOM   127  N  ND2 . ASN A 1 17  ? -20.928 -4.626  -10.654 1.00 15.53 ? 4   ASN A ND2 1 
ATOM   128  N  N   . LEU A 1 18  ? -23.794 -8.214  -7.111  1.00 10.78 ? 5   LEU A N   1 
ATOM   129  C  CA  . LEU A 1 18  ? -23.921 -9.456  -6.415  1.00 10.55 ? 5   LEU A CA  1 
ATOM   130  C  C   . LEU A 1 18  ? -25.113 -10.178 -6.916  1.00 9.44  ? 5   LEU A C   1 
ATOM   131  O  O   . LEU A 1 18  ? -26.113 -9.567  -7.177  1.00 9.24  ? 5   LEU A O   1 
ATOM   132  C  CB  . LEU A 1 18  ? -24.086 -9.223  -4.924  1.00 11.05 ? 5   LEU A CB  1 
ATOM   133  C  CG  . LEU A 1 18  ? -22.898 -8.505  -4.329  1.00 11.82 ? 5   LEU A CG  1 
ATOM   134  C  CD1 . LEU A 1 18  ? -23.277 -7.800  -3.064  1.00 12.68 ? 5   LEU A CD1 1 
ATOM   135  C  CD2 . LEU A 1 18  ? -21.773 -9.474  -4.048  1.00 11.87 ? 5   LEU A CD2 1 
ATOM   136  N  N   . VAL A 1 19  ? -24.966 -11.496 -7.076  1.00 9.38  ? 6   VAL A N   1 
ATOM   137  C  CA  . VAL A 1 19  ? -26.074 -12.399 -7.388  1.00 9.14  ? 6   VAL A CA  1 
ATOM   138  C  C   . VAL A 1 19  ? -26.269 -13.359 -6.232  1.00 8.98  ? 6   VAL A C   1 
ATOM   139  O  O   . VAL A 1 19  ? -25.354 -14.045 -5.782  1.00 8.35  ? 6   VAL A O   1 
ATOM   140  C  CB  . VAL A 1 19  ? -25.850 -13.147 -8.684  1.00 9.65  ? 6   VAL A CB  1 
ATOM   141  C  CG1 . VAL A 1 19  ? -27.048 -14.022 -8.999  1.00 10.33 ? 6   VAL A CG1 1 
ATOM   142  C  CG2 . VAL A 1 19  ? -25.643 -12.143 -9.824  1.00 9.79  ? 6   VAL A CG2 1 
ATOM   143  N  N   . ILE A 1 20  ? -27.484 -13.340 -5.720  1.00 9.09  ? 7   ILE A N   1 
ATOM   144  C  CA  . ILE A 1 20  ? -27.823 -14.085 -4.536  1.00 9.25  ? 7   ILE A CA  1 
ATOM   145  C  C   . ILE A 1 20  ? -28.849 -15.131 -4.865  1.00 8.59  ? 7   ILE A C   1 
ATOM   146  O  O   . ILE A 1 20  ? -29.906 -14.795 -5.395  1.00 8.18  ? 7   ILE A O   1 
ATOM   147  C  CB  . ILE A 1 20  ? -28.353 -13.161 -3.448  1.00 10.02 ? 7   ILE A CB  1 
ATOM   148  C  CG1 . ILE A 1 20  ? -27.281 -12.130 -3.109  1.00 10.66 ? 7   ILE A CG1 1 
ATOM   149  C  CG2 . ILE A 1 20  ? -28.709 -13.970 -2.210  1.00 10.56 ? 7   ILE A CG2 1 
ATOM   150  C  CD1 . ILE A 1 20  ? -27.788 -10.733 -3.089  1.00 11.05 ? 7   ILE A CD1 1 
ATOM   151  N  N   . VAL A 1 21  ? -28.551 -16.383 -4.503  1.00 8.19  ? 8   VAL A N   1 
ATOM   152  C  CA  . VAL A 1 21  ? -29.412 -17.502 -4.802  1.00 8.29  ? 8   VAL A CA  1 
ATOM   153  C  C   . VAL A 1 21  ? -29.688 -18.342 -3.556  1.00 8.40  ? 8   VAL A C   1 
ATOM   154  O  O   . VAL A 1 21  ? -28.782 -18.698 -2.813  1.00 8.03  ? 8   VAL A O   1 
ATOM   155  C  CB  . VAL A 1 21  ? -28.773 -18.420 -5.870  1.00 8.32  ? 8   VAL A CB  1 
ATOM   156  C  CG1 . VAL A 1 21  ? -29.650 -19.602 -6.239  1.00 8.27  ? 8   VAL A CG1 1 
ATOM   157  C  CG2 . VAL A 1 21  ? -28.471 -17.628 -7.122  1.00 8.28  ? 8   VAL A CG2 1 
ATOM   158  N  N   . CYS A 1 22  ? -30.951 -18.677 -3.361  1.00 8.40  ? 9   CYS A N   1 
ATOM   159  C  CA  . CYS A 1 22  ? -31.385 -19.554 -2.288  1.00 8.68  ? 9   CYS A CA  1 
ATOM   160  C  C   . CYS A 1 22  ? -32.115 -20.750 -2.900  1.00 9.75  ? 9   CYS A C   1 
ATOM   161  O  O   . CYS A 1 22  ? -32.376 -20.789 -4.109  1.00 9.82  ? 9   CYS A O   1 
ATOM   162  C  CB  . CYS A 1 22  ? -32.311 -18.811 -1.327  1.00 8.17  ? 9   CYS A CB  1 
ATOM   163  S  SG  . CYS A 1 22  ? -33.941 -18.378 -1.915  1.00 7.49  ? 9   CYS A SG  1 
ATOM   164  N  N   . ARG A 1 23  ? -32.470 -21.698 -2.076  1.00 10.58 ? 10  ARG A N   1 
ATOM   165  C  CA  . ARG A 1 23  ? -33.296 -22.801 -2.504  1.00 12.31 ? 10  ARG A CA  1 
ATOM   166  C  C   . ARG A 1 23  ? -34.773 -22.435 -2.474  1.00 12.46 ? 10  ARG A C   1 
ATOM   167  O  O   . ARG A 1 23  ? -35.172 -21.499 -1.744  1.00 11.06 ? 10  ARG A O   1 
ATOM   168  C  CB  . ARG A 1 23  ? -33.048 -24.011 -1.602  1.00 14.20 ? 10  ARG A CB  1 
ATOM   169  C  CG  . ARG A 1 23  ? -31.637 -24.546 -1.869  1.00 16.10 ? 10  ARG A CG  1 
ATOM   170  C  CD  . ARG A 1 23  ? -31.199 -25.692 -0.981  1.00 18.03 ? 10  ARG A CD  1 
ATOM   171  N  NE  . ARG A 1 23  ? -32.026 -26.854 -1.176  1.00 19.43 ? 10  ARG A NE  1 
ATOM   172  C  CZ  . ARG A 1 23  ? -31.822 -27.803 -2.088  1.00 21.69 ? 10  ARG A CZ  1 
ATOM   173  N  NH1 . ARG A 1 23  ? -30.791 -27.756 -2.949  1.00 22.78 ? 10  ARG A NH1 1 
ATOM   174  N  NH2 . ARG A 1 23  ? -32.664 -28.840 -2.118  1.00 21.99 ? 10  ARG A NH2 1 
ATOM   175  N  N   . ASP A 1 24  ? -35.555 -23.201 -3.256  1.00 12.04 ? 11  ASP A N   1 
ATOM   176  C  CA  . ASP A 1 24  ? -36.981 -22.912 -3.451  1.00 13.68 ? 11  ASP A CA  1 
ATOM   177  C  C   . ASP A 1 24  ? -37.707 -22.775 -2.096  1.00 13.35 ? 11  ASP A C   1 
ATOM   178  O  O   . ASP A 1 24  ? -38.543 -21.921 -1.949  1.00 13.70 ? 11  ASP A O   1 
ATOM   179  C  CB  . ASP A 1 24  ? -37.716 -24.005 -4.295  1.00 13.36 ? 11  ASP A CB  1 
ATOM   180  C  CG  . ASP A 1 24  ? -37.133 -24.212 -5.730  1.00 14.88 ? 11  ASP A CG  1 
ATOM   181  O  OD1 . ASP A 1 24  ? -36.335 -23.435 -6.274  1.00 14.77 ? 11  ASP A OD1 1 
ATOM   182  O  OD2 . ASP A 1 24  ? -37.477 -25.260 -6.346  1.00 16.86 ? 11  ASP A OD2 1 
ATOM   183  N  N   . GLN A 1 25  ? -37.355 -23.601 -1.113  1.00 14.86 ? 12  GLN A N   1 
ATOM   184  C  CA  . GLN A 1 25  ? -38.033 -23.597 0.193   1.00 15.29 ? 12  GLN A CA  1 
ATOM   185  C  C   . GLN A 1 25  ? -37.922 -22.257 0.889   1.00 14.54 ? 12  GLN A C   1 
ATOM   186  O  O   . GLN A 1 25  ? -38.772 -21.973 1.724   1.00 13.83 ? 12  GLN A O   1 
ATOM   187  C  CB  . GLN A 1 25  ? -37.465 -24.613 1.225   1.00 16.42 ? 12  GLN A CB  1 
ATOM   188  C  CG  . GLN A 1 25  ? -37.371 -26.037 0.778   1.00 18.02 ? 12  GLN A CG  1 
ATOM   189  C  CD  . GLN A 1 25  ? -37.224 -27.021 1.930   0.01 17.60 ? 12  GLN A CD  1 
ATOM   190  O  OE1 . GLN A 1 25  ? -36.492 -26.766 2.886   0.01 17.79 ? 12  GLN A OE1 1 
ATOM   191  N  NE2 . GLN A 1 25  ? -37.903 -28.162 1.834   0.01 17.64 ? 12  GLN A NE2 1 
ATOM   192  N  N   . ASP A 1 26  ? -36.872 -21.467 0.593   1.00 13.04 ? 13  ASP A N   1 
ATOM   193  C  CA  . ASP A 1 26  ? -36.670 -20.238 1.329   1.00 12.39 ? 13  ASP A CA  1 
ATOM   194  C  C   . ASP A 1 26  ? -36.931 -18.968 0.520   1.00 11.85 ? 13  ASP A C   1 
ATOM   195  O  O   . ASP A 1 26  ? -36.573 -17.879 0.959   1.00 11.39 ? 13  ASP A O   1 
ATOM   196  C  CB  . ASP A 1 26  ? -35.242 -20.212 1.866   1.00 12.94 ? 13  ASP A CB  1 
ATOM   197  C  CG  . ASP A 1 26  ? -34.955 -21.348 2.828   1.00 12.73 ? 13  ASP A CG  1 
ATOM   198  O  OD1 . ASP A 1 26  ? -35.725 -21.479 3.792   1.00 11.47 ? 13  ASP A OD1 1 
ATOM   199  O  OD2 . ASP A 1 26  ? -33.951 -22.070 2.595   1.00 12.55 ? 13  ASP A OD2 1 
ATOM   200  N  N   . ALA A 1 27  ? -37.589 -19.127 -0.622  1.00 11.38 ? 14  ALA A N   1 
ATOM   201  C  CA  . ALA A 1 27  ? -37.847 -18.055 -1.573  1.00 11.33 ? 14  ALA A CA  1 
ATOM   202  C  C   . ALA A 1 27  ? -38.416 -16.799 -0.901  1.00 11.52 ? 14  ALA A C   1 
ATOM   203  O  O   . ALA A 1 27  ? -37.822 -15.747 -0.952  1.00 10.71 ? 14  ALA A O   1 
ATOM   204  C  CB  . ALA A 1 27  ? -38.834 -18.545 -2.615  1.00 11.51 ? 14  ALA A CB  1 
ATOM   205  N  N   . ASP A 1 28  ? -39.561 -16.938 -0.244  1.00 11.87 ? 15  ASP A N   1 
ATOM   206  C  CA  A ASP A 1 28  ? -40.148 -15.718 0.242   0.50 12.17 ? 15  ASP A CA  1 
ATOM   207  C  CA  B ASP A 1 28  ? -40.315 -15.865 0.444   0.50 12.19 ? 15  ASP A CA  1 
ATOM   208  C  C   . ASP A 1 28  ? -39.455 -15.150 1.501   1.00 12.62 ? 15  ASP A C   1 
ATOM   209  O  O   . ASP A 1 28  ? -39.477 -13.953 1.655   1.00 13.93 ? 15  ASP A O   1 
ATOM   210  C  CB  A ASP A 1 28  ? -41.668 -15.787 0.301   0.50 11.94 ? 15  ASP A CB  1 
ATOM   211  C  CB  B ASP A 1 28  ? -41.585 -16.463 1.165   0.50 11.68 ? 15  ASP A CB  1 
ATOM   212  C  CG  A ASP A 1 28  ? -42.296 -15.708 -1.100  0.50 11.56 ? 15  ASP A CG  1 
ATOM   213  C  CG  B ASP A 1 28  ? -42.640 -17.116 0.190   0.50 11.62 ? 15  ASP A CG  1 
ATOM   214  O  OD1 A ASP A 1 28  ? -43.453 -16.125 -1.183  0.50 11.55 ? 15  ASP A OD1 1 
ATOM   215  O  OD1 B ASP A 1 28  ? -42.551 -16.951 -1.040  0.50 11.27 ? 15  ASP A OD1 1 
ATOM   216  O  OD2 A ASP A 1 28  ? -41.639 -15.270 -2.097  0.50 10.43 ? 15  ASP A OD2 1 
ATOM   217  O  OD2 B ASP A 1 28  ? -43.587 -17.807 0.659   0.50 11.36 ? 15  ASP A OD2 1 
ATOM   218  N  N   . ALA A 1 29  ? -38.763 -15.939 2.322   1.00 12.76 ? 16  ALA A N   1 
ATOM   219  C  CA  . ALA A 1 29  ? -37.968 -15.385 3.417   1.00 12.54 ? 16  ALA A CA  1 
ATOM   220  C  C   . ALA A 1 29  ? -36.777 -14.539 2.892   1.00 13.10 ? 16  ALA A C   1 
ATOM   221  O  O   . ALA A 1 29  ? -36.457 -13.444 3.429   1.00 13.46 ? 16  ALA A O   1 
ATOM   222  C  CB  . ALA A 1 29  ? -37.458 -16.501 4.339   1.00 12.58 ? 16  ALA A CB  1 
ATOM   223  N  N   . PHE A 1 30  ? -36.129 -15.032 1.846   1.00 12.03 ? 17  PHE A N   1 
ATOM   224  C  CA  . PHE A 1 30  ? -35.110 -14.264 1.203   1.00 11.91 ? 17  PHE A CA  1 
ATOM   225  C  C   . PHE A 1 30  ? -35.669 -13.023 0.556   1.00 12.93 ? 17  PHE A C   1 
ATOM   226  O  O   . PHE A 1 30  ? -35.053 -11.964 0.614   1.00 12.19 ? 17  PHE A O   1 
ATOM   227  C  CB  . PHE A 1 30  ? -34.408 -15.101 0.143   1.00 11.85 ? 17  PHE A CB  1 
ATOM   228  C  CG  . PHE A 1 30  ? -33.268 -15.861 0.678   1.00 11.34 ? 17  PHE A CG  1 
ATOM   229  C  CD1 . PHE A 1 30  ? -33.477 -16.942 1.550   1.00 11.06 ? 17  PHE A CD1 1 
ATOM   230  C  CD2 . PHE A 1 30  ? -31.982 -15.479 0.375   1.00 11.31 ? 17  PHE A CD2 1 
ATOM   231  C  CE1 . PHE A 1 30  ? -32.416 -17.671 2.058   1.00 11.01 ? 17  PHE A CE1 1 
ATOM   232  C  CE2 . PHE A 1 30  ? -30.913 -16.187 0.915   1.00 11.69 ? 17  PHE A CE2 1 
ATOM   233  C  CZ  . PHE A 1 30  ? -31.126 -17.276 1.743   1.00 11.63 ? 17  PHE A CZ  1 
ATOM   234  N  N   . ASP A 1 31  ? -36.823 -13.134 -0.092  1.00 14.43 ? 18  ASP A N   1 
ATOM   235  C  CA  . ASP A 1 31  ? -37.387 -11.954 -0.690  1.00 17.32 ? 18  ASP A CA  1 
ATOM   236  C  C   . ASP A 1 31  ? -37.685 -10.841 0.328   1.00 18.23 ? 18  ASP A C   1 
ATOM   237  O  O   . ASP A 1 31  ? -37.374 -9.694  0.088   1.00 15.67 ? 18  ASP A O   1 
ATOM   238  C  CB  . ASP A 1 31  ? -38.657 -12.250 -1.468  1.00 20.14 ? 18  ASP A CB  1 
ATOM   239  C  CG  . ASP A 1 31  ? -39.070 -11.040 -2.319  1.00 23.29 ? 18  ASP A CG  1 
ATOM   240  O  OD1 . ASP A 1 31  ? -38.223 -10.595 -3.178  1.00 26.47 ? 18  ASP A OD1 1 
ATOM   241  O  OD2 . ASP A 1 31  ? -40.162 -10.497 -2.039  1.00 23.73 ? 18  ASP A OD2 1 
ATOM   242  N  N   . GLN A 1 32  ? -38.316 -11.195 1.450   1.00 19.26 ? 19  GLN A N   1 
ATOM   243  C  CA  . GLN A 1 32  ? -38.532 -10.251 2.531   1.00 19.85 ? 19  GLN A CA  1 
ATOM   244  C  C   . GLN A 1 32  ? -37.249 -9.541  2.880   1.00 18.96 ? 19  GLN A C   1 
ATOM   245  O  O   . GLN A 1 32  ? -37.194 -8.295  2.904   1.00 20.45 ? 19  GLN A O   1 
ATOM   246  C  CB  . GLN A 1 32  ? -39.009 -10.969 3.794   1.00 23.36 ? 19  GLN A CB  1 
ATOM   247  C  CG  . GLN A 1 32  ? -40.374 -11.586 3.702   1.00 27.30 ? 19  GLN A CG  1 
ATOM   248  C  CD  . GLN A 1 32  ? -41.422 -10.546 3.493   1.00 31.84 ? 19  GLN A CD  1 
ATOM   249  O  OE1 . GLN A 1 32  ? -41.534 -9.578  4.264   1.00 38.27 ? 19  GLN A OE1 1 
ATOM   250  N  NE2 . GLN A 1 32  ? -42.188 -10.709 2.432   1.00 34.57 ? 19  GLN A NE2 1 
ATOM   251  N  N   . LEU A 1 33  ? -36.204 -10.309 3.151   1.00 16.75 ? 20  LEU A N   1 
ATOM   252  C  CA  . LEU A 1 33  ? -34.917 -9.730  3.495   1.00 16.99 ? 20  LEU A CA  1 
ATOM   253  C  C   . LEU A 1 33  ? -34.360 -8.829  2.378   1.00 15.87 ? 20  LEU A C   1 
ATOM   254  O  O   . LEU A 1 33  ? -33.868 -7.708  2.654   1.00 14.62 ? 20  LEU A O   1 
ATOM   255  C  CB  . LEU A 1 33  ? -33.932 -10.845 3.834   1.00 19.84 ? 20  LEU A CB  1 
ATOM   256  C  CG  . LEU A 1 33  ? -32.469 -10.521 4.053   1.00 22.78 ? 20  LEU A CG  1 
ATOM   257  C  CD1 . LEU A 1 33  ? -31.855 -11.540 5.011   1.00 24.07 ? 20  LEU A CD1 1 
ATOM   258  C  CD2 . LEU A 1 33  ? -31.659 -10.555 2.764   1.00 24.44 ? 20  LEU A CD2 1 
ATOM   259  N  N   . MET A 1 34  ? -34.463 -9.288  1.119   1.00 13.27 ? 21  MET A N   1 
ATOM   260  C  CA  . MET A 1 34  ? -33.938 -8.521  -0.004  1.00 13.32 ? 21  MET A CA  1 
ATOM   261  C  C   . MET A 1 34  ? -34.655 -7.180  -0.261  1.00 11.68 ? 21  MET A C   1 
ATOM   262  O  O   . MET A 1 34  ? -34.026 -6.214  -0.639  1.00 10.52 ? 21  MET A O   1 
ATOM   263  C  CB  . MET A 1 34  ? -33.935 -9.362  -1.281  1.00 13.57 ? 21  MET A CB  1 
ATOM   264  C  CG  . MET A 1 34  ? -32.908 -10.471 -1.283  1.00 14.13 ? 21  MET A CG  1 
ATOM   265  S  SD  . MET A 1 34  ? -31.192 -10.046 -0.986  1.00 14.90 ? 21  MET A SD  1 
ATOM   266  C  CE  . MET A 1 34  ? -30.939 -8.813  -2.235  1.00 15.09 ? 21  MET A CE  1 
ATOM   267  N  N   . GLN A 1 35  ? -35.948 -7.132  0.009   1.00 11.80 ? 22  GLN A N   1 
ATOM   268  C  CA  A GLN A 1 35  ? -36.707 -5.893  -0.096  0.50 11.87 ? 22  GLN A CA  1 
ATOM   269  C  CA  B GLN A 1 35  ? -36.730 -5.888  -0.044  0.50 12.42 ? 22  GLN A CA  1 
ATOM   270  C  C   . GLN A 1 35  ? -36.083 -4.753  0.740   1.00 11.62 ? 22  GLN A C   1 
ATOM   271  O  O   . GLN A 1 35  ? -36.223 -3.599  0.399   1.00 10.70 ? 22  GLN A O   1 
ATOM   272  C  CB  A GLN A 1 35  ? -38.159 -6.134  0.338   0.50 12.19 ? 22  GLN A CB  1 
ATOM   273  C  CB  B GLN A 1 35  ? -38.139 -6.092  0.557   0.50 13.43 ? 22  GLN A CB  1 
ATOM   274  C  CG  A GLN A 1 35  ? -39.004 -6.930  -0.648  0.50 12.37 ? 22  GLN A CG  1 
ATOM   275  C  CG  B GLN A 1 35  ? -39.304 -5.931  -0.395  0.50 14.51 ? 22  GLN A CG  1 
ATOM   276  C  CD  A GLN A 1 35  ? -40.422 -7.209  -0.132  0.50 12.95 ? 22  GLN A CD  1 
ATOM   277  C  CD  B GLN A 1 35  ? -39.370 -6.986  -1.460  0.50 15.40 ? 22  GLN A CD  1 
ATOM   278  O  OE1 A GLN A 1 35  ? -40.894 -8.358  -0.174  0.50 13.21 ? 22  GLN A OE1 1 
ATOM   279  O  OE1 B GLN A 1 35  ? -40.365 -7.701  -1.597  0.50 17.21 ? 22  GLN A OE1 1 
ATOM   280  N  NE2 A GLN A 1 35  ? -41.117 -6.157  0.351   0.50 12.89 ? 22  GLN A NE2 1 
ATOM   281  N  NE2 B GLN A 1 35  ? -38.327 -7.086  -2.226  0.50 16.34 ? 22  GLN A NE2 1 
ATOM   282  N  N   . GLU A 1 36  ? -35.404 -5.093  1.821   1.00 10.85 ? 23  GLU A N   1 
ATOM   283  C  CA  . GLU A 1 36  ? -34.760 -4.111  2.637   1.00 11.25 ? 23  GLU A CA  1 
ATOM   284  C  C   . GLU A 1 36  ? -33.702 -3.293  1.914   1.00 10.41 ? 23  GLU A C   1 
ATOM   285  O  O   . GLU A 1 36  ? -33.383 -2.218  2.373   1.00 9.32  ? 23  GLU A O   1 
ATOM   286  C  CB  . GLU A 1 36  ? -34.214 -4.777  3.900   1.00 12.35 ? 23  GLU A CB  1 
ATOM   287  C  CG  . GLU A 1 36  ? -35.388 -5.274  4.710   1.00 13.78 ? 23  GLU A CG  1 
ATOM   288  C  CD  . GLU A 1 36  ? -34.997 -5.833  6.041   1.00 17.00 ? 23  GLU A CD  1 
ATOM   289  O  OE1 . GLU A 1 36  ? -33.762 -5.895  6.365   1.00 18.37 ? 23  GLU A OE1 1 
ATOM   290  O  OE2 . GLU A 1 36  ? -35.961 -6.250  6.728   1.00 17.94 ? 23  GLU A OE2 1 
ATOM   291  N  N   . TYR A 1 37  ? -33.172 -3.783  0.789   1.00 10.24 ? 24  TYR A N   1 
ATOM   292  C  CA  . TYR A 1 37  ? -32.148 -3.059  0.005   1.00 10.67 ? 24  TYR A CA  1 
ATOM   293  C  C   . TYR A 1 37  ? -32.815 -2.085  -1.002  1.00 10.06 ? 24  TYR A C   1 
ATOM   294  O  O   . TYR A 1 37  ? -32.118 -1.462  -1.797  1.00 11.49 ? 24  TYR A O   1 
ATOM   295  C  CB  . TYR A 1 37  ? -31.140 -4.021  -0.686  1.00 11.73 ? 24  TYR A CB  1 
ATOM   296  C  CG  . TYR A 1 37  ? -30.318 -4.851  0.292   1.00 12.91 ? 24  TYR A CG  1 
ATOM   297  C  CD1 . TYR A 1 37  ? -29.080 -4.409  0.828   1.00 13.91 ? 24  TYR A CD1 1 
ATOM   298  C  CD2 . TYR A 1 37  ? -30.805 -6.066  0.715   1.00 14.04 ? 24  TYR A CD2 1 
ATOM   299  C  CE1 . TYR A 1 37  ? -28.376 -5.193  1.767   1.00 14.92 ? 24  TYR A CE1 1 
ATOM   300  C  CE2 . TYR A 1 37  ? -30.131 -6.838  1.654   1.00 16.06 ? 24  TYR A CE2 1 
ATOM   301  C  CZ  . TYR A 1 37  ? -28.916 -6.398  2.166   1.00 15.78 ? 24  TYR A CZ  1 
ATOM   302  O  OH  . TYR A 1 37  ? -28.312 -7.200  3.074   1.00 20.23 ? 24  TYR A OH  1 
ATOM   303  N  N   . GLY A 1 38  ? -34.143 -1.970  -0.968  1.00 9.02  ? 25  GLY A N   1 
ATOM   304  C  CA  . GLY A 1 38  ? -34.886 -0.962  -1.721  1.00 8.81  ? 25  GLY A CA  1 
ATOM   305  C  C   . GLY A 1 38  ? -34.673 -1.120  -3.221  1.00 8.47  ? 25  GLY A C   1 
ATOM   306  O  O   . GLY A 1 38  ? -34.626 -2.250  -3.742  1.00 7.80  ? 25  GLY A O   1 
ATOM   307  N  N   . SER A 1 39  ? -34.446 -0.008  -3.897  1.00 8.07  ? 26  SER A N   1 
ATOM   308  C  CA  . SER A 1 39  ? -34.249 -0.016  -5.348  1.00 8.68  ? 26  SER A CA  1 
ATOM   309  C  C   . SER A 1 39  ? -32.883 -0.550  -5.808  1.00 8.52  ? 26  SER A C   1 
ATOM   310  O  O   . SER A 1 39  ? -32.649 -0.635  -7.009  1.00 7.95  ? 26  SER A O   1 
ATOM   311  C  CB  . SER A 1 39  ? -34.385 1.424   -5.876  1.00 9.23  ? 26  SER A CB  1 
ATOM   312  O  OG  . SER A 1 39  ? -35.672 1.881   -5.598  1.00 10.43 ? 26  SER A OG  1 
ATOM   313  N  N   . PHE A 1 40  ? -31.967 -0.866  -4.884  1.00 8.46  ? 27  PHE A N   1 
ATOM   314  C  CA  . PHE A 1 40  ? -30.659 -1.421  -5.306  1.00 8.69  ? 27  PHE A CA  1 
ATOM   315  C  C   . PHE A 1 40  ? -30.631 -2.939  -5.566  1.00 8.98  ? 27  PHE A C   1 
ATOM   316  O  O   . PHE A 1 40  ? -29.591 -3.492  -5.960  1.00 9.17  ? 27  PHE A O   1 
ATOM   317  C  CB  . PHE A 1 40  ? -29.526 -0.946  -4.380  1.00 8.61  ? 27  PHE A CB  1 
ATOM   318  C  CG  . PHE A 1 40  ? -29.353 0.530   -4.424  1.00 8.61  ? 27  PHE A CG  1 
ATOM   319  C  CD1 . PHE A 1 40  ? -28.462 1.112   -5.323  1.00 8.51  ? 27  PHE A CD1 1 
ATOM   320  C  CD2 . PHE A 1 40  ? -30.154 1.347   -3.631  1.00 8.53  ? 27  PHE A CD2 1 
ATOM   321  C  CE1 . PHE A 1 40  ? -28.395 2.480   -5.423  1.00 8.79  ? 27  PHE A CE1 1 
ATOM   322  C  CE2 . PHE A 1 40  ? -30.063 2.730   -3.715  1.00 8.83  ? 27  PHE A CE2 1 
ATOM   323  C  CZ  . PHE A 1 40  ? -29.171 3.292   -4.605  1.00 8.73  ? 27  PHE A CZ  1 
ATOM   324  N  N   . GLN A 1 41  ? -31.782 -3.592  -5.434  1.00 9.28  ? 28  GLN A N   1 
ATOM   325  C  CA  . GLN A 1 41  ? -31.911 -4.999  -5.791  1.00 8.97  ? 28  GLN A CA  1 
ATOM   326  C  C   . GLN A 1 41  ? -33.080 -5.211  -6.710  1.00 9.68  ? 28  GLN A C   1 
ATOM   327  O  O   . GLN A 1 41  ? -33.986 -4.416  -6.734  1.00 9.84  ? 28  GLN A O   1 
ATOM   328  C  CB  . GLN A 1 41  ? -32.103 -5.862  -4.552  1.00 9.01  ? 28  GLN A CB  1 
ATOM   329  C  CG  . GLN A 1 41  ? -33.240 -5.453  -3.621  1.00 8.65  ? 28  GLN A CG  1 
ATOM   330  C  CD  . GLN A 1 41  ? -34.631 -5.957  -4.002  1.00 8.90  ? 28  GLN A CD  1 
ATOM   331  O  OE1 . GLN A 1 41  ? -34.816 -7.082  -4.510  1.00 9.22  ? 28  GLN A OE1 1 
ATOM   332  N  NE2 . GLN A 1 41  ? -35.620 -5.116  -3.768  1.00 8.57  ? 28  GLN A NE2 1 
ATOM   333  N  N   . THR A 1 42  ? -33.084 -6.338  -7.422  1.00 10.66 ? 29  THR A N   1 
ATOM   334  C  CA  . THR A 1 42  ? -34.254 -6.760  -8.168  1.00 11.17 ? 29  THR A CA  1 
ATOM   335  C  C   . THR A 1 42  ? -34.300 -8.296  -8.087  1.00 10.80 ? 29  THR A C   1 
ATOM   336  O  O   . THR A 1 42  ? -33.267 -8.991  -8.098  1.00 9.12  ? 29  THR A O   1 
ATOM   337  C  CB  . THR A 1 42  ? -34.187 -6.259  -9.616  1.00 13.21 ? 29  THR A CB  1 
ATOM   338  O  OG1 . THR A 1 42  ? -35.405 -6.526  -10.302 1.00 15.51 ? 29  THR A OG1 1 
ATOM   339  C  CG2 . THR A 1 42  ? -33.045 -6.939  -10.381 1.00 14.64 ? 29  THR A CG2 1 
ATOM   340  N  N   . ARG A 1 43  ? -35.513 -8.789  -7.979  1.00 10.30 ? 30  ARG A N   1 
ATOM   341  C  CA  . ARG A 1 43  ? -35.767 -10.203 -7.962  1.00 11.06 ? 30  ARG A CA  1 
ATOM   342  C  C   . ARG A 1 43  ? -35.753 -10.761 -9.411  1.00 10.87 ? 30  ARG A C   1 
ATOM   343  O  O   . ARG A 1 43  ? -36.544 -10.351 -10.245 1.00 11.66 ? 30  ARG A O   1 
ATOM   344  C  CB  . ARG A 1 43  ? -37.107 -10.457 -7.324  1.00 11.12 ? 30  ARG A CB  1 
ATOM   345  C  CG  . ARG A 1 43  ? -37.273 -11.898 -7.033  1.00 12.33 ? 30  ARG A CG  1 
ATOM   346  C  CD  . ARG A 1 43  ? -38.571 -12.146 -6.294  1.00 13.52 ? 30  ARG A CD  1 
ATOM   347  N  NE  . ARG A 1 43  ? -38.507 -13.447 -5.587  1.00 14.23 ? 30  ARG A NE  1 
ATOM   348  C  CZ  . ARG A 1 43  ? -39.400 -13.855 -4.680  1.00 14.60 ? 30  ARG A CZ  1 
ATOM   349  N  NH1 . ARG A 1 43  ? -40.446 -13.060 -4.360  1.00 15.05 ? 30  ARG A NH1 1 
ATOM   350  N  NH2 . ARG A 1 43  ? -39.266 -15.055 -4.098  1.00 13.29 ? 30  ARG A NH2 1 
ATOM   351  N  N   . LEU A 1 44  ? -34.850 -11.687 -9.695  1.00 9.84  ? 31  LEU A N   1 
ATOM   352  C  CA  . LEU A 1 44  ? -34.801 -12.315 -11.004 1.00 9.19  ? 31  LEU A CA  1 
ATOM   353  C  C   . LEU A 1 44  ? -35.752 -13.506 -11.150 1.00 8.63  ? 31  LEU A C   1 
ATOM   354  O  O   . LEU A 1 44  ? -36.279 -13.768 -12.243 1.00 9.13  ? 31  LEU A O   1 
ATOM   355  C  CB  . LEU A 1 44  ? -33.369 -12.760 -11.262 1.00 9.47  ? 31  LEU A CB  1 
ATOM   356  C  CG  . LEU A 1 44  ? -32.390 -11.629 -11.089 1.00 9.58  ? 31  LEU A CG  1 
ATOM   357  C  CD1 . LEU A 1 44  ? -30.981 -12.189 -11.145 1.00 10.21 ? 31  LEU A CD1 1 
ATOM   358  C  CD2 . LEU A 1 44  ? -32.602 -10.586 -12.159 1.00 9.96  ? 31  LEU A CD2 1 
ATOM   359  N  N   . SER A 1 45  ? -35.921 -14.256 -10.062 1.00 7.70  ? 32  SER A N   1 
ATOM   360  C  CA  . SER A 1 45  ? -36.788 -15.390 -10.020 1.00 7.05  ? 32  SER A CA  1 
ATOM   361  C  C   . SER A 1 45  ? -37.186 -15.590 -8.579  1.00 6.85  ? 32  SER A C   1 
ATOM   362  O  O   . SER A 1 45  ? -36.768 -14.845 -7.717  1.00 6.56  ? 32  SER A O   1 
ATOM   363  C  CB  . SER A 1 45  ? -36.029 -16.630 -10.529 1.00 6.86  ? 32  SER A CB  1 
ATOM   364  O  OG  . SER A 1 45  ? -35.077 -17.099 -9.557  1.00 6.31  ? 32  SER A OG  1 
ATOM   365  N  N   . SER A 1 46  ? -37.932 -16.652 -8.295  1.00 6.86  ? 33  SER A N   1 
ATOM   366  C  CA  . SER A 1 46  ? -38.348 -16.926 -6.953  1.00 6.74  ? 33  SER A CA  1 
ATOM   367  C  C   . SER A 1 46  ? -37.156 -17.041 -6.035  1.00 6.90  ? 33  SER A C   1 
ATOM   368  O  O   . SER A 1 46  ? -37.289 -16.807 -4.826  1.00 6.84  ? 33  SER A O   1 
ATOM   369  C  CB  . SER A 1 46  ? -39.233 -18.203 -6.867  1.00 6.93  ? 33  SER A CB  1 
ATOM   370  O  OG  . SER A 1 46  ? -38.602 -19.408 -7.284  1.00 6.88  ? 33  SER A OG  1 
ATOM   371  N  N   . THR A 1 47  ? -35.993 -17.422 -6.576  1.00 6.71  ? 34  THR A N   1 
ATOM   372  C  CA  . THR A 1 47  ? -34.867 -17.775 -5.732  1.00 6.45  ? 34  THR A CA  1 
ATOM   373  C  C   . THR A 1 47  ? -33.597 -17.062 -6.084  1.00 6.20  ? 34  THR A C   1 
ATOM   374  O  O   . THR A 1 47  ? -32.541 -17.480 -5.630  1.00 5.86  ? 34  THR A O   1 
ATOM   375  C  CB  . THR A 1 47  ? -34.571 -19.302 -5.805  1.00 6.60  ? 34  THR A CB  1 
ATOM   376  O  OG1 . THR A 1 47  ? -34.390 -19.718 -7.165  1.00 6.63  ? 34  THR A OG1 1 
ATOM   377  C  CG2 . THR A 1 47  ? -35.665 -20.114 -5.144  1.00 6.87  ? 34  THR A CG2 1 
ATOM   378  N  N   . ALA A 1 48  ? -33.663 -16.003 -6.866  1.00 5.96  ? 35  ALA A N   1 
ATOM   379  C  CA  . ALA A 1 48  ? -32.442 -15.322 -7.297  1.00 6.01  ? 35  ALA A CA  1 
ATOM   380  C  C   . ALA A 1 48  ? -32.656 -13.813 -7.398  1.00 6.12  ? 35  ALA A C   1 
ATOM   381  O  O   . ALA A 1 48  ? -33.681 -13.365 -7.937  1.00 6.52  ? 35  ALA A O   1 
ATOM   382  C  CB  . ALA A 1 48  ? -31.978 -15.868 -8.628  1.00 6.16  ? 35  ALA A CB  1 
ATOM   383  N  N   . TRP A 1 49  ? -31.717 -13.055 -6.853  1.00 5.98  ? 36  TRP A N   1 
ATOM   384  C  CA  . TRP A 1 49  ? -31.774 -11.607 -6.834  1.00 6.26  ? 36  TRP A CA  1 
ATOM   385  C  C   . TRP A 1 49  ? -30.468 -11.052 -7.314  1.00 6.69  ? 36  TRP A C   1 
ATOM   386  O  O   . TRP A 1 49  ? -29.425 -11.679 -7.135  1.00 7.14  ? 36  TRP A O   1 
ATOM   387  C  CB  . TRP A 1 49  ? -31.996 -11.035 -5.399  1.00 6.34  ? 36  TRP A CB  1 
ATOM   388  C  CG  . TRP A 1 49  ? -33.273 -11.384 -4.808  1.00 6.44  ? 36  TRP A CG  1 
ATOM   389  C  CD1 . TRP A 1 49  ? -34.376 -10.603 -4.744  1.00 6.77  ? 36  TRP A CD1 1 
ATOM   390  C  CD2 . TRP A 1 49  ? -33.632 -12.658 -4.278  1.00 6.82  ? 36  TRP A CD2 1 
ATOM   391  N  NE1 . TRP A 1 49  ? -35.404 -11.293 -4.166  1.00 6.97  ? 36  TRP A NE1 1 
ATOM   392  C  CE2 . TRP A 1 49  ? -34.966 -12.581 -3.900  1.00 7.02  ? 36  TRP A CE2 1 
ATOM   393  C  CE3 . TRP A 1 49  ? -32.950 -13.878 -4.120  1.00 6.88  ? 36  TRP A CE3 1 
ATOM   394  C  CZ2 . TRP A 1 49  ? -35.645 -13.672 -3.356  1.00 7.04  ? 36  TRP A CZ2 1 
ATOM   395  C  CZ3 . TRP A 1 49  ? -33.618 -14.942 -3.553  1.00 6.99  ? 36  TRP A CZ3 1 
ATOM   396  C  CH2 . TRP A 1 49  ? -34.951 -14.840 -3.191  1.00 7.05  ? 36  TRP A CH2 1 
ATOM   397  N  N   . TYR A 1 50  ? -30.527 -9.875  -7.934  1.00 7.13  ? 37  TYR A N   1 
ATOM   398  C  CA  . TYR A 1 50  ? -29.345 -9.076  -8.239  1.00 7.54  ? 37  TYR A CA  1 
ATOM   399  C  C   . TYR A 1 50  ? -29.322 -7.941  -7.237  1.00 7.42  ? 37  TYR A C   1 
ATOM   400  O  O   . TYR A 1 50  ? -30.337 -7.314  -7.002  1.00 7.71  ? 37  TYR A O   1 
ATOM   401  C  CB  . TYR A 1 50  ? -29.381 -8.511  -9.683  1.00 7.75  ? 37  TYR A CB  1 
ATOM   402  C  CG  . TYR A 1 50  ? -28.342 -7.441  -9.915  1.00 7.94  ? 37  TYR A CG  1 
ATOM   403  C  CD1 . TYR A 1 50  ? -27.008 -7.745  -10.069 1.00 8.20  ? 37  TYR A CD1 1 
ATOM   404  C  CD2 . TYR A 1 50  ? -28.688 -6.143  -9.889  1.00 8.26  ? 37  TYR A CD2 1 
ATOM   405  C  CE1 . TYR A 1 50  ? -26.037 -6.755  -10.218 1.00 8.49  ? 37  TYR A CE1 1 
ATOM   406  C  CE2 . TYR A 1 50  ? -27.746 -5.152  -10.057 1.00 8.80  ? 37  TYR A CE2 1 
ATOM   407  C  CZ  . TYR A 1 50  ? -26.412 -5.453  -10.205 1.00 8.67  ? 37  TYR A CZ  1 
ATOM   408  O  OH  . TYR A 1 50  ? -25.491 -4.415  -10.355 1.00 9.41  ? 37  TYR A OH  1 
ATOM   409  N  N   . LEU A 1 51  ? -28.158 -7.681  -6.649  1.00 7.91  ? 38  LEU A N   1 
ATOM   410  C  CA  . LEU A 1 51  ? -27.986 -6.588  -5.717  1.00 8.09  ? 38  LEU A CA  1 
ATOM   411  C  C   . LEU A 1 51  ? -26.779 -5.775  -6.133  1.00 8.76  ? 38  LEU A C   1 
ATOM   412  O  O   . LEU A 1 51  ? -25.702 -6.303  -6.392  1.00 7.93  ? 38  LEU A O   1 
ATOM   413  C  CB  . LEU A 1 51  ? -27.802 -7.113  -4.292  1.00 8.33  ? 38  LEU A CB  1 
ATOM   414  C  CG  . LEU A 1 51  ? -27.389 -6.130  -3.183  1.00 8.12  ? 38  LEU A CG  1 
ATOM   415  C  CD1 . LEU A 1 51  ? -28.498 -5.156  -2.892  1.00 8.18  ? 38  LEU A CD1 1 
ATOM   416  C  CD2 . LEU A 1 51  ? -26.978 -6.829  -1.900  1.00 8.29  ? 38  LEU A CD2 1 
ATOM   417  N  N   . ASN A 1 52  ? -26.979 -4.459  -6.209  1.00 9.93  ? 39  ASN A N   1 
ATOM   418  C  CA  . ASN A 1 52  ? -25.887 -3.540  -6.446  1.00 11.75 ? 39  ASN A CA  1 
ATOM   419  C  C   . ASN A 1 52  ? -25.587 -2.782  -5.137  1.00 12.76 ? 39  ASN A C   1 
ATOM   420  O  O   . ASN A 1 52  ? -26.285 -1.868  -4.737  1.00 11.98 ? 39  ASN A O   1 
ATOM   421  C  CB  . ASN A 1 52  ? -26.249 -2.602  -7.582  1.00 12.92 ? 39  ASN A CB  1 
ATOM   422  C  CG  . ASN A 1 52  ? -25.184 -1.582  -7.878  1.00 13.20 ? 39  ASN A CG  1 
ATOM   423  O  OD1 . ASN A 1 52  ? -25.527 -0.456  -8.061  1.00 15.33 ? 39  ASN A OD1 1 
ATOM   424  N  ND2 . ASN A 1 52  ? -23.918 -1.956  -7.938  1.00 14.12 ? 39  ASN A ND2 1 
ATOM   425  N  N   . MET A 1 53  ? -24.500 -3.159  -4.518  1.00 14.41 ? 40  MET A N   1 
ATOM   426  C  CA  A MET A 1 53  ? -24.175 -2.697  -3.186  0.50 14.87 ? 40  MET A CA  1 
ATOM   427  C  CA  B MET A 1 53  ? -24.171 -2.690  -3.196  0.50 15.28 ? 40  MET A CA  1 
ATOM   428  C  C   . MET A 1 53  ? -22.705 -2.954  -2.914  1.00 15.77 ? 40  MET A C   1 
ATOM   429  O  O   . MET A 1 53  ? -22.166 -3.983  -3.343  1.00 15.21 ? 40  MET A O   1 
ATOM   430  C  CB  A MET A 1 53  ? -25.021 -3.488  -2.216  0.50 15.40 ? 40  MET A CB  1 
ATOM   431  C  CB  B MET A 1 53  ? -25.017 -3.446  -2.201  0.50 16.50 ? 40  MET A CB  1 
ATOM   432  C  CG  A MET A 1 53  ? -24.977 -2.998  -0.793  0.50 15.61 ? 40  MET A CG  1 
ATOM   433  C  CG  B MET A 1 53  ? -24.914 -2.814  -0.823  0.50 17.35 ? 40  MET A CG  1 
ATOM   434  S  SD  A MET A 1 53  ? -25.820 -1.407  -0.643  0.50 15.46 ? 40  MET A SD  1 
ATOM   435  S  SD  B MET A 1 53  ? -26.040 -3.484  0.420   0.50 18.60 ? 40  MET A SD  1 
ATOM   436  C  CE  A MET A 1 53  ? -27.469 -1.708  -1.259  0.50 15.76 ? 40  MET A CE  1 
ATOM   437  C  CE  B MET A 1 53  ? -24.963 -4.308  1.539   0.50 18.00 ? 40  MET A CE  1 
ATOM   438  N  N   . ASN A 1 54  ? -22.063 -2.021  -2.221  1.00 15.56 ? 41  ASN A N   1 
ATOM   439  C  CA  . ASN A 1 54  ? -20.676 -2.157  -1.831  1.00 17.44 ? 41  ASN A CA  1 
ATOM   440  C  C   . ASN A 1 54  ? -20.574 -2.900  -0.514  1.00 16.15 ? 41  ASN A C   1 
ATOM   441  O  O   . ASN A 1 54  ? -20.404 -2.305  0.534   1.00 13.32 ? 41  ASN A O   1 
ATOM   442  C  CB  . ASN A 1 54  ? -20.019 -0.796  -1.649  1.00 20.51 ? 41  ASN A CB  1 
ATOM   443  C  CG  . ASN A 1 54  ? -19.977 -0.017  -2.929  1.00 24.58 ? 41  ASN A CG  1 
ATOM   444  O  OD1 . ASN A 1 54  ? -20.355 1.191   -3.024  1.00 32.39 ? 41  ASN A OD1 1 
ATOM   445  N  ND2 . ASN A 1 54  ? -19.529 -0.694  -3.948  1.00 26.76 ? 41  ASN A ND2 1 
ATOM   446  N  N   . ILE A 1 55  ? -20.638 -4.211  -0.616  1.00 17.18 ? 42  ILE A N   1 
ATOM   447  C  CA  . ILE A 1 55  ? -20.639 -5.071  0.519   1.00 18.49 ? 42  ILE A CA  1 
ATOM   448  C  C   . ILE A 1 55  ? -19.775 -6.286  0.189   1.00 18.61 ? 42  ILE A C   1 
ATOM   449  O  O   . ILE A 1 55  ? -19.846 -6.851  -0.913  1.00 17.93 ? 42  ILE A O   1 
ATOM   450  C  CB  . ILE A 1 55  ? -22.083 -5.448  0.891   1.00 20.62 ? 42  ILE A CB  1 
ATOM   451  C  CG1 . ILE A 1 55  ? -22.087 -6.340  2.124   1.00 23.20 ? 42  ILE A CG1 1 
ATOM   452  C  CG2 . ILE A 1 55  ? -22.774 -6.157  -0.260  1.00 20.47 ? 42  ILE A CG2 1 
ATOM   453  C  CD1 . ILE A 1 55  ? -23.391 -6.358  2.877   1.00 23.53 ? 42  ILE A CD1 1 
ATOM   454  N  N   . VAL A 1 56  ? -18.928 -6.658  1.131   1.00 18.51 ? 43  VAL A N   1 
ATOM   455  C  CA  . VAL A 1 56  ? -18.111 -7.845  0.990   1.00 18.79 ? 43  VAL A CA  1 
ATOM   456  C  C   . VAL A 1 56  ? -19.055 -9.070  1.009   1.00 17.27 ? 43  VAL A C   1 
ATOM   457  O  O   . VAL A 1 56  ? -19.904 -9.172  1.872   1.00 17.39 ? 43  VAL A O   1 
ATOM   458  C  CB  . VAL A 1 56  ? -17.090 -7.912  2.131   1.00 19.40 ? 43  VAL A CB  1 
ATOM   459  C  CG1 . VAL A 1 56  ? -16.289 -9.230  2.130   1.00 19.05 ? 43  VAL A CG1 1 
ATOM   460  C  CG2 . VAL A 1 56  ? -16.127 -6.733  2.026   1.00 19.39 ? 43  VAL A CG2 1 
ATOM   461  N  N   . PRO A 1 57  ? -18.917 -9.971  0.052   1.00 16.06 ? 44  PRO A N   1 
ATOM   462  C  CA  . PRO A 1 57  ? -19.847 -11.123 -0.043  1.00 16.07 ? 44  PRO A CA  1 
ATOM   463  C  C   . PRO A 1 57  ? -19.953 -11.959 1.222   1.00 15.07 ? 44  PRO A C   1 
ATOM   464  O  O   . PRO A 1 57  ? -21.029 -12.402 1.564   1.00 15.37 ? 44  PRO A O   1 
ATOM   465  C  CB  . PRO A 1 57  ? -19.270 -11.960 -1.184  1.00 16.07 ? 44  PRO A CB  1 
ATOM   466  C  CG  . PRO A 1 57  ? -18.498 -10.993 -2.009  1.00 16.83 ? 44  PRO A CG  1 
ATOM   467  C  CD  . PRO A 1 57  ? -18.045 -9.853  -1.130  1.00 16.29 ? 44  PRO A CD  1 
ATOM   468  N  N   . GLU A 1 58  ? -18.844 -12.160 1.920   1.00 15.59 ? 45  GLU A N   1 
ATOM   469  C  CA  . GLU A 1 58  ? -18.842 -12.997 3.123   1.00 16.67 ? 45  GLU A CA  1 
ATOM   470  C  C   . GLU A 1 58  ? -19.646 -12.328 4.215   1.00 14.84 ? 45  GLU A C   1 
ATOM   471  O  O   . GLU A 1 58  ? -20.272 -13.002 5.006   1.00 15.01 ? 45  GLU A O   1 
ATOM   472  C  CB  . GLU A 1 58  ? -17.419 -13.312 3.607   1.00 17.62 ? 45  GLU A CB  1 
ATOM   473  C  CG  . GLU A 1 58  ? -16.678 -14.289 2.743   1.00 19.47 ? 45  GLU A CG  1 
ATOM   474  C  CD  . GLU A 1 58  ? -16.257 -13.718 1.382   1.00 21.49 ? 45  GLU A CD  1 
ATOM   475  O  OE1 . GLU A 1 58  ? -16.298 -12.479 1.157   1.00 23.34 ? 45  GLU A OE1 1 
ATOM   476  O  OE2 . GLU A 1 58  ? -15.883 -14.518 0.513   1.00 21.93 ? 45  GLU A OE2 1 
ATOM   477  N  N   . THR A 1 59  ? -19.582 -11.002 4.259   1.00 13.99 ? 46  THR A N   1 
ATOM   478  C  CA  . THR A 1 59  ? -20.327 -10.207 5.208   1.00 12.70 ? 46  THR A CA  1 
ATOM   479  C  C   . THR A 1 59  ? -21.795 -10.244 4.922   1.00 11.96 ? 46  THR A C   1 
ATOM   480  O  O   . THR A 1 59  ? -22.602 -10.525 5.822   1.00 11.74 ? 46  THR A O   1 
ATOM   481  C  CB  . THR A 1 59  ? -19.847 -8.757  5.180   1.00 13.18 ? 46  THR A CB  1 
ATOM   482  O  OG1 . THR A 1 59  ? -18.451 -8.738  5.475   1.00 12.71 ? 46  THR A OG1 1 
ATOM   483  C  CG2 . THR A 1 59  ? -20.602 -7.857  6.241   1.00 13.58 ? 46  THR A CG2 1 
ATOM   484  N  N   . LEU A 1 60  ? -22.172 -10.018 3.673   1.00 10.97 ? 47  LEU A N   1 
ATOM   485  C  CA  . LEU A 1 60  ? -23.553 -10.254 3.291   1.00 11.20 ? 47  LEU A CA  1 
ATOM   486  C  C   . LEU A 1 60  ? -24.034 -11.671 3.656   1.00 10.89 ? 47  LEU A C   1 
ATOM   487  O  O   . LEU A 1 60  ? -25.156 -11.867 4.134   1.00 10.65 ? 47  LEU A O   1 
ATOM   488  C  CB  . LEU A 1 60  ? -23.718 -10.037 1.783   1.00 11.17 ? 47  LEU A CB  1 
ATOM   489  C  CG  . LEU A 1 60  ? -25.137 -10.322 1.327   1.00 11.40 ? 47  LEU A CG  1 
ATOM   490  C  CD1 . LEU A 1 60  ? -26.120 -9.360  2.018   1.00 12.14 ? 47  LEU A CD1 1 
ATOM   491  C  CD2 . LEU A 1 60  ? -25.205 -10.189 -0.168  1.00 11.86 ? 47  LEU A CD2 1 
ATOM   492  N  N   . GLN A 1 61  ? -23.176 -12.660 3.444   1.00 11.43 ? 48  GLN A N   1 
ATOM   493  C  CA  . GLN A 1 61  ? -23.555 -14.028 3.842   1.00 13.07 ? 48  GLN A CA  1 
ATOM   494  C  C   . GLN A 1 61  ? -23.887 -14.140 5.325   1.00 13.28 ? 48  GLN A C   1 
ATOM   495  O  O   . GLN A 1 61  ? -24.900 -14.722 5.707   1.00 12.93 ? 48  GLN A O   1 
ATOM   496  C  CB  . GLN A 1 61  ? -22.447 -15.013 3.461   1.00 13.82 ? 48  GLN A CB  1 
ATOM   497  C  CG  . GLN A 1 61  ? -22.633 -16.438 3.986   1.00 13.72 ? 48  GLN A CG  1 
ATOM   498  C  CD  . GLN A 1 61  ? -21.699 -17.419 3.292   1.00 13.98 ? 48  GLN A CD  1 
ATOM   499  O  OE1 . GLN A 1 61  ? -21.385 -17.299 2.105   1.00 14.56 ? 48  GLN A OE1 1 
ATOM   500  N  NE2 . GLN A 1 61  ? -21.297 -18.412 4.001   1.00 13.98 ? 48  GLN A NE2 1 
ATOM   501  N  N   . GLU A 1 62  ? -22.986 -13.629 6.146   1.00 14.48 ? 49  GLU A N   1 
ATOM   502  C  CA  . GLU A 1 62  ? -23.184 -13.577 7.582   1.00 16.24 ? 49  GLU A CA  1 
ATOM   503  C  C   . GLU A 1 62  ? -24.487 -12.847 7.935   1.00 14.49 ? 49  GLU A C   1 
ATOM   504  O  O   . GLU A 1 62  ? -25.279 -13.297 8.759   1.00 13.78 ? 49  GLU A O   1 
ATOM   505  C  CB  . GLU A 1 62  ? -22.023 -12.814 8.248   1.00 20.27 ? 49  GLU A CB  1 
ATOM   506  C  CG  . GLU A 1 62  ? -20.681 -13.507 8.341   1.00 24.88 ? 49  GLU A CG  1 
ATOM   507  C  CD  . GLU A 1 62  ? -19.502 -12.541 8.623   1.00 32.09 ? 49  GLU A CD  1 
ATOM   508  O  OE1 . GLU A 1 62  ? -19.694 -11.303 8.866   1.00 33.84 ? 49  GLU A OE1 1 
ATOM   509  O  OE2 . GLU A 1 62  ? -18.343 -13.033 8.611   1.00 38.40 ? 49  GLU A OE2 1 
ATOM   510  N  N   . ASP A 1 63  ? -24.711 -11.713 7.321   1.00 14.33 ? 50  ASP A N   1 
ATOM   511  C  CA  . ASP A 1 63  ? -25.967 -10.977 7.569   1.00 15.41 ? 50  ASP A CA  1 
ATOM   512  C  C   . ASP A 1 63  ? -27.198 -11.846 7.327   1.00 15.28 ? 50  ASP A C   1 
ATOM   513  O  O   . ASP A 1 63  ? -28.097 -11.908 8.155   1.00 15.95 ? 50  ASP A O   1 
ATOM   514  C  CB  . ASP A 1 63  ? -26.053 -9.734  6.676   1.00 15.44 ? 50  ASP A CB  1 
ATOM   515  C  CG  . ASP A 1 63  ? -25.022 -8.723  6.969   0.01 15.50 ? 50  ASP A CG  1 
ATOM   516  O  OD1 . ASP A 1 63  ? -24.420 -8.722  8.022   1.00 15.66 ? 50  ASP A OD1 1 
ATOM   517  O  OD2 . ASP A 1 63  ? -24.801 -7.896  6.113   1.00 15.79 ? 50  ASP A OD2 1 
ATOM   518  N  N   . ILE A 1 64  ? -27.222 -12.540 6.187   1.00 16.25 ? 51  ILE A N   1 
ATOM   519  C  CA  . ILE A 1 64  ? -28.335 -13.419 5.825   1.00 15.80 ? 51  ILE A CA  1 
ATOM   520  C  C   . ILE A 1 64  ? -28.488 -14.603 6.758   1.00 15.67 ? 51  ILE A C   1 
ATOM   521  O  O   . ILE A 1 64  ? -29.592 -14.934 7.188   1.00 16.06 ? 51  ILE A O   1 
ATOM   522  C  CB  . ILE A 1 64  ? -28.184 -13.895 4.351   1.00 17.17 ? 51  ILE A CB  1 
ATOM   523  C  CG1 . ILE A 1 64  ? -28.396 -12.692 3.416   1.00 18.23 ? 51  ILE A CG1 1 
ATOM   524  C  CG2 . ILE A 1 64  ? -29.173 -14.999 4.022   1.00 16.65 ? 51  ILE A CG2 1 
ATOM   525  C  CD1 . ILE A 1 64  ? -27.994 -12.949 1.962   1.00 18.85 ? 51  ILE A CD1 1 
ATOM   526  N  N   . LEU A 1 65  ? -27.391 -15.268 7.084   1.00 15.20 ? 52  LEU A N   1 
ATOM   527  C  CA  . LEU A 1 65  ? -27.469 -16.400 7.976   1.00 15.86 ? 52  LEU A CA  1 
ATOM   528  C  C   . LEU A 1 65  ? -27.941 -16.012 9.363   1.00 16.40 ? 52  LEU A C   1 
ATOM   529  O  O   . LEU A 1 65  ? -28.642 -16.775 10.005  1.00 15.31 ? 52  LEU A O   1 
ATOM   530  C  CB  . LEU A 1 65  ? -26.110 -17.066 8.068   1.00 17.02 ? 52  LEU A CB  1 
ATOM   531  C  CG  . LEU A 1 65  ? -25.609 -17.714 6.780   1.00 18.32 ? 52  LEU A CG  1 
ATOM   532  C  CD1 . LEU A 1 65  ? -24.294 -18.419 7.019   1.00 18.78 ? 52  LEU A CD1 1 
ATOM   533  C  CD2 . LEU A 1 65  ? -26.657 -18.691 6.252   1.00 19.05 ? 52  LEU A CD2 1 
ATOM   534  N  N   . GLU A 1 66  ? -27.505 -14.853 9.838   1.00 17.59 ? 53  GLU A N   1 
ATOM   535  C  CA  . GLU A 1 66  ? -27.907 -14.363 11.150  1.00 19.88 ? 53  GLU A CA  1 
ATOM   536  C  C   . GLU A 1 66  ? -29.404 -14.156 11.134  1.00 19.92 ? 53  GLU A C   1 
ATOM   537  O  O   . GLU A 1 66  ? -30.031 -14.374 12.155  1.00 20.48 ? 53  GLU A O   1 
ATOM   538  C  CB  . GLU A 1 66  ? -27.245 -13.040 11.437  1.00 23.53 ? 53  GLU A CB  1 
ATOM   539  C  CG  . GLU A 1 66  ? -26.867 -12.671 12.846  0.01 28.70 ? 53  GLU A CG  1 
ATOM   540  C  CD  . GLU A 1 66  ? -26.123 -11.361 12.770  1.00 35.20 ? 53  GLU A CD  1 
ATOM   541  O  OE1 . GLU A 1 66  ? -26.784 -10.332 12.502  1.00 38.86 ? 53  GLU A OE1 1 
ATOM   542  O  OE2 . GLU A 1 66  ? -24.864 -11.370 12.850  1.00 43.65 ? 53  GLU A OE2 1 
ATOM   543  N  N   . ARG A 1 67  ? -29.974 -13.723 9.996   1.00 18.71 ? 54  ARG A N   1 
ATOM   544  C  CA  . ARG A 1 67  ? -31.407 -13.513 9.890   1.00 19.24 ? 54  ARG A CA  1 
ATOM   545  C  C   . ARG A 1 67  ? -32.240 -14.758 9.542   1.00 17.25 ? 54  ARG A C   1 
ATOM   546  O  O   . ARG A 1 67  ? -33.317 -14.940 10.091  1.00 14.74 ? 54  ARG A O   1 
ATOM   547  C  CB  . ARG A 1 67  ? -31.738 -12.400 8.884   1.00 23.11 ? 54  ARG A CB  1 
ATOM   548  C  CG  . ARG A 1 67  ? -31.058 -11.056 9.189   1.00 27.43 ? 54  ARG A CG  1 
ATOM   549  C  CD  . ARG A 1 67  ? -31.968 -10.136 10.022  1.00 29.90 ? 54  ARG A CD  1 
ATOM   550  N  NE  . ARG A 1 67  ? -33.244 -9.874  9.335   1.00 34.17 ? 54  ARG A NE  1 
ATOM   551  C  CZ  . ARG A 1 67  ? -33.541 -8.837  8.535   1.00 33.03 ? 54  ARG A CZ  1 
ATOM   552  N  NH1 . ARG A 1 67  ? -32.657 -7.879  8.272   1.00 30.83 ? 54  ARG A NH1 1 
ATOM   553  N  NH2 . ARG A 1 67  ? -34.765 -8.762  8.004   1.00 32.08 ? 54  ARG A NH2 1 
ATOM   554  N  N   . VAL A 1 68  ? -31.793 -15.596 8.602   1.00 15.96 ? 55  VAL A N   1 
ATOM   555  C  CA  . VAL A 1 68  ? -32.650 -16.712 8.150   1.00 14.73 ? 55  VAL A CA  1 
ATOM   556  C  C   . VAL A 1 68  ? -32.300 -18.012 8.874   1.00 13.53 ? 55  VAL A C   1 
ATOM   557  O  O   . VAL A 1 68  ? -33.084 -18.913 8.892   1.00 12.97 ? 55  VAL A O   1 
ATOM   558  C  CB  . VAL A 1 68  ? -32.692 -16.885 6.621   1.00 15.59 ? 55  VAL A CB  1 
ATOM   559  C  CG1 . VAL A 1 68  ? -33.033 -15.567 5.929   1.00 17.04 ? 55  VAL A CG1 1 
ATOM   560  C  CG2 . VAL A 1 68  ? -31.369 -17.360 6.062   1.00 17.82 ? 55  VAL A CG2 1 
ATOM   561  N  N   . GLY A 1 69  ? -31.137 -18.065 9.519   1.00 12.64 ? 56  GLY A N   1 
ATOM   562  C  CA  . GLY A 1 69  ? -30.709 -19.230 10.199  1.00 11.59 ? 56  GLY A CA  1 
ATOM   563  C  C   . GLY A 1 69  ? -29.395 -19.709 9.631   1.00 11.46 ? 56  GLY A C   1 
ATOM   564  O  O   . GLY A 1 69  ? -29.180 -19.729 8.427   1.00 11.79 ? 56  GLY A O   1 
ATOM   565  N  N   . LYS A 1 70  ? -28.526 -20.180 10.511  1.00 12.16 ? 57  LYS A N   1 
ATOM   566  C  CA  . LYS A 1 70  ? -27.186 -20.545 10.098  1.00 12.88 ? 57  LYS A CA  1 
ATOM   567  C  C   . LYS A 1 70  ? -27.100 -21.837 9.298   1.00 11.99 ? 57  LYS A C   1 
ATOM   568  O  O   . LYS A 1 70  ? -26.074 -22.091 8.750   1.00 12.60 ? 57  LYS A O   1 
ATOM   569  C  CB  . LYS A 1 70  ? -26.266 -20.608 11.286  1.00 14.61 ? 57  LYS A CB  1 
ATOM   570  C  CG  . LYS A 1 70  ? -26.477 -21.752 12.229  1.00 15.91 ? 57  LYS A CG  1 
ATOM   571  C  CD  . LYS A 1 70  ? -25.432 -21.629 13.332  1.00 17.54 ? 57  LYS A CD  1 
ATOM   572  C  CE  . LYS A 1 70  ? -25.847 -22.427 14.515  1.00 18.58 ? 57  LYS A CE  1 
ATOM   573  N  NZ  . LYS A 1 70  ? -25.608 -21.647 15.731  1.00 20.77 ? 57  LYS A NZ  1 
ATOM   574  N  N   . TYR A 1 71  ? -28.153 -22.657 9.263   1.00 11.75 ? 58  TYR A N   1 
ATOM   575  C  CA  . TYR A 1 71  ? -28.190 -23.847 8.420   1.00 11.99 ? 58  TYR A CA  1 
ATOM   576  C  C   . TYR A 1 71  ? -28.916 -23.605 7.108   1.00 13.63 ? 58  TYR A C   1 
ATOM   577  O  O   . TYR A 1 71  ? -29.212 -24.534 6.359   1.00 17.95 ? 58  TYR A O   1 
ATOM   578  C  CB  . TYR A 1 71  ? -28.767 -25.031 9.172   1.00 11.28 ? 58  TYR A CB  1 
ATOM   579  C  CG  . TYR A 1 71  ? -27.956 -25.335 10.405  1.00 11.22 ? 58  TYR A CG  1 
ATOM   580  C  CD1 . TYR A 1 71  ? -26.645 -25.778 10.332  1.00 10.81 ? 58  TYR A CD1 1 
ATOM   581  C  CD2 . TYR A 1 71  ? -28.487 -25.126 11.640  1.00 11.35 ? 58  TYR A CD2 1 
ATOM   582  C  CE1 . TYR A 1 71  ? -25.906 -26.054 11.474  1.00 10.50 ? 58  TYR A CE1 1 
ATOM   583  C  CE2 . TYR A 1 71  ? -27.762 -25.351 12.786  1.00 11.02 ? 58  TYR A CE2 1 
ATOM   584  C  CZ  . TYR A 1 71  ? -26.455 -25.802 12.695  1.00 11.21 ? 58  TYR A CZ  1 
ATOM   585  O  OH  . TYR A 1 71  ? -25.757 -26.048 13.857  1.00 11.16 ? 58  TYR A OH  1 
ATOM   586  N  N   . THR A 1 72  ? -29.108 -22.361 6.758   1.00 13.34 ? 59  THR A N   1 
ATOM   587  C  CA  . THR A 1 72  ? -29.681 -22.012 5.478   1.00 13.62 ? 59  THR A CA  1 
ATOM   588  C  C   . THR A 1 72  ? -28.690 -22.124 4.320   1.00 12.34 ? 59  THR A C   1 
ATOM   589  O  O   . THR A 1 72  ? -27.484 -21.778 4.431   1.00 12.84 ? 59  THR A O   1 
ATOM   590  C  CB  . THR A 1 72  ? -30.167 -20.557 5.560   1.00 15.22 ? 59  THR A CB  1 
ATOM   591  O  OG1 . THR A 1 72  ? -30.992 -20.441 6.718   1.00 15.56 ? 59  THR A OG1 1 
ATOM   592  C  CG2 . THR A 1 72  ? -30.942 -20.143 4.315   1.00 15.47 ? 59  THR A CG2 1 
ATOM   593  N  N   . THR A 1 73  ? -29.187 -22.617 3.211   1.00 10.73 ? 60  THR A N   1 
ATOM   594  C  CA  . THR A 1 73  ? -28.378 -22.717 1.997   1.00 10.18 ? 60  THR A CA  1 
ATOM   595  C  C   . THR A 1 73  ? -28.441 -21.358 1.303   1.00 10.18 ? 60  THR A C   1 
ATOM   596  O  O   . THR A 1 73  ? -29.526 -20.784 1.158   1.00 8.97  ? 60  THR A O   1 
ATOM   597  C  CB  . THR A 1 73  ? -28.937 -23.831 1.074   1.00 10.28 ? 60  THR A CB  1 
ATOM   598  O  OG1 . THR A 1 73  ? -28.715 -25.120 1.672   1.00 9.20  ? 60  THR A OG1 1 
ATOM   599  C  CG2 . THR A 1 73  ? -28.278 -23.809 -0.323  1.00 10.58 ? 60  THR A CG2 1 
ATOM   600  N  N   . LEU A 1 74  ? -27.298 -20.879 0.853   1.00 10.40 ? 61  LEU A N   1 
ATOM   601  C  CA  . LEU A 1 74  ? -27.283 -19.706 0.017   1.00 11.48 ? 61  LEU A CA  1 
ATOM   602  C  C   . LEU A 1 74  ? -26.039 -19.652 -0.824  1.00 10.59 ? 61  LEU A C   1 
ATOM   603  O  O   . LEU A 1 74  ? -25.011 -20.194 -0.417  1.00 10.52 ? 61  LEU A O   1 
ATOM   604  C  CB  . LEU A 1 74  ? -27.408 -18.412 0.827   1.00 12.99 ? 61  LEU A CB  1 
ATOM   605  C  CG  . LEU A 1 74  ? -26.256 -17.871 1.607   1.00 14.76 ? 61  LEU A CG  1 
ATOM   606  C  CD1 . LEU A 1 74  ? -26.536 -16.543 2.336   1.00 17.04 ? 61  LEU A CD1 1 
ATOM   607  C  CD2 . LEU A 1 74  ? -25.909 -18.923 2.603   1.00 14.49 ? 61  LEU A CD2 1 
ATOM   608  N  N   . TYR A 1 75  ? -26.136 -18.989 -1.991  1.00 9.26  ? 62  TYR A N   1 
ATOM   609  C  CA  . TYR A 1 75  ? -24.945 -18.723 -2.826  1.00 8.63  ? 62  TYR A CA  1 
ATOM   610  C  C   . TYR A 1 75  ? -24.865 -17.257 -3.194  1.00 8.44  ? 62  TYR A C   1 
ATOM   611  O  O   . TYR A 1 75  ? -25.842 -16.680 -3.599  1.00 8.26  ? 62  TYR A O   1 
ATOM   612  C  CB  . TYR A 1 75  ? -24.992 -19.541 -4.126  1.00 8.41  ? 62  TYR A CB  1 
ATOM   613  C  CG  . TYR A 1 75  ? -25.363 -21.016 -3.961  1.00 7.94  ? 62  TYR A CG  1 
ATOM   614  C  CD1 . TYR A 1 75  ? -24.402 -21.981 -3.854  1.00 7.60  ? 62  TYR A CD1 1 
ATOM   615  C  CD2 . TYR A 1 75  ? -26.698 -21.413 -3.894  1.00 8.16  ? 62  TYR A CD2 1 
ATOM   616  C  CE1 . TYR A 1 75  ? -24.742 -23.280 -3.655  1.00 7.62  ? 62  TYR A CE1 1 
ATOM   617  C  CE2 . TYR A 1 75  ? -27.063 -22.722 -3.715  1.00 7.70  ? 62  TYR A CE2 1 
ATOM   618  C  CZ  . TYR A 1 75  ? -26.083 -23.663 -3.615  1.00 7.70  ? 62  TYR A CZ  1 
ATOM   619  O  OH  . TYR A 1 75  ? -26.422 -24.988 -3.446  1.00 7.04  ? 62  TYR A OH  1 
ATOM   620  N  N   . ILE A 1 76  ? -23.695 -16.646 -3.015  1.00 8.30  ? 63  ILE A N   1 
ATOM   621  C  CA  . ILE A 1 76  ? -23.511 -15.260 -3.326  1.00 8.46  ? 63  ILE A CA  1 
ATOM   622  C  C   . ILE A 1 76  ? -22.360 -15.129 -4.288  1.00 8.37  ? 63  ILE A C   1 
ATOM   623  O  O   . ILE A 1 76  ? -21.217 -15.392 -3.934  1.00 9.00  ? 63  ILE A O   1 
ATOM   624  C  CB  . ILE A 1 76  ? -23.222 -14.411 -2.097  1.00 8.68  ? 63  ILE A CB  1 
ATOM   625  C  CG1 . ILE A 1 76  ? -24.404 -14.502 -1.134  1.00 9.28  ? 63  ILE A CG1 1 
ATOM   626  C  CG2 . ILE A 1 76  ? -22.973 -12.950 -2.490  1.00 8.55  ? 63  ILE A CG2 1 
ATOM   627  C  CD1 . ILE A 1 76  ? -24.144 -13.849 0.208   1.00 9.69  ? 63  ILE A CD1 1 
ATOM   628  N  N   . PHE A 1 77  ? -22.653 -14.663 -5.482  1.00 8.01  ? 64  PHE A N   1 
ATOM   629  C  CA  . PHE A 1 77  ? -21.594 -14.481 -6.464  1.00 8.31  ? 64  PHE A CA  1 
ATOM   630  C  C   . PHE A 1 77  ? -21.317 -13.014 -6.719  1.00 8.43  ? 64  PHE A C   1 
ATOM   631  O  O   . PHE A 1 77  ? -22.236 -12.208 -6.759  1.00 8.24  ? 64  PHE A O   1 
ATOM   632  C  CB  . PHE A 1 77  ? -22.031 -15.079 -7.785  1.00 8.19  ? 64  PHE A CB  1 
ATOM   633  C  CG  . PHE A 1 77  ? -22.381 -16.538 -7.738  1.00 7.99  ? 64  PHE A CG  1 
ATOM   634  C  CD1 . PHE A 1 77  ? -23.666 -16.955 -7.402  1.00 8.32  ? 64  PHE A CD1 1 
ATOM   635  C  CD2 . PHE A 1 77  ? -21.492 -17.461 -8.167  1.00 8.47  ? 64  PHE A CD2 1 
ATOM   636  C  CE1 . PHE A 1 77  ? -24.019 -18.284 -7.452  1.00 8.27  ? 64  PHE A CE1 1 
ATOM   637  C  CE2 . PHE A 1 77  ? -21.807 -18.828 -8.193  1.00 8.45  ? 64  PHE A CE2 1 
ATOM   638  C  CZ  . PHE A 1 77  ? -23.074 -19.220 -7.857  1.00 8.82  ? 64  PHE A CZ  1 
ATOM   639  N  N   . GLU A 1 78  ? -20.070 -12.671 -6.945  1.00 9.45  ? 65  GLU A N   1 
ATOM   640  C  CA  . GLU A 1 78  ? -19.727 -11.362 -7.464  1.00 11.16 ? 65  GLU A CA  1 
ATOM   641  C  C   . GLU A 1 78  ? -19.692 -11.451 -8.963  1.00 10.23 ? 65  GLU A C   1 
ATOM   642  O  O   . GLU A 1 78  ? -18.996 -12.292 -9.506  1.00 10.31 ? 65  GLU A O   1 
ATOM   643  C  CB  . GLU A 1 78  ? -18.367 -10.875 -7.006  1.00 14.06 ? 65  GLU A CB  1 
ATOM   644  C  CG  . GLU A 1 78  ? -18.320 -10.500 -5.552  1.00 17.13 ? 65  GLU A CG  1 
ATOM   645  C  CD  . GLU A 1 78  ? -16.911 -10.062 -5.121  1.00 20.82 ? 65  GLU A CD  1 
ATOM   646  O  OE1 . GLU A 1 78  ? -15.988 -10.898 -5.107  1.00 23.16 ? 65  GLU A OE1 1 
ATOM   647  O  OE2 . GLU A 1 78  ? -16.734 -8.858  -4.774  1.00 25.77 ? 65  GLU A OE2 1 
ATOM   648  N  N   . ALA A 1 79  ? -20.451 -10.585 -9.626  1.00 9.97  ? 66  ALA A N   1 
ATOM   649  C  CA  . ALA A 1 79  ? -20.565 -10.620 -11.102 1.00 9.95  ? 66  ALA A CA  1 
ATOM   650  C  C   . ALA A 1 79  ? -19.825 -9.451  -11.721 1.00 10.84 ? 66  ALA A C   1 
ATOM   651  O  O   . ALA A 1 79  ? -19.812 -8.338  -11.127 1.00 11.08 ? 66  ALA A O   1 
ATOM   652  C  CB  . ALA A 1 79  ? -22.020 -10.597 -11.520 1.00 9.77  ? 66  ALA A CB  1 
ATOM   653  N  N   . THR A 1 80  ? -19.207 -9.689  -12.884 1.00 10.48 ? 67  THR A N   1 
ATOM   654  C  CA  . THR A 1 80  ? -18.583 -8.640  -13.669 1.00 10.75 ? 67  THR A CA  1 
ATOM   655  C  C   . THR A 1 80  ? -19.349 -8.322  -14.952 1.00 10.49 ? 67  THR A C   1 
ATOM   656  O  O   . THR A 1 80  ? -19.016 -7.345  -15.611 1.00 11.65 ? 67  THR A O   1 
ATOM   657  C  CB  . THR A 1 80  ? -17.102 -8.955  -14.059 1.00 11.79 ? 67  THR A CB  1 
ATOM   658  O  OG1 . THR A 1 80  ? -17.018 -10.262 -14.635 1.00 12.19 ? 67  THR A OG1 1 
ATOM   659  C  CG2 . THR A 1 80  ? -16.203 -8.902  -12.857 1.00 12.20 ? 67  THR A CG2 1 
ATOM   660  N  N   . SER A 1 81  ? -20.310 -9.141  -15.367 1.00 9.92  ? 68  SER A N   1 
ATOM   661  C  CA  . SER A 1 81  ? -21.120 -8.805  -16.544 1.00 9.20  ? 68  SER A CA  1 
ATOM   662  C  C   . SER A 1 81  ? -22.422 -9.491  -16.452 1.00 8.86  ? 68  SER A C   1 
ATOM   663  O  O   . SER A 1 81  ? -22.574 -10.461 -15.739 1.00 8.85  ? 68  SER A O   1 
ATOM   664  C  CB  . SER A 1 81  ? -20.459 -9.254  -17.850 1.00 9.37  ? 68  SER A CB  1 
ATOM   665  O  OG  . SER A 1 81  ? -20.466 -10.680 -17.953 1.00 9.06  ? 68  SER A OG  1 
ATOM   666  N  N   . VAL A 1 82  ? -23.387 -8.960  -17.156 1.00 8.60  ? 69  VAL A N   1 
ATOM   667  C  CA  . VAL A 1 82  ? -24.647 -9.614  -17.306 1.00 8.52  ? 69  VAL A CA  1 
ATOM   668  C  C   . VAL A 1 82  ? -25.036 -9.491  -18.771 1.00 8.75  ? 69  VAL A C   1 
ATOM   669  O  O   . VAL A 1 82  ? -24.824 -8.447  -19.414 1.00 7.80  ? 69  VAL A O   1 
ATOM   670  C  CB  . VAL A 1 82  ? -25.721 -9.073  -16.348 1.00 8.39  ? 69  VAL A CB  1 
ATOM   671  C  CG1 . VAL A 1 82  ? -26.018 -7.622  -16.565 1.00 8.78  ? 69  VAL A CG1 1 
ATOM   672  C  CG2 . VAL A 1 82  ? -27.005 -9.882  -16.460 1.00 8.62  ? 69  VAL A CG2 1 
ATOM   673  N  N   . THR A 1 83  ? -25.559 -10.597 -19.285 1.00 9.01  ? 70  THR A N   1 
ATOM   674  C  CA  . THR A 1 83  ? -26.145 -10.661 -20.606 1.00 9.70  ? 70  THR A CA  1 
ATOM   675  C  C   . THR A 1 83  ? -27.536 -11.203 -20.422 1.00 10.16 ? 70  THR A C   1 
ATOM   676  O  O   . THR A 1 83  ? -27.721 -12.237 -19.750 1.00 9.88  ? 70  THR A O   1 
ATOM   677  C  CB  . THR A 1 83  ? -25.345 -11.671 -21.449 1.00 9.96  ? 70  THR A CB  1 
ATOM   678  O  OG1 . THR A 1 83  ? -23.989 -11.201 -21.560 1.00 9.93  ? 70  THR A OG1 1 
ATOM   679  C  CG2 . THR A 1 83  ? -25.917 -11.793 -22.804 1.00 10.56 ? 70  THR A CG2 1 
ATOM   680  N  N   . TYR A 1 84  ? -28.521 -10.552 -21.022 1.00 10.94 ? 71  TYR A N   1 
ATOM   681  C  CA  . TYR A 1 84  ? -29.879 -10.898 -20.692 1.00 12.49 ? 71  TYR A CA  1 
ATOM   682  C  C   . TYR A 1 84  ? -30.900 -10.578 -21.770 1.00 13.85 ? 71  TYR A C   1 
ATOM   683  O  O   . TYR A 1 84  ? -30.610 -9.876  -22.744 1.00 13.65 ? 71  TYR A O   1 
ATOM   684  C  CB  . TYR A 1 84  ? -30.258 -10.264 -19.323 1.00 12.56 ? 71  TYR A CB  1 
ATOM   685  C  CG  . TYR A 1 84  ? -30.324 -8.786  -19.301 1.00 12.50 ? 71  TYR A CG  1 
ATOM   686  C  CD1 . TYR A 1 84  ? -29.165 -8.025  -19.143 1.00 12.72 ? 71  TYR A CD1 1 
ATOM   687  C  CD2 . TYR A 1 84  ? -31.553 -8.133  -19.401 1.00 12.65 ? 71  TYR A CD2 1 
ATOM   688  C  CE1 . TYR A 1 84  ? -29.233 -6.636  -19.110 1.00 13.51 ? 71  TYR A CE1 1 
ATOM   689  C  CE2 . TYR A 1 84  ? -31.636 -6.761  -19.404 1.00 13.48 ? 71  TYR A CE2 1 
ATOM   690  C  CZ  . TYR A 1 84  ? -30.470 -6.006  -19.239 1.00 13.94 ? 71  TYR A CZ  1 
ATOM   691  O  OH  . TYR A 1 84  ? -30.548 -4.628  -19.194 1.00 14.56 ? 71  TYR A OH  1 
ATOM   692  N  N   . ASN A 1 85  ? -32.074 -11.176 -21.604 1.00 15.81 ? 72  ASN A N   1 
ATOM   693  C  CA  . ASN A 1 85  ? -33.178 -11.038 -22.534 1.00 18.73 ? 72  ASN A CA  1 
ATOM   694  C  C   . ASN A 1 85  ? -34.456 -10.906 -21.709 1.00 20.29 ? 72  ASN A C   1 
ATOM   695  O  O   . ASN A 1 85  ? -34.673 -11.650 -20.762 1.00 17.92 ? 72  ASN A O   1 
ATOM   696  C  CB  . ASN A 1 85  ? -33.276 -12.271 -23.469 1.00 18.73 ? 72  ASN A CB  1 
ATOM   697  C  CG  . ASN A 1 85  ? -34.247 -12.049 -24.632 1.00 21.36 ? 72  ASN A CG  1 
ATOM   698  O  OD1 . ASN A 1 85  ? -33.983 -11.213 -25.497 1.00 24.34 ? 72  ASN A OD1 1 
ATOM   699  N  ND2 . ASN A 1 85  ? -35.362 -12.785 -24.663 1.00 19.76 ? 72  ASN A ND2 1 
ATOM   700  N  N   . THR A 1 86  ? -35.261 -9.921  -22.065 1.00 26.10 ? 73  THR A N   1 
ATOM   701  C  CA  . THR A 1 86  ? -36.708 -9.907  -21.726 1.00 32.10 ? 73  THR A CA  1 
ATOM   702  C  C   . THR A 1 86  ? -37.587 -9.167  -22.777 1.00 34.59 ? 73  THR A C   1 
ATOM   703  O  O   . THR A 1 86  ? -37.087 -8.321  -23.515 1.00 35.32 ? 73  THR A O   1 
ATOM   704  C  CB  . THR A 1 86  ? -36.977 -9.230  -20.394 1.00 31.67 ? 73  THR A CB  1 
ATOM   705  O  OG1 . THR A 1 86  ? -38.369 -9.386  -20.080 1.00 28.38 ? 73  THR A OG1 1 
ATOM   706  C  CG2 . THR A 1 86  ? -36.639 -7.761  -20.493 1.00 33.56 ? 73  THR A CG2 1 
ATOM   707  N  N   . ILE A 1 87  ? -38.893 -9.454  -22.790 1.00 41.20 ? 74  ILE A N   1 
ATOM   708  C  CA  . ILE A 1 87  ? -39.877 -8.787  -23.693 1.00 46.24 ? 74  ILE A CA  1 
ATOM   709  C  C   . ILE A 1 87  ? -40.998 -8.036  -22.938 1.00 47.79 ? 74  ILE A C   1 
ATOM   710  O  O   . ILE A 1 87  ? -42.143 -7.901  -23.388 1.00 47.77 ? 74  ILE A O   1 
ATOM   711  C  CB  . ILE A 1 87  ? -40.448 -9.809  -24.702 1.00 47.88 ? 74  ILE A CB  1 
ATOM   712  C  CG1 . ILE A 1 87  ? -40.900 -11.110 -24.017 1.00 49.89 ? 74  ILE A CG1 1 
ATOM   713  C  CG2 . ILE A 1 87  ? -39.407 -10.151 -25.750 1.00 49.94 ? 74  ILE A CG2 1 
ATOM   714  C  CD1 . ILE A 1 87  ? -42.046 -10.945 -23.035 1.00 50.69 ? 74  ILE A CD1 1 
ATOM   715  N  N   . ASP A 1 88  ? -40.604 -7.526  -21.789 1.00 50.05 ? 75  ASP A N   1 
ATOM   716  C  CA  . ASP A 1 88  ? -41.490 -7.040  -20.756 1.00 52.60 ? 75  ASP A CA  1 
ATOM   717  C  C   . ASP A 1 88  ? -41.586 -5.501  -20.823 1.00 54.70 ? 75  ASP A C   1 
ATOM   718  O  O   . ASP A 1 88  ? -42.485 -4.926  -20.208 1.00 60.67 ? 75  ASP A O   1 
ATOM   719  C  CB  . ASP A 1 88  ? -40.928 -7.625  -19.434 1.00 48.47 ? 75  ASP A CB  1 
ATOM   720  C  CG  . ASP A 1 88  ? -41.749 -7.302  -18.204 0.50 45.36 ? 75  ASP A CG  1 
ATOM   721  O  OD1 . ASP A 1 88  ? -42.382 -6.234  -18.108 0.50 40.89 ? 75  ASP A OD1 1 
ATOM   722  O  OD2 . ASP A 1 88  ? -41.695 -8.140  -17.283 0.50 47.10 ? 75  ASP A OD2 1 
ATOM   723  N  N   . SER A 1 89  ? -40.712 -4.852  -21.614 1.00 56.76 ? 76  SER A N   1 
ATOM   724  C  CA  . SER A 1 89  ? -40.692 -3.375  -21.808 1.00 54.75 ? 76  SER A CA  1 
ATOM   725  C  C   . SER A 1 89  ? -40.530 -2.586  -20.487 1.00 53.81 ? 76  SER A C   1 
ATOM   726  O  O   . SER A 1 89  ? -39.599 -1.775  -20.327 1.00 54.34 ? 76  SER A O   1 
ATOM   727  C  CB  . SER A 1 89  ? -41.943 -2.913  -22.581 0.01 54.85 ? 76  SER A CB  1 
ATOM   728  O  OG  . SER A 1 89  ? -42.082 -1.501  -22.559 0.01 54.70 ? 76  SER A OG  1 
ATOM   729  N  N   . ASN A 1 90  ? -41.440 -2.844  -19.545 1.00 52.04 ? 77  ASN A N   1 
ATOM   730  C  CA  . ASN A 1 90  ? -41.341 -2.359  -18.155 1.00 45.45 ? 77  ASN A CA  1 
ATOM   731  C  C   . ASN A 1 90  ? -40.147 -2.934  -17.388 1.00 43.82 ? 77  ASN A C   1 
ATOM   732  O  O   . ASN A 1 90  ? -39.362 -2.193  -16.799 1.00 50.81 ? 77  ASN A O   1 
ATOM   733  C  CB  . ASN A 1 90  ? -42.623 -2.693  -17.376 0.50 41.76 ? 77  ASN A CB  1 
ATOM   734  C  CG  . ASN A 1 90  ? -43.852 -1.995  -17.929 0.50 38.14 ? 77  ASN A CG  1 
ATOM   735  O  OD1 . ASN A 1 90  ? -43.774 -1.214  -18.875 0.50 34.22 ? 77  ASN A OD1 1 
ATOM   736  N  ND2 . ASN A 1 90  ? -44.996 -2.286  -17.338 0.50 35.76 ? 77  ASN A ND2 1 
ATOM   737  N  N   . ALA A 1 91  ? -40.014 -4.251  -17.360 1.00 39.42 ? 78  ALA A N   1 
ATOM   738  C  CA  . ALA A 1 91  ? -38.857 -4.861  -16.695 1.00 39.13 ? 78  ALA A CA  1 
ATOM   739  C  C   . ALA A 1 91  ? -37.514 -4.395  -17.309 1.00 45.91 ? 78  ALA A C   1 
ATOM   740  O  O   . ALA A 1 91  ? -36.536 -4.104  -16.590 1.00 48.99 ? 78  ALA A O   1 
ATOM   741  C  CB  . ALA A 1 91  ? -38.961 -6.371  -16.703 1.00 33.58 ? 78  ALA A CB  1 
ATOM   742  N  N   . ALA A 1 92  ? -37.478 -4.289  -18.635 1.00 46.87 ? 79  ALA A N   1 
ATOM   743  C  CA  . ALA A 1 92  ? -36.290 -3.780  -19.342 1.00 48.43 ? 79  ALA A CA  1 
ATOM   744  C  C   . ALA A 1 92  ? -35.844 -2.343  -18.916 1.00 47.99 ? 79  ALA A C   1 
ATOM   745  O  O   . ALA A 1 92  ? -34.646 -2.065  -18.766 1.00 47.07 ? 79  ALA A O   1 
ATOM   746  C  CB  . ALA A 1 92  ? -36.510 -3.876  -20.859 1.00 46.11 ? 79  ALA A CB  1 
ATOM   747  N  N   . GLU A 1 93  ? -36.788 -1.436  -18.708 1.00 45.68 ? 80  GLU A N   1 
ATOM   748  C  CA  . GLU A 1 93  ? -36.442 -0.076  -18.223 1.00 47.04 ? 80  GLU A CA  1 
ATOM   749  C  C   . GLU A 1 93  ? -35.800 -0.105  -16.801 1.00 45.85 ? 80  GLU A C   1 
ATOM   750  O  O   . GLU A 1 93  ? -34.784 0.546   -16.557 1.00 45.34 ? 80  GLU A O   1 
ATOM   751  C  CB  . GLU A 1 93  ? -37.682 0.844   -18.326 1.00 45.37 ? 80  GLU A CB  1 
ATOM   752  C  CG  . GLU A 1 93  ? -37.951 1.235   -19.783 1.00 46.13 ? 80  GLU A CG  1 
ATOM   753  C  CD  . GLU A 1 93  ? -39.326 1.828   -20.073 0.01 45.83 ? 80  GLU A CD  1 
ATOM   754  O  OE1 . GLU A 1 93  ? -40.217 1.881   -19.192 0.01 45.83 ? 80  GLU A OE1 1 
ATOM   755  O  OE2 . GLU A 1 93  ? -39.513 2.241   -21.235 0.01 45.79 ? 80  GLU A OE2 1 
ATOM   756  N  N   . THR A 1 94  ? -36.384 -0.887  -15.889 1.00 44.81 ? 81  THR A N   1 
ATOM   757  C  CA  . THR A 1 94  ? -35.824 -1.132  -14.546 1.00 43.30 ? 81  THR A CA  1 
ATOM   758  C  C   . THR A 1 94  ? -34.398 -1.658  -14.658 1.00 40.37 ? 81  THR A C   1 
ATOM   759  O  O   . THR A 1 94  ? -33.456 -1.218  -13.958 1.00 33.32 ? 81  THR A O   1 
ATOM   760  C  CB  . THR A 1 94  ? -36.666 -2.223  -13.824 1.00 45.31 ? 81  THR A CB  1 
ATOM   761  O  OG1 . THR A 1 94  ? -38.019 -1.770  -13.697 1.00 48.30 ? 81  THR A OG1 1 
ATOM   762  C  CG2 . THR A 1 94  ? -36.113 -2.606  -12.456 1.00 42.57 ? 81  THR A CG2 1 
ATOM   763  N  N   . LEU A 1 95  ? -34.244 -2.635  -15.537 1.00 36.02 ? 82  LEU A N   1 
ATOM   764  C  CA  . LEU A 1 95  ? -33.010 -3.369  -15.535 1.00 37.49 ? 82  LEU A CA  1 
ATOM   765  C  C   . LEU A 1 95  ? -31.846 -2.611  -16.151 1.00 32.31 ? 82  LEU A C   1 
ATOM   766  O  O   . LEU A 1 95  ? -30.731 -2.640  -15.613 1.00 33.13 ? 82  LEU A O   1 
ATOM   767  C  CB  . LEU A 1 95  ? -33.215 -4.753  -16.141 1.00 35.94 ? 82  LEU A CB  1 
ATOM   768  C  CG  . LEU A 1 95  ? -34.226 -5.571  -15.358 1.00 35.29 ? 82  LEU A CG  1 
ATOM   769  C  CD1 . LEU A 1 95  ? -34.518 -6.852  -16.144 1.00 36.70 ? 82  LEU A CD1 1 
ATOM   770  C  CD2 . LEU A 1 95  ? -33.682 -5.886  -13.988 1.00 34.78 ? 82  LEU A CD2 1 
ATOM   771  N  N   . SER A 1 96  ? -32.087 -1.893  -17.224 1.00 34.03 ? 83  SER A N   1 
ATOM   772  C  CA  . SER A 1 96  ? -31.011 -1.055  -17.802 1.00 37.21 ? 83  SER A CA  1 
ATOM   773  C  C   . SER A 1 96  ? -30.370 -0.149  -16.764 1.00 36.26 ? 83  SER A C   1 
ATOM   774  O  O   . SER A 1 96  ? -29.146 0.018   -16.728 1.00 37.98 ? 83  SER A O   1 
ATOM   775  C  CB  . SER A 1 96  ? -31.534 -0.164  -18.916 1.00 38.16 ? 83  SER A CB  1 
ATOM   776  O  OG  . SER A 1 96  ? -32.580 0.679   -18.448 1.00 42.83 ? 83  SER A OG  1 
ATOM   777  N  N   . THR A 1 97  ? -31.218 0.455   -15.945 1.00 33.75 ? 84  THR A N   1 
ATOM   778  C  CA  . THR A 1 97  ? -30.773 1.508   -15.064 1.00 36.63 ? 84  THR A CA  1 
ATOM   779  C  C   . THR A 1 97  ? -30.181 0.898   -13.803 1.00 35.51 ? 84  THR A C   1 
ATOM   780  O  O   . THR A 1 97  ? -29.154 1.376   -13.321 1.00 33.52 ? 84  THR A O   1 
ATOM   781  C  CB  . THR A 1 97  ? -31.895 2.569   -14.814 1.00 38.06 ? 84  THR A CB  1 
ATOM   782  O  OG1 . THR A 1 97  ? -32.978 1.993   -14.095 1.00 42.55 ? 84  THR A OG1 1 
ATOM   783  C  CG2 . THR A 1 97  ? -32.444 3.136   -16.158 1.00 36.52 ? 84  THR A CG2 1 
ATOM   784  N  N   . LEU A 1 98  ? -30.801 -0.181  -13.306 1.00 34.18 ? 85  LEU A N   1 
ATOM   785  C  CA  . LEU A 1 98  ? -30.228 -0.984  -12.183 1.00 31.34 ? 85  LEU A CA  1 
ATOM   786  C  C   . LEU A 1 98  ? -28.865 -1.562  -12.531 1.00 31.81 ? 85  LEU A C   1 
ATOM   787  O  O   . LEU A 1 98  ? -27.898 -1.397  -11.766 1.00 29.68 ? 85  LEU A O   1 
ATOM   788  C  CB  . LEU A 1 98  ? -31.186 -2.110  -11.758 1.00 30.50 ? 85  LEU A CB  1 
ATOM   789  C  CG  . LEU A 1 98  ? -30.760 -2.917  -10.508 1.00 29.51 ? 85  LEU A CG  1 
ATOM   790  C  CD1 . LEU A 1 98  ? -30.578 -2.090  -9.233  1.00 30.16 ? 85  LEU A CD1 1 
ATOM   791  C  CD2 . LEU A 1 98  ? -31.777 -4.008  -10.277 1.00 29.09 ? 85  LEU A CD2 1 
ATOM   792  N  N   . PHE A 1 99  ? -28.783 -2.201  -13.704 1.00 35.08 ? 86  PHE A N   1 
ATOM   793  C  CA  . PHE A 1 99  ? -27.494 -2.674  -14.255 1.00 35.75 ? 86  PHE A CA  1 
ATOM   794  C  C   . PHE A 1 99  ? -26.468 -1.601  -14.686 1.00 38.38 ? 86  PHE A C   1 
ATOM   795  O  O   . PHE A 1 99  ? -25.260 -1.868  -14.668 1.00 42.49 ? 86  PHE A O   1 
ATOM   796  C  CB  . PHE A 1 99  ? -27.737 -3.667  -15.385 1.00 33.82 ? 86  PHE A CB  1 
ATOM   797  C  CG  . PHE A 1 99  ? -28.452 -4.920  -14.956 1.00 31.74 ? 86  PHE A CG  1 
ATOM   798  C  CD1 . PHE A 1 99  ? -28.128 -5.563  -13.761 1.00 30.31 ? 86  PHE A CD1 1 
ATOM   799  C  CD2 . PHE A 1 99  ? -29.413 -5.512  -15.782 1.00 31.13 ? 86  PHE A CD2 1 
ATOM   800  C  CE1 . PHE A 1 99  ? -28.781 -6.733  -13.386 1.00 28.08 ? 86  PHE A CE1 1 
ATOM   801  C  CE2 . PHE A 1 99  ? -30.056 -6.689  -15.408 1.00 30.13 ? 86  PHE A CE2 1 
ATOM   802  C  CZ  . PHE A 1 99  ? -29.741 -7.296  -14.218 1.00 28.56 ? 86  PHE A CZ  1 
ATOM   803  N  N   . GLY A 1 100 ? -26.936 -0.411  -15.063 1.00 43.86 ? 87  GLY A N   1 
ATOM   804  C  CA  . GLY A 1 100 ? -26.050 0.702   -15.413 1.00 45.71 ? 87  GLY A CA  1 
ATOM   805  C  C   . GLY A 1 100 ? -25.715 0.689   -16.891 1.00 50.90 ? 87  GLY A C   1 
ATOM   806  O  O   . GLY A 1 100 ? -25.634 -0.383  -17.509 1.00 55.82 ? 87  GLY A O   1 
ATOM   807  N  N   . ALA B 2 1   ? -13.515 -22.962 -17.800 1.00 25.97 ? 2   ALA B N   1 
ATOM   808  C  CA  . ALA B 2 1   ? -12.633 -21.792 -17.486 1.00 26.77 ? 2   ALA B CA  1 
ATOM   809  C  C   . ALA B 2 1   ? -13.375 -20.474 -17.152 1.00 24.47 ? 2   ALA B C   1 
ATOM   810  O  O   . ALA B 2 1   ? -12.904 -19.737 -16.312 1.00 31.77 ? 2   ALA B O   1 
ATOM   811  C  CB  . ALA B 2 1   ? -11.530 -21.577 -18.549 1.00 25.92 ? 2   ALA B CB  1 
ATOM   812  N  N   . GLY B 2 2   ? -14.498 -20.164 -17.781 1.00 19.79 ? 3   GLY B N   1 
ATOM   813  C  CA  . GLY B 2 2   ? -15.352 -19.090 -17.308 1.00 16.96 ? 3   GLY B CA  1 
ATOM   814  C  C   . GLY B 2 2   ? -16.328 -19.623 -16.272 1.00 14.66 ? 3   GLY B C   1 
ATOM   815  O  O   . GLY B 2 2   ? -16.603 -20.827 -16.229 1.00 13.16 ? 3   GLY B O   1 
ATOM   816  N  N   . ASN B 2 3   ? -16.832 -18.725 -15.436 1.00 12.51 ? 4   ASN B N   1 
ATOM   817  C  CA  . ASN B 2 3   ? -17.764 -19.059 -14.362 1.00 11.86 ? 4   ASN B CA  1 
ATOM   818  C  C   . ASN B 2 3   ? -19.029 -18.310 -14.563 1.00 11.55 ? 4   ASN B C   1 
ATOM   819  O  O   . ASN B 2 3   ? -19.010 -17.083 -14.537 1.00 11.49 ? 4   ASN B O   1 
ATOM   820  C  CB  . ASN B 2 3   ? -17.151 -18.704 -13.030 1.00 12.49 ? 4   ASN B CB  1 
ATOM   821  C  CG  . ASN B 2 3   ? -15.958 -19.564 -12.718 1.00 12.94 ? 4   ASN B CG  1 
ATOM   822  O  OD1 . ASN B 2 3   ? -16.062 -20.784 -12.562 1.00 12.07 ? 4   ASN B OD1 1 
ATOM   823  N  ND2 . ASN B 2 3   ? -14.806 -18.944 -12.679 1.00 14.01 ? 4   ASN B ND2 1 
ATOM   824  N  N   . LEU B 2 4   ? -20.109 -19.026 -14.880 1.00 11.33 ? 5   LEU B N   1 
ATOM   825  C  CA  . LEU B 2 4   ? -21.332 -18.395 -15.329 1.00 11.13 ? 5   LEU B CA  1 
ATOM   826  C  C   . LEU B 2 4   ? -22.404 -18.750 -14.353 1.00 10.22 ? 5   LEU B C   1 
ATOM   827  O  O   . LEU B 2 4   ? -22.438 -19.872 -13.851 1.00 10.09 ? 5   LEU B O   1 
ATOM   828  C  CB  . LEU B 2 4   ? -21.706 -18.843 -16.742 1.00 12.21 ? 5   LEU B CB  1 
ATOM   829  C  CG  . LEU B 2 4   ? -20.620 -18.506 -17.787 1.00 13.55 ? 5   LEU B CG  1 
ATOM   830  C  CD1 . LEU B 2 4   ? -20.698 -19.420 -18.977 1.00 15.61 ? 5   LEU B CD1 1 
ATOM   831  C  CD2 . LEU B 2 4   ? -20.788 -17.104 -18.281 1.00 14.76 ? 5   LEU B CD2 1 
ATOM   832  N  N   . VAL B 2 5   ? -23.290 -17.799 -14.126 1.00 8.80  ? 6   VAL B N   1 
ATOM   833  C  CA  . VAL B 2 5   ? -24.505 -18.025 -13.444 1.00 8.60  ? 6   VAL B CA  1 
ATOM   834  C  C   . VAL B 2 5   ? -25.680 -17.729 -14.379 1.00 7.88  ? 6   VAL B C   1 
ATOM   835  O  O   . VAL B 2 5   ? -25.812 -16.654 -14.955 1.00 7.84  ? 6   VAL B O   1 
ATOM   836  C  CB  . VAL B 2 5   ? -24.596 -17.204 -12.144 1.00 8.58  ? 6   VAL B CB  1 
ATOM   837  C  CG1 . VAL B 2 5   ? -25.863 -17.522 -11.376 1.00 8.21  ? 6   VAL B CG1 1 
ATOM   838  C  CG2 . VAL B 2 5   ? -23.411 -17.546 -11.269 1.00 8.95  ? 6   VAL B CG2 1 
ATOM   839  N  N   . ILE B 2 6   ? -26.542 -18.707 -14.478 1.00 7.72  ? 7   ILE B N   1 
ATOM   840  C  CA  . ILE B 2 6   ? -27.651 -18.663 -15.360 1.00 8.23  ? 7   ILE B CA  1 
ATOM   841  C  C   . ILE B 2 6   ? -28.966 -18.756 -14.594 1.00 8.02  ? 7   ILE B C   1 
ATOM   842  O  O   . ILE B 2 6   ? -29.165 -19.691 -13.838 1.00 7.32  ? 7   ILE B O   1 
ATOM   843  C  CB  . ILE B 2 6   ? -27.570 -19.815 -16.384 1.00 8.67  ? 7   ILE B CB  1 
ATOM   844  C  CG1 . ILE B 2 6   ? -26.270 -19.698 -17.193 1.00 9.43  ? 7   ILE B CG1 1 
ATOM   845  C  CG2 . ILE B 2 6   ? -28.747 -19.721 -17.366 1.00 8.79  ? 7   ILE B CG2 1 
ATOM   846  C  CD1 . ILE B 2 6   ? -25.509 -20.983 -17.260 1.00 9.88  ? 7   ILE B CD1 1 
ATOM   847  N  N   . VAL B 2 7   ? -29.881 -17.801 -14.884 1.00 8.24  ? 8   VAL B N   1 
ATOM   848  C  CA  . VAL B 2 7   ? -31.153 -17.658 -14.166 1.00 8.05  ? 8   VAL B CA  1 
ATOM   849  C  C   . VAL B 2 7   ? -32.291 -17.513 -15.171 1.00 8.25  ? 8   VAL B C   1 
ATOM   850  O  O   . VAL B 2 7   ? -32.194 -16.755 -16.171 1.00 8.74  ? 8   VAL B O   1 
ATOM   851  C  CB  . VAL B 2 7   ? -31.109 -16.432 -13.234 1.00 7.77  ? 8   VAL B CB  1 
ATOM   852  C  CG1 . VAL B 2 7   ? -32.392 -16.263 -12.444 1.00 7.84  ? 8   VAL B CG1 1 
ATOM   853  C  CG2 . VAL B 2 7   ? -29.974 -16.553 -12.264 1.00 8.01  ? 8   VAL B CG2 1 
ATOM   854  N  N   . CYS B 2 8   ? -33.366 -18.220 -14.904 1.00 8.67  ? 9   CYS B N   1 
ATOM   855  C  CA  . CYS B 2 8   ? -34.585 -18.104 -15.700 1.00 8.67  ? 9   CYS B CA  1 
ATOM   856  C  C   . CYS B 2 8   ? -35.728 -17.843 -14.768 1.00 9.41  ? 9   CYS B C   1 
ATOM   857  O  O   . CYS B 2 8   ? -35.583 -17.856 -13.533 1.00 8.44  ? 9   CYS B O   1 
ATOM   858  C  CB  . CYS B 2 8   ? -34.836 -19.400 -16.448 1.00 9.37  ? 9   CYS B CB  1 
ATOM   859  S  SG  . CYS B 2 8   ? -35.284 -20.865 -15.454 1.00 9.15  ? 9   CYS B SG  1 
ATOM   860  N  N   . ARG B 2 9   ? -36.874 -17.563 -15.359 1.00 10.16 ? 10  ARG B N   1 
ATOM   861  C  CA  . ARG B 2 9   ? -38.087 -17.408 -14.587 1.00 11.40 ? 10  ARG B CA  1 
ATOM   862  C  C   . ARG B 2 9   ? -38.641 -18.778 -14.225 1.00 10.95 ? 10  ARG B C   1 
ATOM   863  O  O   . ARG B 2 9   ? -38.407 -19.786 -14.927 1.00 11.34 ? 10  ARG B O   1 
ATOM   864  C  CB  . ARG B 2 9   ? -39.164 -16.663 -15.394 1.00 13.28 ? 10  ARG B CB  1 
ATOM   865  C  CG  . ARG B 2 9   ? -38.883 -15.212 -15.763 1.00 14.77 ? 10  ARG B CG  1 
ATOM   866  C  CD  . ARG B 2 9   ? -39.916 -14.759 -16.829 1.00 16.57 ? 10  ARG B CD  1 
ATOM   867  N  NE  . ARG B 2 9   ? -39.894 -15.673 -18.000 1.00 18.25 ? 10  ARG B NE  1 
ATOM   868  C  CZ  . ARG B 2 9   ? -40.596 -15.556 -19.141 1.00 17.45 ? 10  ARG B CZ  1 
ATOM   869  N  NH1 . ARG B 2 9   ? -41.437 -14.553 -19.324 1.00 18.32 ? 10  ARG B NH1 1 
ATOM   870  N  NH2 . ARG B 2 9   ? -40.433 -16.470 -20.104 1.00 16.14 ? 10  ARG B NH2 1 
ATOM   871  N  N   . ASP B 2 10  ? -39.392 -18.809 -13.145 1.00 10.44 ? 11  ASP B N   1 
ATOM   872  C  CA  . ASP B 2 10  ? -39.960 -20.066 -12.633 1.00 10.62 ? 11  ASP B CA  1 
ATOM   873  C  C   . ASP B 2 10  ? -40.710 -20.837 -13.697 1.00 10.74 ? 11  ASP B C   1 
ATOM   874  O  O   . ASP B 2 10  ? -40.614 -22.051 -13.770 1.00 11.33 ? 11  ASP B O   1 
ATOM   875  C  CB  . ASP B 2 10  ? -40.840 -19.802 -11.415 1.00 10.93 ? 11  ASP B CB  1 
ATOM   876  C  CG  . ASP B 2 10  ? -40.049 -19.238 -10.259 1.00 11.45 ? 11  ASP B CG  1 
ATOM   877  O  OD1 . ASP B 2 10  ? -39.573 -18.074 -10.352 1.00 11.77 ? 11  ASP B OD1 1 
ATOM   878  O  OD2 . ASP B 2 10  ? -39.909 -19.968 -9.254  1.00 11.31 ? 11  ASP B OD2 1 
ATOM   879  N  N   . GLN B 2 11  ? -41.402 -20.132 -14.572 1.00 10.35 ? 12  GLN B N   1 
ATOM   880  C  CA  . GLN B 2 11  ? -42.148 -20.752 -15.645 1.00 10.38 ? 12  GLN B CA  1 
ATOM   881  C  C   . GLN B 2 11  ? -41.326 -21.608 -16.618 1.00 10.33 ? 12  GLN B C   1 
ATOM   882  O  O   . GLN B 2 11  ? -41.852 -22.554 -17.202 1.00 10.59 ? 12  GLN B O   1 
ATOM   883  C  CB  . GLN B 2 11  ? -42.979 -19.685 -16.379 1.00 10.76 ? 12  GLN B CB  1 
ATOM   884  C  CG  . GLN B 2 11  ? -42.158 -18.791 -17.279 1.00 11.14 ? 12  GLN B CG  1 
ATOM   885  C  CD  . GLN B 2 11  ? -42.894 -17.529 -17.678 1.00 11.55 ? 12  GLN B CD  1 
ATOM   886  O  OE1 . GLN B 2 11  ? -43.010 -16.609 -16.877 1.00 12.29 ? 12  GLN B OE1 1 
ATOM   887  N  NE2 . GLN B 2 11  ? -43.401 -17.489 -18.901 1.00 11.13 ? 12  GLN B NE2 1 
ATOM   888  N  N   . ASP B 2 12  ? -40.041 -21.343 -16.760 1.00 10.00 ? 13  ASP B N   1 
ATOM   889  C  CA  . ASP B 2 12  ? -39.210 -22.115 -17.668 1.00 9.72  ? 13  ASP B CA  1 
ATOM   890  C  C   . ASP B 2 12  ? -38.216 -23.079 -17.021 1.00 9.70  ? 13  ASP B C   1 
ATOM   891  O  O   . ASP B 2 12  ? -37.320 -23.571 -17.689 1.00 9.61  ? 13  ASP B O   1 
ATOM   892  C  CB  . ASP B 2 12  ? -38.464 -21.137 -18.559 1.00 10.07 ? 13  ASP B CB  1 
ATOM   893  C  CG  . ASP B 2 12  ? -39.418 -20.269 -19.400 1.00 10.09 ? 13  ASP B CG  1 
ATOM   894  O  OD1 . ASP B 2 12  ? -40.340 -20.831 -20.078 1.00 10.11 ? 13  ASP B OD1 1 
ATOM   895  O  OD2 . ASP B 2 12  ? -39.229 -19.043 -19.387 1.00 9.84  ? 13  ASP B OD2 1 
ATOM   896  N  N   . ALA B 2 13  ? -38.382 -23.336 -15.729 1.00 9.77  ? 14  ALA B N   1 
ATOM   897  C  CA  . ALA B 2 13  ? -37.458 -24.119 -14.926 1.00 9.79  ? 14  ALA B CA  1 
ATOM   898  C  C   . ALA B 2 13  ? -37.118 -25.452 -15.605 1.00 10.26 ? 14  ALA B C   1 
ATOM   899  O  O   . ALA B 2 13  ? -35.940 -25.752 -15.818 1.00 9.94  ? 14  ALA B O   1 
ATOM   900  C  CB  . ALA B 2 13  ? -38.091 -24.385 -13.570 1.00 9.85  ? 14  ALA B CB  1 
ATOM   901  N  N   . ASP B 2 14  ? -38.147 -26.237 -15.959 1.00 11.02 ? 15  ASP B N   1 
ATOM   902  C  CA  . ASP B 2 14  ? -37.927 -27.581 -16.636 1.00 11.15 ? 15  ASP B CA  1 
ATOM   903  C  C   . ASP B 2 14  ? -37.181 -27.493 -17.951 1.00 10.89 ? 15  ASP B C   1 
ATOM   904  O  O   . ASP B 2 14  ? -36.249 -28.235 -18.195 1.00 10.73 ? 15  ASP B O   1 
ATOM   905  C  CB  . ASP B 2 14  ? -39.246 -28.267 -16.927 1.00 11.54 ? 15  ASP B CB  1 
ATOM   906  C  CG  . ASP B 2 14  ? -40.003 -28.586 -15.689 1.00 12.83 ? 15  ASP B CG  1 
ATOM   907  O  OD1 . ASP B 2 14  ? -39.411 -28.445 -14.592 1.00 13.79 ? 15  ASP B OD1 1 
ATOM   908  O  OD2 . ASP B 2 14  ? -41.187 -28.975 -15.812 1.00 14.69 ? 15  ASP B OD2 1 
ATOM   909  N  N   . ALA B 2 15  ? -37.581 -26.572 -18.802 1.00 10.18 ? 16  ALA B N   1 
ATOM   910  C  CA  . ALA B 2 15  ? -36.917 -26.442 -20.068 1.00 10.23 ? 16  ALA B CA  1 
ATOM   911  C  C   . ALA B 2 15  ? -35.421 -26.078 -19.887 1.00 10.42 ? 16  ALA B C   1 
ATOM   912  O  O   . ALA B 2 15  ? -34.531 -26.585 -20.617 1.00 9.45  ? 16  ALA B O   1 
ATOM   913  C  CB  . ALA B 2 15  ? -37.634 -25.417 -20.942 1.00 9.85  ? 16  ALA B CB  1 
ATOM   914  N  N   . PHE B 2 16  ? -35.138 -25.187 -18.943 1.00 10.64 ? 17  PHE B N   1 
ATOM   915  C  CA  . PHE B 2 16  ? -33.757 -24.802 -18.682 1.00 10.57 ? 17  PHE B CA  1 
ATOM   916  C  C   . PHE B 2 16  ? -32.948 -25.954 -18.113 1.00 11.27 ? 17  PHE B C   1 
ATOM   917  O  O   . PHE B 2 16  ? -31.811 -26.176 -18.487 1.00 10.84 ? 17  PHE B O   1 
ATOM   918  C  CB  . PHE B 2 16  ? -33.690 -23.591 -17.771 1.00 10.54 ? 17  PHE B CB  1 
ATOM   919  C  CG  . PHE B 2 16  ? -33.732 -22.288 -18.511 1.00 10.35 ? 17  PHE B CG  1 
ATOM   920  C  CD1 . PHE B 2 16  ? -34.908 -21.850 -19.107 1.00 10.24 ? 17  PHE B CD1 1 
ATOM   921  C  CD2 . PHE B 2 16  ? -32.596 -21.527 -18.673 1.00 10.68 ? 17  PHE B CD2 1 
ATOM   922  C  CE1 . PHE B 2 16  ? -34.950 -20.686 -19.839 1.00 10.03 ? 17  PHE B CE1 1 
ATOM   923  C  CE2 . PHE B 2 16  ? -32.644 -20.315 -19.371 1.00 10.95 ? 17  PHE B CE2 1 
ATOM   924  C  CZ  . PHE B 2 16  ? -33.831 -19.902 -19.959 1.00 10.36 ? 17  PHE B CZ  1 
ATOM   925  N  N   . ASP B 2 17  ? -33.526 -26.684 -17.183 1.00 12.11 ? 18  ASP B N   1 
ATOM   926  C  CA  . ASP B 2 17  ? -32.790 -27.781 -16.656 1.00 13.51 ? 18  ASP B CA  1 
ATOM   927  C  C   . ASP B 2 17  ? -32.448 -28.844 -17.710 1.00 13.82 ? 18  ASP B C   1 
ATOM   928  O  O   . ASP B 2 17  ? -31.316 -29.321 -17.754 1.00 14.35 ? 18  ASP B O   1 
ATOM   929  C  CB  . ASP B 2 17  ? -33.485 -28.450 -15.500 1.00 13.60 ? 18  ASP B CB  1 
ATOM   930  C  CG  . ASP B 2 17  ? -32.522 -29.410 -14.769 1.00 14.93 ? 18  ASP B CG  1 
ATOM   931  O  OD1 . ASP B 2 17  ? -31.455 -28.943 -14.220 1.00 14.19 ? 18  ASP B OD1 1 
ATOM   932  O  OD2 . ASP B 2 17  ? -32.844 -30.628 -14.758 1.00 15.00 ? 18  ASP B OD2 1 
ATOM   933  N  N   . GLN B 2 18  ? -33.422 -29.222 -18.530 1.00 14.39 ? 19  GLN B N   1 
ATOM   934  C  CA  A GLN B 2 18  ? -33.173 -30.126 -19.657 0.50 14.30 ? 19  GLN B CA  1 
ATOM   935  C  CA  B GLN B 2 18  ? -33.177 -30.120 -19.655 0.50 14.32 ? 19  GLN B CA  1 
ATOM   936  C  C   . GLN B 2 18  ? -32.021 -29.593 -20.515 1.00 14.13 ? 19  GLN B C   1 
ATOM   937  O  O   . GLN B 2 18  ? -31.111 -30.298 -20.839 1.00 14.30 ? 19  GLN B O   1 
ATOM   938  C  CB  A GLN B 2 18  ? -34.442 -30.319 -20.477 0.50 14.71 ? 19  GLN B CB  1 
ATOM   939  C  CB  B GLN B 2 18  ? -34.455 -30.273 -20.476 0.50 14.70 ? 19  GLN B CB  1 
ATOM   940  C  CG  A GLN B 2 18  ? -34.256 -31.123 -21.750 0.50 15.14 ? 19  GLN B CG  1 
ATOM   941  C  CG  B GLN B 2 18  ? -35.384 -31.320 -19.898 0.50 15.18 ? 19  GLN B CG  1 
ATOM   942  C  CD  A GLN B 2 18  ? -35.574 -31.476 -22.401 0.01 14.99 ? 19  GLN B CD  1 
ATOM   943  C  CD  B GLN B 2 18  ? -34.791 -32.707 -19.994 0.01 15.03 ? 19  GLN B CD  1 
ATOM   944  O  OE1 A GLN B 2 18  ? -35.609 -31.995 -23.513 0.01 14.98 ? 19  GLN B OE1 1 
ATOM   945  O  OE1 B GLN B 2 18  ? -34.936 -33.526 -19.087 0.01 15.04 ? 19  GLN B OE1 1 
ATOM   946  N  NE2 A GLN B 2 18  ? -36.667 -31.206 -21.700 0.01 14.96 ? 19  GLN B NE2 1 
ATOM   947  N  NE2 B GLN B 2 18  ? -34.107 -32.973 -21.098 0.01 15.05 ? 19  GLN B NE2 1 
ATOM   948  N  N   . LEU B 2 19  ? -32.053 -28.332 -20.871 1.00 13.49 ? 20  LEU B N   1 
ATOM   949  C  CA  . LEU B 2 19  ? -30.964 -27.800 -21.647 1.00 14.19 ? 20  LEU B CA  1 
ATOM   950  C  C   . LEU B 2 19  ? -29.607 -27.826 -20.873 1.00 13.51 ? 20  LEU B C   1 
ATOM   951  O  O   . LEU B 2 19  ? -28.558 -28.178 -21.438 1.00 12.48 ? 20  LEU B O   1 
ATOM   952  C  CB  . LEU B 2 19  ? -31.329 -26.389 -22.055 1.00 15.45 ? 20  LEU B CB  1 
ATOM   953  C  CG  . LEU B 2 19  ? -30.275 -25.511 -22.723 1.00 17.54 ? 20  LEU B CG  1 
ATOM   954  C  CD1 . LEU B 2 19  ? -30.976 -24.574 -23.701 1.00 19.89 ? 20  LEU B CD1 1 
ATOM   955  C  CD2 . LEU B 2 19  ? -29.458 -24.698 -21.730 1.00 17.44 ? 20  LEU B CD2 1 
ATOM   956  N  N   . MET B 2 20  ? -29.635 -27.479 -19.586 1.00 12.94 ? 21  MET B N   1 
ATOM   957  C  CA  . MET B 2 20  ? -28.387 -27.440 -18.801 1.00 13.98 ? 21  MET B CA  1 
ATOM   958  C  C   . MET B 2 20  ? -27.681 -28.807 -18.720 1.00 15.53 ? 21  MET B C   1 
ATOM   959  O  O   . MET B 2 20  ? -26.484 -28.859 -18.537 1.00 15.62 ? 21  MET B O   1 
ATOM   960  C  CB  . MET B 2 20  ? -28.632 -26.784 -17.434 1.00 12.95 ? 21  MET B CB  1 
ATOM   961  C  CG  . MET B 2 20  ? -28.889 -25.269 -17.503 1.00 12.13 ? 21  MET B CG  1 
ATOM   962  S  SD  . MET B 2 20  ? -27.633 -24.290 -18.351 1.00 12.13 ? 21  MET B SD  1 
ATOM   963  C  CE  . MET B 2 20  ? -26.184 -24.709 -17.391 1.00 12.04 ? 21  MET B CE  1 
ATOM   964  N  N   . GLN B 2 21  ? -28.429 -29.887 -18.947 1.00 17.44 ? 22  GLN B N   1 
ATOM   965  C  CA  . GLN B 2 21  ? -27.920 -31.240 -18.920 1.00 18.30 ? 22  GLN B CA  1 
ATOM   966  C  C   . GLN B 2 21  ? -26.821 -31.502 -19.933 1.00 17.08 ? 22  GLN B C   1 
ATOM   967  O  O   . GLN B 2 21  ? -25.936 -32.312 -19.687 1.00 16.79 ? 22  GLN B O   1 
ATOM   968  C  CB  . GLN B 2 21  ? -29.050 -32.248 -19.111 1.00 21.70 ? 22  GLN B CB  1 
ATOM   969  C  CG  . GLN B 2 21  ? -30.066 -32.324 -17.969 1.00 24.03 ? 22  GLN B CG  1 
ATOM   970  C  CD  . GLN B 2 21  ? -29.414 -32.141 -16.647 1.00 26.48 ? 22  GLN B CD  1 
ATOM   971  O  OE1 . GLN B 2 21  ? -28.621 -32.954 -16.271 1.00 32.52 ? 22  GLN B OE1 1 
ATOM   972  N  NE2 . GLN B 2 21  ? -29.707 -31.047 -15.944 1.00 31.92 ? 22  GLN B NE2 1 
ATOM   973  N  N   . GLU B 2 22  ? -26.848 -30.835 -21.074 1.00 16.13 ? 23  GLU B N   1 
ATOM   974  C  CA  . GLU B 2 22  ? -25.774 -31.014 -22.052 1.00 15.09 ? 23  GLU B CA  1 
ATOM   975  C  C   . GLU B 2 22  ? -24.414 -30.669 -21.489 1.00 12.41 ? 23  GLU B C   1 
ATOM   976  O  O   . GLU B 2 22  ? -23.410 -31.091 -22.018 1.00 11.15 ? 23  GLU B O   1 
ATOM   977  C  CB  . GLU B 2 22  ? -25.967 -30.145 -23.319 1.00 16.29 ? 23  GLU B CB  1 
ATOM   978  C  CG  . GLU B 2 22  ? -25.764 -28.616 -23.097 1.00 17.53 ? 23  GLU B CG  1 
ATOM   979  C  CD  . GLU B 2 22  ? -26.414 -27.747 -24.211 1.00 18.68 ? 23  GLU B CD  1 
ATOM   980  O  OE1 . GLU B 2 22  ? -25.798 -27.501 -25.290 1.00 16.48 ? 23  GLU B OE1 1 
ATOM   981  O  OE2 . GLU B 2 22  ? -27.575 -27.312 -23.995 1.00 19.42 ? 23  GLU B OE2 1 
ATOM   982  N  N   . TYR B 2 23  ? -24.384 -29.849 -20.450 1.00 10.72 ? 24  TYR B N   1 
ATOM   983  C  CA  . TYR B 2 23  ? -23.130 -29.419 -19.933 1.00 9.84  ? 24  TYR B CA  1 
ATOM   984  C  C   . TYR B 2 23  ? -22.581 -30.350 -18.866 1.00 8.44  ? 24  TYR B C   1 
ATOM   985  O  O   . TYR B 2 23  ? -21.510 -30.085 -18.310 1.00 8.34  ? 24  TYR B O   1 
ATOM   986  C  CB  . TYR B 2 23  ? -23.217 -27.980 -19.485 1.00 10.49 ? 24  TYR B CB  1 
ATOM   987  C  CG  . TYR B 2 23  ? -23.595 -27.026 -20.640 1.00 11.26 ? 24  TYR B CG  1 
ATOM   988  C  CD1 . TYR B 2 23  ? -22.755 -26.889 -21.729 1.00 11.38 ? 24  TYR B CD1 1 
ATOM   989  C  CD2 . TYR B 2 23  ? -24.724 -26.216 -20.577 1.00 11.82 ? 24  TYR B CD2 1 
ATOM   990  C  CE1 . TYR B 2 23  ? -23.045 -26.029 -22.778 1.00 11.50 ? 24  TYR B CE1 1 
ATOM   991  C  CE2 . TYR B 2 23  ? -25.026 -25.354 -21.628 1.00 12.72 ? 24  TYR B CE2 1 
ATOM   992  C  CZ  . TYR B 2 23  ? -24.173 -25.274 -22.730 1.00 12.70 ? 24  TYR B CZ  1 
ATOM   993  O  OH  . TYR B 2 23  ? -24.491 -24.391 -23.794 1.00 13.82 ? 24  TYR B OH  1 
ATOM   994  N  N   . GLY B 2 24  ? -23.260 -31.462 -18.658 1.00 7.18  ? 25  GLY B N   1 
ATOM   995  C  CA  . GLY B 2 24  ? -22.729 -32.566 -17.875 1.00 6.91  ? 25  GLY B CA  1 
ATOM   996  C  C   . GLY B 2 24  ? -22.267 -32.183 -16.474 1.00 6.58  ? 25  GLY B C   1 
ATOM   997  O  O   . GLY B 2 24  ? -22.949 -31.452 -15.752 1.00 6.30  ? 25  GLY B O   1 
ATOM   998  N  N   . SER B 2 25  ? -21.108 -32.683 -16.067 1.00 6.45  ? 26  SER B N   1 
ATOM   999  C  CA  A SER B 2 25  ? -20.546 -32.422 -14.739 0.50 6.25  ? 26  SER B CA  1 
ATOM   1000 C  CA  B SER B 2 25  ? -20.636 -32.373 -14.702 0.50 6.34  ? 26  SER B CA  1 
ATOM   1001 C  C   . SER B 2 25  ? -20.024 -30.986 -14.602 1.00 6.15  ? 26  SER B C   1 
ATOM   1002 O  O   . SER B 2 25  ? -19.611 -30.578 -13.504 1.00 6.22  ? 26  SER B O   1 
ATOM   1003 C  CB  A SER B 2 25  ? -19.411 -33.429 -14.440 0.50 6.16  ? 26  SER B CB  1 
ATOM   1004 C  CB  B SER B 2 25  ? -19.644 -33.417 -14.173 0.50 6.36  ? 26  SER B CB  1 
ATOM   1005 O  OG  A SER B 2 25  ? -18.251 -33.218 -15.248 0.50 5.95  ? 26  SER B OG  1 
ATOM   1006 O  OG  B SER B 2 25  ? -19.307 -34.323 -15.181 0.50 6.43  ? 26  SER B OG  1 
ATOM   1007 N  N   . PHE B 2 26  ? -19.988 -30.235 -15.709 1.00 6.00  ? 27  PHE B N   1 
ATOM   1008 C  CA  . PHE B 2 26  ? -19.548 -28.845 -15.645 1.00 6.32  ? 27  PHE B CA  1 
ATOM   1009 C  C   . PHE B 2 26  ? -20.591 -27.824 -15.181 1.00 6.43  ? 27  PHE B C   1 
ATOM   1010 O  O   . PHE B 2 26  ? -20.302 -26.645 -15.040 1.00 6.43  ? 27  PHE B O   1 
ATOM   1011 C  CB  . PHE B 2 26  ? -18.825 -28.454 -16.933 1.00 6.42  ? 27  PHE B CB  1 
ATOM   1012 C  CG  . PHE B 2 26  ? -17.756 -29.445 -17.274 1.00 6.58  ? 27  PHE B CG  1 
ATOM   1013 C  CD1 . PHE B 2 26  ? -16.564 -29.433 -16.579 1.00 6.65  ? 27  PHE B CD1 1 
ATOM   1014 C  CD2 . PHE B 2 26  ? -18.016 -30.483 -18.155 1.00 6.55  ? 27  PHE B CD2 1 
ATOM   1015 C  CE1 . PHE B 2 26  ? -15.594 -30.377 -16.855 1.00 6.83  ? 27  PHE B CE1 1 
ATOM   1016 C  CE2 . PHE B 2 26  ? -17.062 -31.438 -18.411 1.00 6.73  ? 27  PHE B CE2 1 
ATOM   1017 C  CZ  . PHE B 2 26  ? -15.845 -31.381 -17.764 1.00 6.78  ? 27  PHE B CZ  1 
ATOM   1018 N  N   . GLN B 2 27  ? -21.783 -28.294 -14.888 1.00 6.94  ? 28  GLN B N   1 
ATOM   1019 C  CA  . GLN B 2 27  ? -22.826 -27.430 -14.341 1.00 7.55  ? 28  GLN B CA  1 
ATOM   1020 C  C   . GLN B 2 27  ? -23.422 -28.056 -13.127 1.00 7.63  ? 28  GLN B C   1 
ATOM   1021 O  O   . GLN B 2 27  ? -23.329 -29.244 -12.951 1.00 7.75  ? 28  GLN B O   1 
ATOM   1022 C  CB  . GLN B 2 27  ? -23.950 -27.172 -15.349 1.00 7.95  ? 28  GLN B CB  1 
ATOM   1023 C  CG  . GLN B 2 27  ? -24.589 -28.405 -15.969 1.00 8.41  ? 28  GLN B CG  1 
ATOM   1024 C  CD  . GLN B 2 27  ? -25.650 -29.102 -15.106 1.00 9.10  ? 28  GLN B CD  1 
ATOM   1025 O  OE1 . GLN B 2 27  ? -26.456 -28.462 -14.426 1.00 10.84 ? 28  GLN B OE1 1 
ATOM   1026 N  NE2 . GLN B 2 27  ? -25.672 -30.429 -15.167 1.00 9.10  ? 28  GLN B NE2 1 
ATOM   1027 N  N   . THR B 2 28  ? -24.045 -27.237 -12.284 1.00 8.00  ? 29  THR B N   1 
ATOM   1028 C  CA  . THR B 2 28  ? -24.816 -27.749 -11.174 1.00 8.17  ? 29  THR B CA  1 
ATOM   1029 C  C   . THR B 2 28  ? -26.025 -26.847 -11.002 1.00 8.61  ? 29  THR B C   1 
ATOM   1030 O  O   . THR B 2 28  ? -25.954 -25.614 -11.160 1.00 8.42  ? 29  THR B O   1 
ATOM   1031 C  CB  . THR B 2 28  ? -23.971 -27.814 -9.856  1.00 7.93  ? 29  THR B CB  1 
ATOM   1032 O  OG1 . THR B 2 28  ? -24.706 -28.515 -8.850  1.00 8.04  ? 29  THR B OG1 1 
ATOM   1033 C  CG2 . THR B 2 28  ? -23.641 -26.418 -9.330  1.00 7.87  ? 29  THR B CG2 1 
ATOM   1034 N  N   . ARG B 2 29  ? -27.138 -27.477 -10.678 1.00 9.13  ? 30  ARG B N   1 
ATOM   1035 C  CA  . ARG B 2 29  ? -28.366 -26.747 -10.404 1.00 9.69  ? 30  ARG B CA  1 
ATOM   1036 C  C   . ARG B 2 29  ? -28.366 -26.188 -8.958  1.00 9.08  ? 30  ARG B C   1 
ATOM   1037 O  O   . ARG B 2 29  ? -28.278 -26.937 -8.003  1.00 10.50 ? 30  ARG B O   1 
ATOM   1038 C  CB  . ARG B 2 29  ? -29.569 -27.644 -10.619 1.00 10.01 ? 30  ARG B CB  1 
ATOM   1039 C  CG  . ARG B 2 29  ? -30.872 -26.877 -10.600 1.00 10.74 ? 30  ARG B CG  1 
ATOM   1040 C  CD  . ARG B 2 29  ? -32.032 -27.797 -10.897 1.00 10.87 ? 30  ARG B CD  1 
ATOM   1041 N  NE  . ARG B 2 29  ? -33.169 -27.026 -11.419 1.00 10.87 ? 30  ARG B NE  1 
ATOM   1042 C  CZ  . ARG B 2 29  ? -34.250 -27.564 -11.995 1.00 10.27 ? 30  ARG B CZ  1 
ATOM   1043 N  NH1 . ARG B 2 29  ? -34.302 -28.885 -12.162 1.00 9.93  ? 30  ARG B NH1 1 
ATOM   1044 N  NH2 . ARG B 2 29  ? -35.228 -26.772 -12.485 1.00 9.81  ? 30  ARG B NH2 1 
ATOM   1045 N  N   . LEU B 2 30  ? -28.523 -24.893 -8.817  1.00 7.83  ? 31  LEU B N   1 
ATOM   1046 C  CA  . LEU B 2 30  ? -28.620 -24.263 -7.484  1.00 7.57  ? 31  LEU B CA  1 
ATOM   1047 C  C   . LEU B 2 30  ? -30.039 -24.191 -6.921  1.00 7.11  ? 31  LEU B C   1 
ATOM   1048 O  O   . LEU B 2 30  ? -30.241 -24.327 -5.716  1.00 7.58  ? 31  LEU B O   1 
ATOM   1049 C  CB  . LEU B 2 30  ? -28.039 -22.867 -7.562  1.00 7.55  ? 31  LEU B CB  1 
ATOM   1050 C  CG  . LEU B 2 30  ? -26.651 -22.826 -8.157  1.00 7.50  ? 31  LEU B CG  1 
ATOM   1051 C  CD1 . LEU B 2 30  ? -26.258 -21.384 -8.426  1.00 7.51  ? 31  LEU B CD1 1 
ATOM   1052 C  CD2 . LEU B 2 30  ? -25.648 -23.515 -7.241  1.00 7.61  ? 31  LEU B CD2 1 
ATOM   1053 N  N   . SER B 2 31  ? -31.009 -23.963 -7.786  1.00 6.45  ? 32  SER B N   1 
ATOM   1054 C  CA  . SER B 2 31  ? -32.408 -23.922 -7.415  1.00 6.21  ? 32  SER B CA  1 
ATOM   1055 C  C   . SER B 2 31  ? -33.232 -24.292 -8.643  1.00 5.93  ? 32  SER B C   1 
ATOM   1056 O  O   . SER B 2 31  ? -32.638 -24.546 -9.688  1.00 5.96  ? 32  SER B O   1 
ATOM   1057 C  CB  . SER B 2 31  ? -32.750 -22.517 -6.977  1.00 6.26  ? 32  SER B CB  1 
ATOM   1058 O  OG  . SER B 2 31  ? -32.817 -21.618 -8.071  1.00 6.26  ? 32  SER B OG  1 
ATOM   1059 N  N   . SER B 2 32  ? -34.569 -24.248 -8.576  1.00 5.50  ? 33  SER B N   1 
ATOM   1060 C  CA  A SER B 2 32  ? -35.369 -24.581 -9.760  0.50 5.42  ? 33  SER B CA  1 
ATOM   1061 C  CA  B SER B 2 32  ? -35.376 -24.566 -9.755  0.50 5.62  ? 33  SER B CA  1 
ATOM   1062 C  C   . SER B 2 32  ? -35.057 -23.654 -10.927 1.00 5.38  ? 33  SER B C   1 
ATOM   1063 O  O   . SER B 2 32  ? -35.239 -24.051 -12.083 1.00 5.59  ? 33  SER B O   1 
ATOM   1064 C  CB  A SER B 2 32  ? -36.893 -24.690 -9.496  0.50 5.26  ? 33  SER B CB  1 
ATOM   1065 C  CB  B SER B 2 32  ? -36.889 -24.531 -9.463  0.50 5.68  ? 33  SER B CB  1 
ATOM   1066 O  OG  A SER B 2 32  ? -37.203 -25.854 -8.766  0.50 5.11  ? 33  SER B OG  1 
ATOM   1067 O  OG  B SER B 2 32  ? -37.250 -23.287 -8.854  0.50 6.00  ? 33  SER B OG  1 
ATOM   1068 N  N   . THR B 2 33  ? -34.540 -22.451 -10.628 1.00 5.14  ? 34  THR B N   1 
ATOM   1069 C  CA  . THR B 2 33  ? -34.305 -21.441 -11.632 1.00 4.86  ? 34  THR B CA  1 
ATOM   1070 C  C   . THR B 2 33  ? -32.883 -20.919 -11.766 1.00 4.89  ? 34  THR B C   1 
ATOM   1071 O  O   . THR B 2 33  ? -32.682 -19.937 -12.463 1.00 5.15  ? 34  THR B O   1 
ATOM   1072 C  CB  . THR B 2 33  ? -35.252 -20.249 -11.406 1.00 4.81  ? 34  THR B CB  1 
ATOM   1073 O  OG1 . THR B 2 33  ? -35.129 -19.740 -10.048 1.00 4.60  ? 34  THR B OG1 1 
ATOM   1074 C  CG2 . THR B 2 33  ? -36.710 -20.643 -11.686 1.00 4.63  ? 34  THR B CG2 1 
ATOM   1075 N  N   . ALA B 2 34  ? -31.873 -21.563 -11.172 1.00 5.01  ? 35  ALA B N   1 
ATOM   1076 C  CA  . ALA B 2 34  ? -30.506 -21.037 -11.229 1.00 5.20  ? 35  ALA B CA  1 
ATOM   1077 C  C   . ALA B 2 34  ? -29.497 -22.130 -11.277 1.00 5.29  ? 35  ALA B C   1 
ATOM   1078 O  O   . ALA B 2 34  ? -29.631 -23.125 -10.543 1.00 5.01  ? 35  ALA B O   1 
ATOM   1079 C  CB  . ALA B 2 34  ? -30.235 -20.143 -10.020 1.00 5.44  ? 35  ALA B CB  1 
ATOM   1080 N  N   . TRP B 2 35  ? -28.517 -21.969 -12.178 1.00 5.48  ? 36  TRP B N   1 
ATOM   1081 C  CA  . TRP B 2 35  ? -27.456 -22.963 -12.399 1.00 5.71  ? 36  TRP B CA  1 
ATOM   1082 C  C   . TRP B 2 35  ? -26.133 -22.241 -12.374 1.00 6.01  ? 36  TRP B C   1 
ATOM   1083 O  O   . TRP B 2 35  ? -26.038 -21.065 -12.793 1.00 6.37  ? 36  TRP B O   1 
ATOM   1084 C  CB  . TRP B 2 35  ? -27.545 -23.633 -13.786 1.00 5.79  ? 36  TRP B CB  1 
ATOM   1085 C  CG  . TRP B 2 35  ? -28.723 -24.464 -13.903 1.00 5.93  ? 36  TRP B CG  1 
ATOM   1086 C  CD1 . TRP B 2 35  ? -28.794 -25.830 -13.796 1.00 5.87  ? 36  TRP B CD1 1 
ATOM   1087 C  CD2 . TRP B 2 35  ? -30.067 -23.993 -14.106 1.00 5.87  ? 36  TRP B CD2 1 
ATOM   1088 N  NE1 . TRP B 2 35  ? -30.093 -26.215 -13.913 1.00 6.05  ? 36  TRP B NE1 1 
ATOM   1089 C  CE2 . TRP B 2 35  ? -30.895 -25.115 -14.120 1.00 5.91  ? 36  TRP B CE2 1 
ATOM   1090 C  CE3 . TRP B 2 35  ? -30.631 -22.722 -14.290 1.00 5.96  ? 36  TRP B CE3 1 
ATOM   1091 C  CZ2 . TRP B 2 35  ? -32.280 -25.022 -14.287 1.00 5.96  ? 36  TRP B CZ2 1 
ATOM   1092 C  CZ3 . TRP B 2 35  ? -32.014 -22.619 -14.451 1.00 5.87  ? 36  TRP B CZ3 1 
ATOM   1093 C  CH2 . TRP B 2 35  ? -32.818 -23.776 -14.450 1.00 5.82  ? 36  TRP B CH2 1 
ATOM   1094 N  N   . TYR B 2 36  ? -25.112 -22.964 -11.944 1.00 6.05  ? 37  TYR B N   1 
ATOM   1095 C  CA  . TYR B 2 36  ? -23.736 -22.558 -12.130 1.00 6.59  ? 37  TYR B CA  1 
ATOM   1096 C  C   . TYR B 2 36  ? -23.132 -23.386 -13.254 1.00 6.74  ? 37  TYR B C   1 
ATOM   1097 O  O   . TYR B 2 36  ? -23.287 -24.616 -13.253 1.00 6.72  ? 37  TYR B O   1 
ATOM   1098 C  CB  . TYR B 2 36  ? -22.900 -22.752 -10.836 1.00 6.54  ? 37  TYR B CB  1 
ATOM   1099 C  CG  . TYR B 2 36  ? -21.384 -22.689 -11.077 1.00 6.99  ? 37  TYR B CG  1 
ATOM   1100 C  CD1 . TYR B 2 36  ? -20.736 -21.489 -11.321 1.00 7.09  ? 37  TYR B CD1 1 
ATOM   1101 C  CD2 . TYR B 2 36  ? -20.617 -23.832 -11.055 1.00 7.10  ? 37  TYR B CD2 1 
ATOM   1102 C  CE1 . TYR B 2 36  ? -19.346 -21.438 -11.538 1.00 7.32  ? 37  TYR B CE1 1 
ATOM   1103 C  CE2 . TYR B 2 36  ? -19.256 -23.792 -11.251 1.00 7.46  ? 37  TYR B CE2 1 
ATOM   1104 C  CZ  . TYR B 2 36  ? -18.620 -22.598 -11.536 1.00 7.41  ? 37  TYR B CZ  1 
ATOM   1105 O  OH  . TYR B 2 36  ? -17.248 -22.635 -11.737 1.00 7.58  ? 37  TYR B OH  1 
ATOM   1106 N  N   . LEU B 2 37  ? -22.369 -22.731 -14.140 1.00 7.08  ? 38  LEU B N   1 
ATOM   1107 C  CA  . LEU B 2 37  ? -21.711 -23.415 -15.245 1.00 7.41  ? 38  LEU B CA  1 
ATOM   1108 C  C   . LEU B 2 37  ? -20.270 -22.982 -15.294 1.00 8.34  ? 38  LEU B C   1 
ATOM   1109 O  O   . LEU B 2 37  ? -19.971 -21.759 -15.268 1.00 8.47  ? 38  LEU B O   1 
ATOM   1110 C  CB  . LEU B 2 37  ? -22.431 -23.088 -16.569 1.00 7.37  ? 38  LEU B CB  1 
ATOM   1111 C  CG  . LEU B 2 37  ? -21.754 -23.578 -17.866 1.00 7.33  ? 38  LEU B CG  1 
ATOM   1112 C  CD1 . LEU B 2 37  ? -21.772 -25.058 -17.978 1.00 7.35  ? 38  LEU B CD1 1 
ATOM   1113 C  CD2 . LEU B 2 37  ? -22.431 -22.998 -19.122 1.00 7.78  ? 38  LEU B CD2 1 
ATOM   1114 N  N   . ASN B 2 38  ? -19.361 -23.965 -15.363 1.00 8.79  ? 39  ASN B N   1 
ATOM   1115 C  CA  . ASN B 2 38  ? -17.946 -23.702 -15.567 1.00 10.11 ? 39  ASN B CA  1 
ATOM   1116 C  C   . ASN B 2 38  ? -17.576 -24.120 -16.989 1.00 11.25 ? 39  ASN B C   1 
ATOM   1117 O  O   . ASN B 2 38  ? -17.459 -25.304 -17.301 1.00 10.19 ? 39  ASN B O   1 
ATOM   1118 C  CB  . ASN B 2 38  ? -17.099 -24.483 -14.543 1.00 10.83 ? 39  ASN B CB  1 
ATOM   1119 C  CG  . ASN B 2 38  ? -15.582 -24.263 -14.683 1.00 11.95 ? 39  ASN B CG  1 
ATOM   1120 O  OD1 . ASN B 2 38  ? -14.873 -25.157 -15.120 1.00 13.05 ? 39  ASN B OD1 1 
ATOM   1121 N  ND2 . ASN B 2 38  ? -15.081 -23.107 -14.272 1.00 12.30 ? 39  ASN B ND2 1 
ATOM   1122 N  N   . MET B 2 39  ? -17.385 -23.129 -17.852 1.00 12.02 ? 40  MET B N   1 
ATOM   1123 C  CA  . MET B 2 39  ? -17.273 -23.375 -19.291 1.00 12.96 ? 40  MET B CA  1 
ATOM   1124 C  C   . MET B 2 39  ? -16.698 -22.152 -20.013 1.00 11.52 ? 40  MET B C   1 
ATOM   1125 O  O   . MET B 2 39  ? -16.987 -21.012 -19.648 1.00 10.34 ? 40  MET B O   1 
ATOM   1126 C  CB  . MET B 2 39  ? -18.677 -23.643 -19.815 1.00 15.52 ? 40  MET B CB  1 
ATOM   1127 C  CG  . MET B 2 39  ? -18.841 -24.063 -21.258 1.00 17.84 ? 40  MET B CG  1 
ATOM   1128 S  SD  . MET B 2 39  ? -18.744 -25.771 -21.678 1.00 20.63 ? 40  MET B SD  1 
ATOM   1129 C  CE  . MET B 2 39  ? -18.944 -26.825 -20.235 1.00 20.03 ? 40  MET B CE  1 
ATOM   1130 N  N   . ASN B 2 40  ? -15.829 -22.429 -20.973 1.00 11.35 ? 41  ASN B N   1 
ATOM   1131 C  CA  A ASN B 2 40  ? -15.271 -21.445 -21.879 0.50 11.45 ? 41  ASN B CA  1 
ATOM   1132 C  CA  B ASN B 2 40  ? -15.276 -21.407 -21.860 0.50 11.44 ? 41  ASN B CA  1 
ATOM   1133 C  C   . ASN B 2 40  ? -16.267 -21.188 -22.993 1.00 11.44 ? 41  ASN B C   1 
ATOM   1134 O  O   . ASN B 2 40  ? -16.178 -21.787 -24.047 1.00 11.28 ? 41  ASN B O   1 
ATOM   1135 C  CB  A ASN B 2 40  ? -13.946 -22.015 -22.432 0.50 11.47 ? 41  ASN B CB  1 
ATOM   1136 C  CB  B ASN B 2 40  ? -13.891 -21.811 -22.409 0.50 11.42 ? 41  ASN B CB  1 
ATOM   1137 C  CG  A ASN B 2 40  ? -13.214 -21.048 -23.347 0.50 11.63 ? 41  ASN B CG  1 
ATOM   1138 C  CG  B ASN B 2 40  ? -12.758 -21.593 -21.400 0.50 11.61 ? 41  ASN B CG  1 
ATOM   1139 O  OD1 A ASN B 2 40  ? -13.465 -19.862 -23.291 0.50 12.02 ? 41  ASN B OD1 1 
ATOM   1140 O  OD1 B ASN B 2 40  ? -12.891 -20.832 -20.432 0.50 11.54 ? 41  ASN B OD1 1 
ATOM   1141 N  ND2 A ASN B 2 40  ? -12.292 -21.546 -24.174 0.50 11.69 ? 41  ASN B ND2 1 
ATOM   1142 N  ND2 B ASN B 2 40  ? -11.627 -22.246 -21.639 0.50 11.64 ? 41  ASN B ND2 1 
ATOM   1143 N  N   . ILE B 2 41  ? -17.224 -20.313 -22.746 1.00 12.26 ? 42  ILE B N   1 
ATOM   1144 C  CA  . ILE B 2 41  ? -18.265 -19.992 -23.710 1.00 13.42 ? 42  ILE B CA  1 
ATOM   1145 C  C   . ILE B 2 41  ? -18.558 -18.493 -23.621 1.00 12.91 ? 42  ILE B C   1 
ATOM   1146 O  O   . ILE B 2 41  ? -18.639 -17.954 -22.528 1.00 13.58 ? 42  ILE B O   1 
ATOM   1147 C  CB  . ILE B 2 41  ? -19.544 -20.834 -23.440 1.00 15.06 ? 42  ILE B CB  1 
ATOM   1148 C  CG1 . ILE B 2 41  ? -20.622 -20.498 -24.449 1.00 17.46 ? 42  ILE B CG1 1 
ATOM   1149 C  CG2 . ILE B 2 41  ? -20.039 -20.619 -22.024 1.00 16.05 ? 42  ILE B CG2 1 
ATOM   1150 C  CD1 . ILE B 2 41  ? -21.653 -21.584 -24.662 1.00 19.51 ? 42  ILE B CD1 1 
ATOM   1151 N  N   . VAL B 2 42  ? -18.705 -17.834 -24.760 1.00 11.60 ? 43  VAL B N   1 
ATOM   1152 C  CA  . VAL B 2 42  ? -19.073 -16.433 -24.812 1.00 11.12 ? 43  VAL B CA  1 
ATOM   1153 C  C   . VAL B 2 42  ? -20.544 -16.308 -24.356 1.00 10.78 ? 43  VAL B C   1 
ATOM   1154 O  O   . VAL B 2 42  ? -21.397 -17.037 -24.846 1.00 10.84 ? 43  VAL B O   1 
ATOM   1155 C  CB  . VAL B 2 42  ? -18.888 -15.893 -26.249 1.00 11.00 ? 43  VAL B CB  1 
ATOM   1156 C  CG1 . VAL B 2 42  ? -19.385 -14.457 -26.382 1.00 10.97 ? 43  VAL B CG1 1 
ATOM   1157 C  CG2 . VAL B 2 42  ? -17.400 -15.959 -26.624 1.00 11.13 ? 43  VAL B CG2 1 
ATOM   1158 N  N   . PRO B 2 43  ? -20.834 -15.421 -23.394 1.00 10.01 ? 44  PRO B N   1 
ATOM   1159 C  CA  . PRO B 2 43  ? -22.203 -15.302 -22.860 1.00 10.11 ? 44  PRO B CA  1 
ATOM   1160 C  C   . PRO B 2 43  ? -23.304 -15.033 -23.903 1.00 10.07 ? 44  PRO B C   1 
ATOM   1161 O  O   . PRO B 2 43  ? -24.356 -15.597 -23.794 1.00 9.27  ? 44  PRO B O   1 
ATOM   1162 C  CB  . PRO B 2 43  ? -22.095 -14.144 -21.842 1.00 10.19 ? 44  PRO B CB  1 
ATOM   1163 C  CG  . PRO B 2 43  ? -20.664 -14.154 -21.416 1.00 10.16 ? 44  PRO B CG  1 
ATOM   1164 C  CD  . PRO B 2 43  ? -19.843 -14.703 -22.561 1.00 9.99  ? 44  PRO B CD  1 
ATOM   1165 N  N   . GLU B 2 44  ? -22.999 -14.262 -24.942 1.00 10.90 ? 45  GLU B N   1 
ATOM   1166 C  CA  A GLU B 2 44  ? -23.978 -13.957 -25.988 0.50 10.71 ? 45  GLU B CA  1 
ATOM   1167 C  CA  B GLU B 2 44  ? -23.944 -13.930 -26.017 0.50 11.70 ? 45  GLU B CA  1 
ATOM   1168 C  C   . GLU B 2 44  ? -24.297 -15.205 -26.810 1.00 10.81 ? 45  GLU B C   1 
ATOM   1169 O  O   . GLU B 2 44  ? -25.422 -15.406 -27.199 1.00 10.30 ? 45  GLU B O   1 
ATOM   1170 C  CB  A GLU B 2 44  ? -23.511 -12.836 -26.919 0.50 11.00 ? 45  GLU B CB  1 
ATOM   1171 C  CB  B GLU B 2 44  ? -23.339 -12.854 -26.947 0.50 13.36 ? 45  GLU B CB  1 
ATOM   1172 C  CG  A GLU B 2 44  ? -23.364 -11.374 -26.025 0.00 11.64 ? 45  GLU B CG  1 
ATOM   1173 C  CG  B GLU B 2 44  ? -24.189 -11.606 -27.159 0.50 14.80 ? 45  GLU B CG  1 
ATOM   1174 C  CD  A GLU B 2 44  ? -22.384 -11.152 -24.815 0.00 11.77 ? 45  GLU B CD  1 
ATOM   1175 C  CD  B GLU B 2 44  ? -25.287 -11.835 -28.180 0.50 16.66 ? 45  GLU B CD  1 
ATOM   1176 O  OE1 A GLU B 2 44  ? -21.369 -11.898 -24.652 0.00 11.81 ? 45  GLU B OE1 1 
ATOM   1177 O  OE1 B GLU B 2 44  ? -26.172 -12.687 -27.891 0.50 18.80 ? 45  GLU B OE1 1 
ATOM   1178 O  OE2 A GLU B 2 44  ? -22.663 -10.211 -24.039 0.00 11.83 ? 45  GLU B OE2 1 
ATOM   1179 O  OE2 B GLU B 2 44  ? -25.276 -11.179 -29.264 0.50 17.46 ? 45  GLU B OE2 1 
ATOM   1180 N  N   . THR B 2 45  ? -23.288 -16.048 -27.029 1.00 10.76 ? 46  THR B N   1 
ATOM   1181 C  CA  . THR B 2 45  ? -23.433 -17.345 -27.708 1.00 10.46 ? 46  THR B CA  1 
ATOM   1182 C  C   . THR B 2 45  ? -24.287 -18.285 -26.874 1.00 10.31 ? 46  THR B C   1 
ATOM   1183 O  O   . THR B 2 45  ? -25.222 -18.870 -27.385 1.00 9.05  ? 46  THR B O   1 
ATOM   1184 C  CB  . THR B 2 45  ? -22.056 -18.011 -27.957 1.00 10.44 ? 46  THR B CB  1 
ATOM   1185 O  OG1 . THR B 2 45  ? -21.262 -17.128 -28.757 1.00 10.99 ? 46  THR B OG1 1 
ATOM   1186 C  CG2 . THR B 2 45  ? -22.179 -19.365 -28.710 1.00 10.23 ? 46  THR B CG2 1 
ATOM   1187 N  N   . LEU B 2 46  ? -23.954 -18.448 -25.593 1.00 10.82 ? 47  LEU B N   1 
ATOM   1188 C  CA  . LEU B 2 46  ? -24.829 -19.192 -24.707 1.00 11.30 ? 47  LEU B CA  1 
ATOM   1189 C  C   . LEU B 2 46  ? -26.271 -18.644 -24.765 1.00 12.04 ? 47  LEU B C   1 
ATOM   1190 O  O   . LEU B 2 46  ? -27.234 -19.386 -24.861 1.00 11.06 ? 47  LEU B O   1 
ATOM   1191 C  CB  . LEU B 2 46  ? -24.280 -19.176 -23.280 1.00 12.25 ? 47  LEU B CB  1 
ATOM   1192 C  CG  . LEU B 2 46  ? -25.162 -19.909 -22.272 1.00 12.22 ? 47  LEU B CG  1 
ATOM   1193 C  CD1 . LEU B 2 46  ? -25.260 -21.380 -22.681 1.00 12.86 ? 47  LEU B CD1 1 
ATOM   1194 C  CD2 . LEU B 2 46  ? -24.571 -19.775 -20.889 1.00 12.97 ? 47  LEU B CD2 1 
ATOM   1195 N  N   . GLN B 2 47  ? -26.428 -17.330 -24.721 1.00 13.23 ? 48  GLN B N   1 
ATOM   1196 C  CA  . GLN B 2 47  ? -27.774 -16.728 -24.762 1.00 14.20 ? 48  GLN B CA  1 
ATOM   1197 C  C   . GLN B 2 47  ? -28.553 -17.061 -26.058 1.00 14.33 ? 48  GLN B C   1 
ATOM   1198 O  O   . GLN B 2 47  ? -29.745 -17.422 -26.001 1.00 13.07 ? 48  GLN B O   1 
ATOM   1199 C  CB  . GLN B 2 47  ? -27.668 -15.215 -24.672 1.00 15.88 ? 48  GLN B CB  1 
ATOM   1200 C  CG  . GLN B 2 47  ? -28.980 -14.487 -24.941 1.00 17.62 ? 48  GLN B CG  1 
ATOM   1201 C  CD  . GLN B 2 47  ? -28.909 -13.016 -24.648 1.00 21.60 ? 48  GLN B CD  1 
ATOM   1202 O  OE1 . GLN B 2 47  ? -29.603 -12.528 -23.801 1.00 23.03 ? 48  GLN B OE1 1 
ATOM   1203 N  NE2 . GLN B 2 47  ? -28.105 -12.289 -25.422 1.00 25.43 ? 48  GLN B NE2 1 
ATOM   1204 N  N   . GLU B 2 48  ? -27.880 -16.850 -27.203 1.00 14.00 ? 49  GLU B N   1 
ATOM   1205 C  CA  . GLU B 2 48  ? -28.448 -17.085 -28.539 1.00 15.06 ? 49  GLU B CA  1 
ATOM   1206 C  C   . GLU B 2 48  ? -28.778 -18.556 -28.631 1.00 14.59 ? 49  GLU B C   1 
ATOM   1207 O  O   . GLU B 2 48  ? -29.859 -18.947 -29.060 1.00 13.59 ? 49  GLU B O   1 
ATOM   1208 C  CB  . GLU B 2 48  ? -27.525 -16.609 -29.704 1.00 16.07 ? 49  GLU B CB  1 
ATOM   1209 C  CG  . GLU B 2 48  ? -27.610 -15.115 -30.006 0.01 17.21 ? 49  GLU B CG  1 
ATOM   1210 C  CD  . GLU B 2 48  ? -26.430 -14.568 -30.814 1.00 19.14 ? 49  GLU B CD  1 
ATOM   1211 O  OE1 . GLU B 2 48  ? -25.576 -15.357 -31.296 0.01 18.46 ? 49  GLU B OE1 1 
ATOM   1212 O  OE2 . GLU B 2 48  ? -26.358 -13.335 -30.976 0.01 18.47 ? 49  GLU B OE2 1 
ATOM   1213 N  N   . ASP B 2 49  ? -27.907 -19.382 -28.088 1.00 15.19 ? 50  ASP B N   1 
ATOM   1214 C  CA  . ASP B 2 49  ? -28.208 -20.781 -28.062 1.00 16.03 ? 50  ASP B CA  1 
ATOM   1215 C  C   . ASP B 2 49  ? -29.473 -21.128 -27.306 1.00 16.15 ? 50  ASP B C   1 
ATOM   1216 O  O   . ASP B 2 49  ? -30.297 -21.865 -27.801 1.00 15.34 ? 50  ASP B O   1 
ATOM   1217 C  CB  . ASP B 2 49  ? -27.081 -21.591 -27.519 1.00 17.61 ? 50  ASP B CB  1 
ATOM   1218 C  CG  . ASP B 2 49  ? -27.172 -22.966 -27.970 1.00 19.76 ? 50  ASP B CG  1 
ATOM   1219 O  OD1 . ASP B 2 49  ? -27.205 -23.163 -29.212 1.00 20.75 ? 50  ASP B OD1 1 
ATOM   1220 O  OD2 . ASP B 2 49  ? -27.290 -23.840 -27.098 1.00 23.38 ? 50  ASP B OD2 1 
ATOM   1221 N  N   . ILE B 2 50  ? -29.608 -20.598 -26.091 1.00 18.22 ? 51  ILE B N   1 
ATOM   1222 C  CA  . ILE B 2 50  ? -30.780 -20.813 -25.257 1.00 17.02 ? 51  ILE B CA  1 
ATOM   1223 C  C   . ILE B 2 50  ? -32.040 -20.310 -25.934 1.00 16.86 ? 51  ILE B C   1 
ATOM   1224 O  O   . ILE B 2 50  ? -33.039 -21.005 -25.948 1.00 17.80 ? 51  ILE B O   1 
ATOM   1225 C  CB  . ILE B 2 50  ? -30.596 -20.183 -23.850 1.00 17.66 ? 51  ILE B CB  1 
ATOM   1226 C  CG1 . ILE B 2 50  ? -29.520 -20.958 -23.046 1.00 17.47 ? 51  ILE B CG1 1 
ATOM   1227 C  CG2 . ILE B 2 50  ? -31.909 -20.199 -23.083 1.00 18.04 ? 51  ILE B CG2 1 
ATOM   1228 C  CD1 . ILE B 2 50  ? -29.070 -20.293 -21.766 1.00 17.49 ? 51  ILE B CD1 1 
ATOM   1229 N  N   . LEU B 2 51  ? -32.009 -19.114 -26.510 1.00 16.91 ? 52  LEU B N   1 
ATOM   1230 C  CA  . LEU B 2 51  ? -33.184 -18.548 -27.172 1.00 17.48 ? 52  LEU B CA  1 
ATOM   1231 C  C   . LEU B 2 51  ? -33.618 -19.299 -28.419 1.00 18.63 ? 52  LEU B C   1 
ATOM   1232 O  O   . LEU B 2 51  ? -34.797 -19.488 -28.658 1.00 17.63 ? 52  LEU B O   1 
ATOM   1233 C  CB  . LEU B 2 51  ? -32.937 -17.098 -27.591 1.00 18.15 ? 52  LEU B CB  1 
ATOM   1234 C  CG  . LEU B 2 51  ? -32.685 -16.154 -26.428 1.00 18.97 ? 52  LEU B CG  1 
ATOM   1235 C  CD1 . LEU B 2 51  ? -32.509 -14.739 -26.936 1.00 19.29 ? 52  LEU B CD1 1 
ATOM   1236 C  CD2 . LEU B 2 51  ? -33.825 -16.259 -25.421 1.00 19.63 ? 52  LEU B CD2 1 
ATOM   1237 N  N   . GLU B 2 52  ? -32.644 -19.745 -29.189 1.00 19.22 ? 53  GLU B N   1 
ATOM   1238 C  CA  . GLU B 2 52  ? -32.889 -20.591 -30.343 1.00 20.64 ? 53  GLU B CA  1 
ATOM   1239 C  C   . GLU B 2 52  ? -33.596 -21.885 -29.904 1.00 18.23 ? 53  GLU B C   1 
ATOM   1240 O  O   . GLU B 2 52  ? -34.474 -22.366 -30.590 1.00 17.28 ? 53  GLU B O   1 
ATOM   1241 C  CB  . GLU B 2 52  ? -31.552 -20.859 -31.096 1.00 23.06 ? 53  GLU B CB  1 
ATOM   1242 C  CG  . GLU B 2 52  ? -31.214 -19.775 -32.132 1.00 26.24 ? 53  GLU B CG  1 
ATOM   1243 C  CD  . GLU B 2 52  ? -29.832 -19.941 -32.812 1.00 28.39 ? 53  GLU B CD  1 
ATOM   1244 O  OE1 . GLU B 2 52  ? -29.336 -21.079 -32.926 1.00 27.82 ? 53  GLU B OE1 1 
ATOM   1245 O  OE2 . GLU B 2 52  ? -29.236 -18.923 -33.227 1.00 29.17 ? 53  GLU B OE2 1 
ATOM   1246 N  N   . ARG B 2 53  ? -33.254 -22.416 -28.738 1.00 17.30 ? 54  ARG B N   1 
ATOM   1247 C  CA  . ARG B 2 53  ? -33.869 -23.668 -28.255 1.00 16.71 ? 54  ARG B CA  1 
ATOM   1248 C  C   . ARG B 2 53  ? -35.095 -23.565 -27.334 1.00 16.16 ? 54  ARG B C   1 
ATOM   1249 O  O   . ARG B 2 53  ? -35.981 -24.385 -27.399 1.00 16.45 ? 54  ARG B O   1 
ATOM   1250 C  CB  . ARG B 2 53  ? -32.791 -24.485 -27.585 1.00 17.24 ? 54  ARG B CB  1 
ATOM   1251 C  CG  . ARG B 2 53  ? -31.745 -24.848 -28.648 1.00 17.88 ? 54  ARG B CG  1 
ATOM   1252 C  CD  . ARG B 2 53  ? -30.378 -25.234 -28.152 1.00 18.84 ? 54  ARG B CD  1 
ATOM   1253 N  NE  . ARG B 2 53  ? -30.401 -26.569 -27.571 1.00 19.80 ? 54  ARG B NE  1 
ATOM   1254 C  CZ  . ARG B 2 53  ? -29.351 -27.152 -27.018 1.00 19.92 ? 54  ARG B CZ  1 
ATOM   1255 N  NH1 . ARG B 2 53  ? -28.174 -26.526 -26.958 1.00 20.00 ? 54  ARG B NH1 1 
ATOM   1256 N  NH2 . ARG B 2 53  ? -29.490 -28.366 -26.522 1.00 21.39 ? 54  ARG B NH2 1 
ATOM   1257 N  N   . VAL B 2 54  ? -35.158 -22.569 -26.484 1.00 15.68 ? 55  VAL B N   1 
ATOM   1258 C  CA  . VAL B 2 54  ? -36.294 -22.423 -25.584 1.00 15.71 ? 55  VAL B CA  1 
ATOM   1259 C  C   . VAL B 2 54  ? -37.365 -21.459 -26.136 1.00 15.33 ? 55  VAL B C   1 
ATOM   1260 O  O   . VAL B 2 54  ? -38.523 -21.539 -25.752 1.00 15.93 ? 55  VAL B O   1 
ATOM   1261 C  CB  . VAL B 2 54  ? -35.832 -21.942 -24.191 1.00 16.17 ? 55  VAL B CB  1 
ATOM   1262 C  CG1 . VAL B 2 54  ? -37.009 -21.878 -23.257 1.00 15.93 ? 55  VAL B CG1 1 
ATOM   1263 C  CG2 . VAL B 2 54  ? -34.804 -22.918 -23.638 1.00 17.47 ? 55  VAL B CG2 1 
ATOM   1264 N  N   . GLY B 2 55  ? -36.989 -20.566 -27.043 1.00 14.73 ? 56  GLY B N   1 
ATOM   1265 C  CA  . GLY B 2 55  ? -37.907 -19.585 -27.592 1.00 14.53 ? 56  GLY B CA  1 
ATOM   1266 C  C   . GLY B 2 55  ? -37.330 -18.189 -27.430 1.00 15.55 ? 56  GLY B C   1 
ATOM   1267 O  O   . GLY B 2 55  ? -36.707 -17.848 -26.412 1.00 14.18 ? 56  GLY B O   1 
ATOM   1268 N  N   . LYS B 2 56  ? -37.533 -17.377 -28.447 1.00 16.67 ? 57  LYS B N   1 
ATOM   1269 C  CA  . LYS B 2 56  ? -36.919 -16.066 -28.517 1.00 18.12 ? 57  LYS B CA  1 
ATOM   1270 C  C   . LYS B 2 56  ? -37.530 -15.080 -27.568 1.00 17.22 ? 57  LYS B C   1 
ATOM   1271 O  O   . LYS B 2 56  ? -36.918 -14.064 -27.301 1.00 17.65 ? 57  LYS B O   1 
ATOM   1272 C  CB  . LYS B 2 56  ? -37.086 -15.542 -29.935 1.00 21.36 ? 57  LYS B CB  1 
ATOM   1273 C  CG  . LYS B 2 56  ? -38.533 -15.658 -30.420 1.00 23.58 ? 57  LYS B CG  1 
ATOM   1274 C  CD  . LYS B 2 56  ? -38.763 -14.867 -31.688 1.00 27.55 ? 57  LYS B CD  1 
ATOM   1275 C  CE  . LYS B 2 56  ? -39.924 -15.450 -32.514 1.00 30.94 ? 57  LYS B CE  1 
ATOM   1276 N  NZ  . LYS B 2 56  ? -41.132 -14.587 -32.693 1.00 34.55 ? 57  LYS B NZ  1 
ATOM   1277 N  N   . TYR B 2 57  ? -38.725 -15.358 -27.044 1.00 17.70 ? 58  TYR B N   1 
ATOM   1278 C  CA  . TYR B 2 57  ? -39.324 -14.497 -25.983 1.00 17.86 ? 58  TYR B CA  1 
ATOM   1279 C  C   . TYR B 2 57  ? -38.961 -14.915 -24.576 1.00 16.21 ? 58  TYR B C   1 
ATOM   1280 O  O   . TYR B 2 57  ? -39.432 -14.338 -23.603 1.00 16.79 ? 58  TYR B O   1 
ATOM   1281 C  CB  . TYR B 2 57  ? -40.849 -14.420 -26.103 1.00 19.96 ? 58  TYR B CB  1 
ATOM   1282 C  CG  . TYR B 2 57  ? -41.307 -13.935 -27.458 1.00 23.49 ? 58  TYR B CG  1 
ATOM   1283 C  CD1 . TYR B 2 57  ? -40.836 -12.734 -27.980 1.00 25.35 ? 58  TYR B CD1 1 
ATOM   1284 C  CD2 . TYR B 2 57  ? -42.182 -14.686 -28.232 1.00 27.19 ? 58  TYR B CD2 1 
ATOM   1285 C  CE1 . TYR B 2 57  ? -41.243 -12.275 -29.221 1.00 27.85 ? 58  TYR B CE1 1 
ATOM   1286 C  CE2 . TYR B 2 57  ? -42.587 -14.252 -29.494 1.00 29.81 ? 58  TYR B CE2 1 
ATOM   1287 C  CZ  . TYR B 2 57  ? -42.121 -13.038 -29.980 1.00 30.00 ? 58  TYR B CZ  1 
ATOM   1288 O  OH  . TYR B 2 57  ? -42.512 -12.587 -31.220 1.00 30.96 ? 58  TYR B OH  1 
ATOM   1289 N  N   . THR B 2 58  ? -38.063 -15.867 -24.444 1.00 14.46 ? 59  THR B N   1 
ATOM   1290 C  CA  . THR B 2 58  ? -37.692 -16.341 -23.130 1.00 13.66 ? 59  THR B CA  1 
ATOM   1291 C  C   . THR B 2 58  ? -36.841 -15.311 -22.366 1.00 13.31 ? 59  THR B C   1 
ATOM   1292 O  O   . THR B 2 58  ? -35.870 -14.738 -22.884 1.00 12.97 ? 59  THR B O   1 
ATOM   1293 C  CB  . THR B 2 58  ? -36.945 -17.663 -23.284 1.00 14.43 ? 59  THR B CB  1 
ATOM   1294 O  OG1 . THR B 2 58  ? -37.731 -18.543 -24.119 1.00 14.50 ? 59  THR B OG1 1 
ATOM   1295 C  CG2 . THR B 2 58  ? -36.692 -18.311 -21.951 1.00 14.73 ? 59  THR B CG2 1 
ATOM   1296 N  N   . THR B 2 59  ? -37.211 -15.090 -21.110 1.00 12.32 ? 60  THR B N   1 
ATOM   1297 C  CA  . THR B 2 59  ? -36.423 -14.266 -20.183 1.00 11.67 ? 60  THR B CA  1 
ATOM   1298 C  C   . THR B 2 59  ? -35.278 -15.097 -19.660 1.00 11.27 ? 60  THR B C   1 
ATOM   1299 O  O   . THR B 2 59  ? -35.443 -16.269 -19.318 1.00 11.21 ? 60  THR B O   1 
ATOM   1300 C  CB  . THR B 2 59  ? -37.273 -13.801 -19.010 1.00 11.51 ? 60  THR B CB  1 
ATOM   1301 O  OG1 . THR B 2 59  ? -38.260 -12.895 -19.492 1.00 11.84 ? 60  THR B OG1 1 
ATOM   1302 C  CG2 . THR B 2 59  ? -36.444 -13.144 -17.919 1.00 11.96 ? 60  THR B CG2 1 
ATOM   1303 N  N   . LEU B 2 60  ? -34.100 -14.510 -19.667 1.00 11.96 ? 61  LEU B N   1 
ATOM   1304 C  CA  . LEU B 2 60  ? -32.947 -15.154 -19.104 1.00 13.41 ? 61  LEU B CA  1 
ATOM   1305 C  C   . LEU B 2 60  ? -31.881 -14.167 -18.676 1.00 11.93 ? 61  LEU B C   1 
ATOM   1306 O  O   . LEU B 2 60  ? -31.791 -13.082 -19.242 1.00 11.20 ? 61  LEU B O   1 
ATOM   1307 C  CB  . LEU B 2 60  ? -32.328 -16.146 -20.093 1.00 16.40 ? 61  LEU B CB  1 
ATOM   1308 C  CG  . LEU B 2 60  ? -31.719 -15.576 -21.367 1.00 19.93 ? 61  LEU B CG  1 
ATOM   1309 C  CD1 . LEU B 2 60  ? -30.242 -15.244 -21.205 1.00 21.65 ? 61  LEU B CD1 1 
ATOM   1310 C  CD2 . LEU B 2 60  ? -31.869 -16.619 -22.472 1.00 23.21 ? 61  LEU B CD2 1 
ATOM   1311 N  N   . TYR B 2 61  ? -31.084 -14.566 -17.678 1.00 10.22 ? 62  TYR B N   1 
ATOM   1312 C  CA  . TYR B 2 61  ? -29.909 -13.767 -17.257 1.00 9.64  ? 62  TYR B CA  1 
ATOM   1313 C  C   . TYR B 2 61  ? -28.695 -14.640 -17.204 1.00 8.78  ? 62  TYR B C   1 
ATOM   1314 O  O   . TYR B 2 61  ? -28.729 -15.737 -16.637 1.00 8.84  ? 62  TYR B O   1 
ATOM   1315 C  CB  . TYR B 2 61  ? -30.125 -13.130 -15.890 1.00 9.83  ? 62  TYR B CB  1 
ATOM   1316 C  CG  . TYR B 2 61  ? -31.462 -12.459 -15.743 1.00 10.63 ? 62  TYR B CG  1 
ATOM   1317 C  CD1 . TYR B 2 61  ? -32.567 -13.188 -15.421 1.00 10.55 ? 62  TYR B CD1 1 
ATOM   1318 C  CD2 . TYR B 2 61  ? -31.617 -11.087 -16.002 1.00 12.08 ? 62  TYR B CD2 1 
ATOM   1319 C  CE1 . TYR B 2 61  ? -33.799 -12.589 -15.312 1.00 11.71 ? 62  TYR B CE1 1 
ATOM   1320 C  CE2 . TYR B 2 61  ? -32.858 -10.452 -15.886 1.00 12.62 ? 62  TYR B CE2 1 
ATOM   1321 C  CZ  . TYR B 2 61  ? -33.941 -11.224 -15.525 1.00 12.86 ? 62  TYR B CZ  1 
ATOM   1322 O  OH  . TYR B 2 61  ? -35.158 -10.632 -15.364 1.00 13.39 ? 62  TYR B OH  1 
ATOM   1323 N  N   . ILE B 2 62  ? -27.623 -14.152 -17.777 1.00 8.41  ? 63  ILE B N   1 
ATOM   1324 C  CA  . ILE B 2 62  ? -26.356 -14.850 -17.746 1.00 8.39  ? 63  ILE B CA  1 
ATOM   1325 C  C   . ILE B 2 62  ? -25.309 -13.922 -17.176 1.00 8.16  ? 63  ILE B C   1 
ATOM   1326 O  O   . ILE B 2 62  ? -24.962 -12.926 -17.801 1.00 7.98  ? 63  ILE B O   1 
ATOM   1327 C  CB  . ILE B 2 62  ? -25.914 -15.325 -19.146 1.00 8.67  ? 63  ILE B CB  1 
ATOM   1328 C  CG1 . ILE B 2 62  ? -26.963 -16.276 -19.712 1.00 8.43  ? 63  ILE B CG1 1 
ATOM   1329 C  CG2 . ILE B 2 62  ? -24.534 -16.006 -19.052 1.00 9.03  ? 63  ILE B CG2 1 
ATOM   1330 C  CD1 . ILE B 2 62  ? -26.754 -16.647 -21.152 1.00 8.40  ? 63  ILE B CD1 1 
ATOM   1331 N  N   . PHE B 2 63  ? -24.812 -14.267 -15.975 1.00 7.94  ? 64  PHE B N   1 
ATOM   1332 C  CA  . PHE B 2 63  ? -23.798 -13.457 -15.324 1.00 7.64  ? 64  PHE B CA  1 
ATOM   1333 C  C   . PHE B 2 63  ? -22.467 -14.123 -15.424 1.00 7.52  ? 64  PHE B C   1 
ATOM   1334 O  O   . PHE B 2 63  ? -22.357 -15.326 -15.223 1.00 7.23  ? 64  PHE B O   1 
ATOM   1335 C  CB  . PHE B 2 63  ? -24.092 -13.251 -13.833 1.00 7.33  ? 64  PHE B CB  1 
ATOM   1336 C  CG  . PHE B 2 63  ? -25.382 -12.547 -13.546 1.00 7.22  ? 64  PHE B CG  1 
ATOM   1337 C  CD1 . PHE B 2 63  ? -25.407 -11.167 -13.328 1.00 7.12  ? 64  PHE B CD1 1 
ATOM   1338 C  CD2 . PHE B 2 63  ? -26.550 -13.253 -13.457 1.00 7.04  ? 64  PHE B CD2 1 
ATOM   1339 C  CE1 . PHE B 2 63  ? -26.577 -10.521 -13.061 1.00 7.01  ? 64  PHE B CE1 1 
ATOM   1340 C  CE2 . PHE B 2 63  ? -27.731 -12.617 -13.183 1.00 6.96  ? 64  PHE B CE2 1 
ATOM   1341 C  CZ  . PHE B 2 63  ? -27.740 -11.254 -12.967 1.00 7.27  ? 64  PHE B CZ  1 
ATOM   1342 N  N   . GLU B 2 64  ? -21.436 -13.338 -15.657 1.00 7.61  ? 65  GLU B N   1 
ATOM   1343 C  CA  . GLU B 2 64  ? -20.085 -13.829 -15.491 1.00 8.34  ? 65  GLU B CA  1 
ATOM   1344 C  C   . GLU B 2 64  ? -19.701 -13.528 -14.089 1.00 8.58  ? 65  GLU B C   1 
ATOM   1345 O  O   . GLU B 2 64  ? -19.775 -12.358 -13.666 1.00 7.88  ? 65  GLU B O   1 
ATOM   1346 C  CB  . GLU B 2 64  ? -19.089 -13.153 -16.438 1.00 9.18  ? 65  GLU B CB  1 
ATOM   1347 C  CG  . GLU B 2 64  ? -19.282 -13.572 -17.889 1.00 9.98  ? 65  GLU B CG  1 
ATOM   1348 C  CD  . GLU B 2 64  ? -18.350 -12.896 -18.854 1.00 10.60 ? 65  GLU B CD  1 
ATOM   1349 O  OE1 . GLU B 2 64  ? -18.513 -11.702 -19.079 1.00 10.96 ? 65  GLU B OE1 1 
ATOM   1350 O  OE2 . GLU B 2 64  ? -17.445 -13.573 -19.385 1.00 12.50 ? 65  GLU B OE2 1 
ATOM   1351 N  N   . ALA B 2 65  ? -19.229 -14.555 -13.378 1.00 8.76  ? 66  ALA B N   1 
ATOM   1352 C  CA  . ALA B 2 65  ? -18.869 -14.394 -11.974 1.00 9.32  ? 66  ALA B CA  1 
ATOM   1353 C  C   . ALA B 2 65  ? -17.369 -14.519 -11.750 1.00 9.71  ? 66  ALA B C   1 
ATOM   1354 O  O   . ALA B 2 65  ? -16.682 -15.321 -12.382 1.00 9.95  ? 66  ALA B O   1 
ATOM   1355 C  CB  . ALA B 2 65  ? -19.623 -15.398 -11.127 1.00 9.81  ? 66  ALA B CB  1 
ATOM   1356 N  N   . THR B 2 66  ? -16.877 -13.706 -10.826 1.00 9.64  ? 67  THR B N   1 
ATOM   1357 C  CA  . THR B 2 66  ? -15.498 -13.676 -10.428 1.00 9.31  ? 67  THR B CA  1 
ATOM   1358 C  C   . THR B 2 66  ? -15.286 -14.277 -9.038  1.00 8.88  ? 67  THR B C   1 
ATOM   1359 O  O   . THR B 2 66  ? -14.180 -14.586 -8.678  1.00 9.42  ? 67  THR B O   1 
ATOM   1360 C  CB  . THR B 2 66  ? -14.999 -12.209 -10.472 1.00 9.95  ? 67  THR B CB  1 
ATOM   1361 O  OG1 . THR B 2 66  ? -13.591 -12.184 -10.238 1.00 12.55 ? 67  THR B OG1 1 
ATOM   1362 C  CG2 . THR B 2 66  ? -15.656 -11.327 -9.433  1.00 9.62  ? 67  THR B CG2 1 
ATOM   1363 N  N   . SER B 2 67  ? -16.326 -14.467 -8.233  1.00 8.76  ? 68  SER B N   1 
ATOM   1364 C  CA  . SER B 2 67  ? -16.138 -15.142 -6.931  1.00 8.40  ? 68  SER B CA  1 
ATOM   1365 C  C   . SER B 2 67  ? -17.441 -15.748 -6.505  1.00 8.36  ? 68  SER B C   1 
ATOM   1366 O  O   . SER B 2 67  ? -18.493 -15.368 -6.989  1.00 8.33  ? 68  SER B O   1 
ATOM   1367 C  CB  . SER B 2 67  ? -15.678 -14.169 -5.848  1.00 8.16  ? 68  SER B CB  1 
ATOM   1368 O  OG  . SER B 2 67  ? -16.733 -13.257 -5.608  1.00 8.04  ? 68  SER B OG  1 
ATOM   1369 N  N   . VAL B 2 68  ? -17.367 -16.709 -5.606  1.00 8.04  ? 69  VAL B N   1 
ATOM   1370 C  CA  . VAL B 2 68  ? -18.556 -17.270 -5.014  1.00 7.94  ? 69  VAL B CA  1 
ATOM   1371 C  C   . VAL B 2 68  ? -18.246 -17.489 -3.525  1.00 7.89  ? 69  VAL B C   1 
ATOM   1372 O  O   . VAL B 2 68  ? -17.131 -17.883 -3.176  1.00 8.02  ? 69  VAL B O   1 
ATOM   1373 C  CB  . VAL B 2 68  ? -19.021 -18.578 -5.734  1.00 7.66  ? 69  VAL B CB  1 
ATOM   1374 C  CG1 . VAL B 2 68  ? -18.024 -19.708 -5.572  1.00 7.61  ? 69  VAL B CG1 1 
ATOM   1375 C  CG2 . VAL B 2 68  ? -20.399 -19.054 -5.242  1.00 7.77  ? 69  VAL B CG2 1 
ATOM   1376 N  N   . THR B 2 69  ? -19.233 -17.214 -2.669  1.00 7.78  ? 70  THR B N   1 
ATOM   1377 C  CA  . THR B 2 69  ? -19.209 -17.662 -1.260  1.00 7.84  ? 70  THR B CA  1 
ATOM   1378 C  C   . THR B 2 69  ? -20.581 -18.347 -1.015  1.00 8.09  ? 70  THR B C   1 
ATOM   1379 O  O   . THR B 2 69  ? -21.654 -17.887 -1.529  1.00 7.67  ? 70  THR B O   1 
ATOM   1380 C  CB  . THR B 2 69  ? -18.918 -16.508 -0.224  1.00 7.92  ? 70  THR B CB  1 
ATOM   1381 O  OG1 . THR B 2 69  ? -18.921 -17.041 1.090   1.00 7.80  ? 70  THR B OG1 1 
ATOM   1382 C  CG2 . THR B 2 69  ? -19.964 -15.415 -0.248  1.00 8.00  ? 70  THR B CG2 1 
ATOM   1383 N  N   . TYR B 2 70  ? -20.568 -19.466 -0.307  1.00 8.23  ? 71  TYR B N   1 
ATOM   1384 C  CA  . TYR B 2 70  ? -21.808 -20.239 -0.180  1.00 8.75  ? 71  TYR B CA  1 
ATOM   1385 C  C   . TYR B 2 70  ? -21.852 -21.144 1.056   1.00 8.44  ? 71  TYR B C   1 
ATOM   1386 O  O   . TYR B 2 70  ? -20.822 -21.428 1.678   1.00 9.04  ? 71  TYR B O   1 
ATOM   1387 C  CB  . TYR B 2 70  ? -22.021 -21.088 -1.451  1.00 9.20  ? 71  TYR B CB  1 
ATOM   1388 C  CG  . TYR B 2 70  ? -20.894 -22.100 -1.603  1.00 9.58  ? 71  TYR B CG  1 
ATOM   1389 C  CD1 . TYR B 2 70  ? -19.724 -21.771 -2.268  1.00 9.62  ? 71  TYR B CD1 1 
ATOM   1390 C  CD2 . TYR B 2 70  ? -20.997 -23.363 -1.005  1.00 10.34 ? 71  TYR B CD2 1 
ATOM   1391 C  CE1 . TYR B 2 70  ? -18.701 -22.671 -2.377  1.00 10.85 ? 71  TYR B CE1 1 
ATOM   1392 C  CE2 . TYR B 2 70  ? -19.956 -24.266 -1.055  1.00 11.07 ? 71  TYR B CE2 1 
ATOM   1393 C  CZ  . TYR B 2 70  ? -18.817 -23.925 -1.756  1.00 11.77 ? 71  TYR B CZ  1 
ATOM   1394 O  OH  . TYR B 2 70  ? -17.788 -24.851 -1.850  1.00 15.37 ? 71  TYR B OH  1 
ATOM   1395 N  N   . ASN B 2 71  ? -23.062 -21.582 1.385   1.00 7.77  ? 72  ASN B N   1 
ATOM   1396 C  CA  . ASN B 2 71  ? -23.331 -22.520 2.465   1.00 7.48  ? 72  ASN B CA  1 
ATOM   1397 C  C   . ASN B 2 71  ? -24.446 -23.369 1.920   1.00 7.78  ? 72  ASN B C   1 
ATOM   1398 O  O   . ASN B 2 71  ? -25.441 -22.812 1.467   1.00 8.43  ? 72  ASN B O   1 
ATOM   1399 C  CB  . ASN B 2 71  ? -23.852 -21.821 3.712   1.00 7.32  ? 72  ASN B CB  1 
ATOM   1400 C  CG  . ASN B 2 71  ? -23.936 -22.756 4.938   1.00 6.86  ? 72  ASN B CG  1 
ATOM   1401 O  OD1 . ASN B 2 71  ? -25.000 -22.944 5.549   1.00 7.24  ? 72  ASN B OD1 1 
ATOM   1402 N  ND2 . ASN B 2 71  ? -22.844 -23.294 5.305   1.00 6.46  ? 72  ASN B ND2 1 
ATOM   1403 N  N   . THR B 2 72  ? -24.275 -24.686 1.837   1.00 7.83  ? 73  THR B N   1 
ATOM   1404 C  CA  . THR B 2 72  ? -25.289 -25.481 1.130   1.00 7.99  ? 73  THR B CA  1 
ATOM   1405 C  C   . THR B 2 72  ? -25.381 -26.920 1.619   1.00 8.05  ? 73  THR B C   1 
ATOM   1406 O  O   . THR B 2 72  ? -24.364 -27.544 1.991   1.00 7.49  ? 73  THR B O   1 
ATOM   1407 C  CB  . THR B 2 72  ? -25.024 -25.484 -0.407  1.00 7.88  ? 73  THR B CB  1 
ATOM   1408 O  OG1 . THR B 2 72  ? -26.137 -26.081 -1.095  1.00 8.40  ? 73  THR B OG1 1 
ATOM   1409 C  CG2 . THR B 2 72  ? -23.782 -26.213 -0.722  1.00 7.73  ? 73  THR B CG2 1 
ATOM   1410 N  N   . ILE B 2 73  ? -26.626 -27.400 1.586   1.00 8.58  ? 74  ILE B N   1 
ATOM   1411 C  CA  . ILE B 2 73  ? -26.974 -28.803 1.821   1.00 9.42  ? 74  ILE B CA  1 
ATOM   1412 C  C   . ILE B 2 73  ? -26.871 -29.714 0.577   1.00 9.81  ? 74  ILE B C   1 
ATOM   1413 O  O   . ILE B 2 73  ? -27.057 -30.892 0.698   1.00 9.58  ? 74  ILE B O   1 
ATOM   1414 C  CB  . ILE B 2 73  ? -28.421 -28.965 2.345   1.00 10.32 ? 74  ILE B CB  1 
ATOM   1415 C  CG1 . ILE B 2 73  ? -29.455 -28.412 1.354   1.00 10.63 ? 74  ILE B CG1 1 
ATOM   1416 C  CG2 . ILE B 2 73  ? -28.552 -28.326 3.704   1.00 10.71 ? 74  ILE B CG2 1 
ATOM   1417 C  CD1 . ILE B 2 73  ? -30.896 -28.673 1.798   1.00 11.03 ? 74  ILE B CD1 1 
ATOM   1418 N  N   . ASP B 2 74  ? -26.558 -29.133 -0.595  1.00 10.28 ? 75  ASP B N   1 
ATOM   1419 C  CA  . ASP B 2 74  ? -26.601 -29.770 -1.885  1.00 10.49 ? 75  ASP B CA  1 
ATOM   1420 C  C   . ASP B 2 74  ? -25.174 -30.206 -2.128  1.00 8.72  ? 75  ASP B C   1 
ATOM   1421 O  O   . ASP B 2 74  ? -24.333 -29.395 -2.412  1.00 7.42  ? 75  ASP B O   1 
ATOM   1422 C  CB  . ASP B 2 74  ? -27.024 -28.712 -2.915  1.00 11.44 ? 75  ASP B CB  1 
ATOM   1423 C  CG  . ASP B 2 74  ? -27.226 -29.259 -4.315  1.00 12.83 ? 75  ASP B CG  1 
ATOM   1424 O  OD1 . ASP B 2 74  ? -26.523 -30.171 -4.797  1.00 12.59 ? 75  ASP B OD1 1 
ATOM   1425 O  OD2 . ASP B 2 74  ? -28.060 -28.618 -4.998  1.00 17.97 ? 75  ASP B OD2 1 
ATOM   1426 N  N   . SER B 2 75  ? -24.921 -31.489 -1.943  1.00 8.64  ? 76  SER B N   1 
ATOM   1427 C  CA  . SER B 2 75  ? -23.536 -32.043 -2.021  1.00 8.67  ? 76  SER B CA  1 
ATOM   1428 C  C   . SER B 2 75  ? -22.976 -31.827 -3.399  1.00 9.15  ? 76  SER B C   1 
ATOM   1429 O  O   . SER B 2 75  ? -21.812 -31.488 -3.527  1.00 9.47  ? 76  SER B O   1 
ATOM   1430 C  CB  . SER B 2 75  ? -23.502 -33.518 -1.690  1.00 8.88  ? 76  SER B CB  1 
ATOM   1431 O  OG  . SER B 2 75  ? -24.257 -34.251 -2.633  1.00 9.17  ? 76  SER B OG  1 
ATOM   1432 N  N   . ASN B 2 76  ? -23.815 -31.971 -4.430  1.00 9.56  ? 77  ASN B N   1 
ATOM   1433 C  CA  . ASN B 2 76  ? -23.367 -31.791 -5.808  1.00 10.20 ? 77  ASN B CA  1 
ATOM   1434 C  C   . ASN B 2 76  ? -22.928 -30.354 -6.101  1.00 9.73  ? 77  ASN B C   1 
ATOM   1435 O  O   . ASN B 2 76  ? -21.865 -30.121 -6.676  1.00 10.04 ? 77  ASN B O   1 
ATOM   1436 C  CB  . ASN B 2 76  ? -24.453 -32.184 -6.789  1.00 10.80 ? 77  ASN B CB  1 
ATOM   1437 C  CG  . ASN B 2 76  ? -23.938 -32.154 -8.238  1.00 12.17 ? 77  ASN B CG  1 
ATOM   1438 O  OD1 . ASN B 2 76  ? -24.130 -31.164 -9.011  1.00 13.04 ? 77  ASN B OD1 1 
ATOM   1439 N  ND2 . ASN B 2 76  ? -23.231 -33.193 -8.589  1.00 11.90 ? 77  ASN B ND2 1 
ATOM   1440 N  N   . ALA B 2 77  ? -23.715 -29.389 -5.647  1.00 9.29  ? 78  ALA B N   1 
ATOM   1441 C  CA  . ALA B 2 77  ? -23.353 -27.992 -5.778  1.00 8.90  ? 78  ALA B CA  1 
ATOM   1442 C  C   . ALA B 2 77  ? -22.048 -27.678 -5.043  1.00 9.01  ? 78  ALA B C   1 
ATOM   1443 O  O   . ALA B 2 77  ? -21.178 -26.990 -5.593  1.00 8.97  ? 78  ALA B O   1 
ATOM   1444 C  CB  . ALA B 2 77  ? -24.488 -27.095 -5.275  1.00 8.57  ? 78  ALA B CB  1 
ATOM   1445 N  N   . ALA B 2 78  ? -21.911 -28.160 -3.806  1.00 9.08  ? 79  ALA B N   1 
ATOM   1446 C  CA  . ALA B 2 78  ? -20.693 -27.913 -3.010  1.00 9.43  ? 79  ALA B CA  1 
ATOM   1447 C  C   . ALA B 2 78  ? -19.456 -28.471 -3.722  1.00 9.68  ? 79  ALA B C   1 
ATOM   1448 O  O   . ALA B 2 78  ? -18.416 -27.837 -3.815  1.00 9.69  ? 79  ALA B O   1 
ATOM   1449 C  CB  . ALA B 2 78  ? -20.808 -28.531 -1.620  1.00 9.67  ? 79  ALA B CB  1 
ATOM   1450 N  N   . GLU B 2 79  ? -19.579 -29.663 -4.266  1.00 10.55 ? 80  GLU B N   1 
ATOM   1451 C  CA  . GLU B 2 79  ? -18.446 -30.311 -4.950  1.00 11.28 ? 80  GLU B CA  1 
ATOM   1452 C  C   . GLU B 2 79  ? -18.063 -29.575 -6.254  1.00 10.65 ? 80  GLU B C   1 
ATOM   1453 O  O   . GLU B 2 79  ? -16.881 -29.324 -6.500  1.00 10.61 ? 80  GLU B O   1 
ATOM   1454 C  CB  . GLU B 2 79  ? -18.802 -31.788 -5.188  1.00 13.70 ? 80  GLU B CB  1 
ATOM   1455 C  CG  . GLU B 2 79  ? -18.670 -32.563 -3.866  1.00 17.12 ? 80  GLU B CG  1 
ATOM   1456 C  CD  . GLU B 2 79  ? -19.292 -33.964 -3.817  1.00 21.47 ? 80  GLU B CD  1 
ATOM   1457 O  OE1 . GLU B 2 79  ? -19.928 -34.467 -4.812  1.00 21.16 ? 80  GLU B OE1 1 
ATOM   1458 O  OE2 . GLU B 2 79  ? -19.148 -34.532 -2.697  1.00 23.91 ? 80  GLU B OE2 1 
ATOM   1459 N  N   . THR B 2 80  ? -19.062 -29.212 -7.046  1.00 9.00  ? 81  THR B N   1 
ATOM   1460 C  CA  . THR B 2 80  ? -18.841 -28.545 -8.344  1.00 8.51  ? 81  THR B CA  1 
ATOM   1461 C  C   . THR B 2 80  ? -18.208 -27.180 -8.125  1.00 8.41  ? 81  THR B C   1 
ATOM   1462 O  O   . THR B 2 80  ? -17.214 -26.865 -8.720  1.00 8.46  ? 81  THR B O   1 
ATOM   1463 C  CB  . THR B 2 80  ? -20.188 -28.361 -9.098  1.00 8.20  ? 81  THR B CB  1 
ATOM   1464 O  OG1 . THR B 2 80  ? -20.856 -29.616 -9.219  1.00 7.46  ? 81  THR B OG1 1 
ATOM   1465 C  CG2 . THR B 2 80  ? -19.981 -27.732 -10.467 1.00 8.38  ? 81  THR B CG2 1 
ATOM   1466 N  N   . LEU B 2 81  ? -18.788 -26.379 -7.241  1.00 8.62  ? 82  LEU B N   1 
ATOM   1467 C  CA  . LEU B 2 81  ? -18.242 -25.071 -6.896  1.00 8.83  ? 82  LEU B CA  1 
ATOM   1468 C  C   . LEU B 2 81  ? -16.854 -25.144 -6.315  1.00 9.00  ? 82  LEU B C   1 
ATOM   1469 O  O   . LEU B 2 81  ? -15.965 -24.421 -6.771  1.00 8.64  ? 82  LEU B O   1 
ATOM   1470 C  CB  . LEU B 2 81  ? -19.159 -24.330 -5.887  1.00 9.03  ? 82  LEU B CB  1 
ATOM   1471 C  CG  . LEU B 2 81  ? -20.518 -23.906 -6.432  1.00 9.32  ? 82  LEU B CG  1 
ATOM   1472 C  CD1 . LEU B 2 81  ? -21.389 -23.405 -5.305  1.00 9.87  ? 82  LEU B CD1 1 
ATOM   1473 C  CD2 . LEU B 2 81  ? -20.310 -22.863 -7.486  1.00 9.59  ? 82  LEU B CD2 1 
ATOM   1474 N  N   . SER B 2 82  ? -16.654 -25.967 -5.272  1.00 9.25  ? 83  SER B N   1 
ATOM   1475 C  CA  . SER B 2 82  ? -15.332 -25.971 -4.620  1.00 9.98  ? 83  SER B CA  1 
ATOM   1476 C  C   . SER B 2 82  ? -14.253 -26.496 -5.569  1.00 10.50 ? 83  SER B C   1 
ATOM   1477 O  O   . SER B 2 82  ? -13.104 -26.072 -5.474  1.00 11.21 ? 83  SER B O   1 
ATOM   1478 C  CB  . SER B 2 82  ? -15.305 -26.724 -3.285  1.00 10.22 ? 83  SER B CB  1 
ATOM   1479 O  OG  . SER B 2 82  ? -15.631 -28.072 -3.396  1.00 9.79  ? 83  SER B OG  1 
ATOM   1480 N  N   . THR B 2 83  ? -14.625 -27.392 -6.486  1.00 10.24 ? 84  THR B N   1 
ATOM   1481 C  CA  . THR B 2 83  ? -13.639 -28.009 -7.334  1.00 10.14 ? 84  THR B CA  1 
ATOM   1482 C  C   . THR B 2 83  ? -13.401 -27.194 -8.599  1.00 10.22 ? 84  THR B C   1 
ATOM   1483 O  O   . THR B 2 83  ? -12.276 -27.033 -8.976  1.00 10.25 ? 84  THR B O   1 
ATOM   1484 C  CB  . THR B 2 83  ? -14.046 -29.432 -7.720  1.00 10.48 ? 84  THR B CB  1 
ATOM   1485 O  OG1 . THR B 2 83  ? -14.215 -30.202 -6.518  1.00 10.43 ? 84  THR B OG1 1 
ATOM   1486 C  CG2 . THR B 2 83  ? -12.932 -30.103 -8.566  1.00 10.80 ? 84  THR B CG2 1 
ATOM   1487 N  N   . LEU B 2 84  ? -14.435 -26.632 -9.218  1.00 10.56 ? 85  LEU B N   1 
ATOM   1488 C  CA  . LEU B 2 84  ? -14.252 -25.964 -10.534 1.00 11.17 ? 85  LEU B CA  1 
ATOM   1489 C  C   . LEU B 2 84  ? -14.048 -24.465 -10.480 1.00 12.00 ? 85  LEU B C   1 
ATOM   1490 O  O   . LEU B 2 84  ? -13.324 -23.905 -11.342 1.00 13.60 ? 85  LEU B O   1 
ATOM   1491 C  CB  . LEU B 2 84  ? -15.409 -26.280 -11.463 1.00 11.38 ? 85  LEU B CB  1 
ATOM   1492 C  CG  . LEU B 2 84  ? -15.610 -27.766 -11.755 1.00 11.35 ? 85  LEU B CG  1 
ATOM   1493 C  CD1 . LEU B 2 84  ? -16.812 -27.899 -12.665 1.00 11.18 ? 85  LEU B CD1 1 
ATOM   1494 C  CD2 . LEU B 2 84  ? -14.370 -28.375 -12.415 1.00 11.67 ? 85  LEU B CD2 1 
ATOM   1495 N  N   . PHE B 2 85  ? -14.586 -23.791 -9.473  1.00 12.75 ? 86  PHE B N   1 
ATOM   1496 C  CA  . PHE B 2 85  ? -14.645 -22.333 -9.560  1.00 14.07 ? 86  PHE B CA  1 
ATOM   1497 C  C   . PHE B 2 85  ? -13.267 -21.673 -9.599  1.00 17.08 ? 86  PHE B C   1 
ATOM   1498 O  O   . PHE B 2 85  ? -12.961 -20.882 -10.554 1.00 17.45 ? 86  PHE B O   1 
ATOM   1499 C  CB  . PHE B 2 85  ? -15.559 -21.748 -8.489  1.00 13.51 ? 86  PHE B CB  1 
ATOM   1500 C  CG  . PHE B 2 85  ? -16.021 -20.333 -8.781  1.00 12.45 ? 86  PHE B CG  1 
ATOM   1501 C  CD1 . PHE B 2 85  ? -15.122 -19.259 -8.709  1.00 12.17 ? 86  PHE B CD1 1 
ATOM   1502 C  CD2 . PHE B 2 85  ? -17.316 -20.070 -9.099  1.00 11.88 ? 86  PHE B CD2 1 
ATOM   1503 C  CE1 . PHE B 2 85  ? -15.572 -17.974 -8.943  1.00 12.41 ? 86  PHE B CE1 1 
ATOM   1504 C  CE2 . PHE B 2 85  ? -17.772 -18.776 -9.325  1.00 11.98 ? 86  PHE B CE2 1 
ATOM   1505 C  CZ  . PHE B 2 85  ? -16.900 -17.735 -9.280  1.00 11.81 ? 86  PHE B CZ  1 
ATOM   1506 N  N   . GLY B 2 86  ? -12.456 -21.973 -8.585  1.00 20.88 ? 87  GLY B N   1 
ATOM   1507 C  CA  . GLY B 2 86  ? -10.980 -21.777 -8.659  1.00 26.86 ? 87  GLY B CA  1 
ATOM   1508 C  C   . GLY B 2 86  ? -10.293 -21.072 -7.498  1.00 31.03 ? 87  GLY B C   1 
ATOM   1509 O  O   . GLY B 2 86  ? -10.557 -19.893 -7.215  1.00 41.98 ? 87  GLY B O   1 
HETATM 1510 NA NA  . NA  C 3 .   ? -27.077 -25.306 -30.696 1.00 33.93 ? 1   NA  C NA  1 
HETATM 1511 O  O   . HOH D 4 .   ? -37.430 -17.482 -18.201 1.00 14.78 ? 1   HOH Z O   1 
HETATM 1512 O  O   . HOH D 4 .   ? -28.926 -25.803 -4.031  1.00 14.60 ? 2   HOH Z O   1 
HETATM 1513 O  O   . HOH D 4 .   ? -32.032 -21.772 0.785   1.00 14.98 ? 3   HOH Z O   1 
HETATM 1514 O  O   . HOH D 4 .   ? -17.733 -20.375 0.528   1.00 9.80  ? 4   HOH Z O   1 
HETATM 1515 O  O   . HOH D 4 .   ? -18.687 -14.096 -3.737  1.00 13.94 ? 5   HOH Z O   1 
HETATM 1516 O  O   . HOH D 4 .   ? -21.027 -31.952 -21.137 1.00 21.36 ? 6   HOH Z O   1 
HETATM 1517 O  O   . HOH D 4 .   ? -34.302 -25.754 -4.527  1.00 13.21 ? 7   HOH Z O   1 
HETATM 1518 O  O   . HOH D 4 .   ? -14.456 -17.509 -5.197  1.00 20.30 ? 8   HOH Z O   1 
HETATM 1519 O  O   . HOH D 4 .   ? -27.241 -33.115 -1.278  1.00 18.58 ? 9   HOH Z O   1 
HETATM 1520 O  O   . HOH D 4 .   ? -37.006 -11.960 -14.230 1.00 16.22 ? 10  HOH Z O   1 
HETATM 1521 O  O   . HOH D 4 .   ? -42.365 -17.541 -14.105 1.00 28.64 ? 11  HOH Z O   1 
HETATM 1522 O  O   . HOH D 4 .   ? -37.793 -27.887 -12.792 1.00 24.85 ? 12  HOH Z O   1 
HETATM 1523 O  O   . HOH D 4 .   ? -27.144 -30.547 -11.233 1.00 31.39 ? 13  HOH Z O   1 
HETATM 1524 O  O   . HOH D 4 .   ? -30.096 0.000   0.000   0.50 35.48 ? 14  HOH Z O   1 
HETATM 1525 O  O   . HOH D 4 .   ? -40.368 -25.319 -18.586 1.00 18.28 ? 15  HOH Z O   1 
HETATM 1526 O  O   . HOH D 4 .   ? -26.964 -29.522 -7.500  1.00 25.11 ? 16  HOH Z O   1 
HETATM 1527 O  O   . HOH D 4 .   ? -40.970 -23.344 -20.389 1.00 21.56 ? 17  HOH Z O   1 
HETATM 1528 O  O   . HOH D 4 .   ? -30.753 -25.320 3.288   1.00 27.79 ? 18  HOH Z O   1 
HETATM 1529 O  O   . HOH D 4 .   ? -22.672 -12.077 -19.074 1.00 15.62 ? 19  HOH Z O   1 
HETATM 1530 O  O   . HOH D 4 .   ? -20.784 -31.512 -11.194 1.00 20.39 ? 20  HOH Z O   1 
HETATM 1531 O  O   . HOH D 4 .   ? -40.983 -25.409 -16.216 1.00 24.49 ? 21  HOH Z O   1 
HETATM 1532 O  O   . HOH D 4 .   ? -27.981 -32.749 2.136   1.00 16.72 ? 22  HOH Z O   1 
HETATM 1533 O  O   . HOH D 4 .   ? -16.411 -15.706 -15.613 1.00 25.59 ? 23  HOH Z O   1 
HETATM 1534 O  O   . HOH D 4 .   ? -14.578 -16.198 -2.636  1.00 26.15 ? 24  HOH Z O   1 
HETATM 1535 O  O   . HOH D 4 .   ? -40.752 -19.642 0.243   1.00 42.12 ? 25  HOH Z O   1 
HETATM 1536 O  O   . HOH D 4 .   ? -39.159 -6.584  3.625   1.00 33.48 ? 26  HOH Z O   1 
HETATM 1537 O  O   . HOH D 4 .   ? -30.911 -22.545 10.064  1.00 27.77 ? 27  HOH Z O   1 
HETATM 1538 O  O   . HOH D 4 .   ? -35.099 -27.480 -23.035 1.00 24.06 ? 28  HOH Z O   1 
HETATM 1539 O  O   . HOH D 4 .   ? -27.087 -24.444 -24.434 1.00 28.67 ? 29  HOH Z O   1 
HETATM 1540 O  O   . HOH D 4 .   ? -26.727 -32.604 -4.635  1.00 22.59 ? 30  HOH Z O   1 
HETATM 1541 O  O   . HOH D 4 .   ? -36.888 -12.967 6.181   1.00 30.76 ? 31  HOH Z O   1 
HETATM 1542 O  O   . HOH D 4 .   ? -40.014 -13.840 -9.421  1.00 24.23 ? 32  HOH Z O   1 
HETATM 1543 O  O   . HOH D 4 .   ? -37.278 -8.014  -4.384  1.00 29.28 ? 33  HOH Z O   1 
HETATM 1544 O  O   . HOH D 4 .   ? -29.408 -30.896 -23.287 1.00 27.40 ? 34  HOH Z O   1 
HETATM 1545 O  O   . HOH D 4 .   ? -44.212 -14.124 -16.069 1.00 30.34 ? 35  HOH Z O   1 
HETATM 1546 O  O   . HOH D 4 .   ? -26.714 -34.843 -22.387 1.00 40.26 ? 36  HOH Z O   1 
HETATM 1547 O  O   . HOH D 4 .   ? -42.761 -19.723 -20.553 1.00 27.49 ? 37  HOH Z O   1 
HETATM 1548 O  O   . HOH D 4 .   ? -37.724 -7.122  -7.210  1.00 27.75 ? 38  HOH Z O   1 
HETATM 1549 O  O   . HOH D 4 .   ? -12.522 -16.373 -7.013  1.00 34.02 ? 39  HOH Z O   1 
HETATM 1550 O  O   . HOH D 4 .   ? -20.631 -21.998 6.046   1.00 40.04 ? 40  HOH Z O   1 
HETATM 1551 O  O   . HOH D 4 .   ? -39.677 -12.657 -21.482 1.00 39.26 ? 41  HOH Z O   1 
HETATM 1552 O  O   . HOH D 4 .   ? -32.747 -3.422  -20.151 1.00 29.96 ? 42  HOH Z O   1 
HETATM 1553 O  O   . HOH D 4 .   ? -34.023 -27.111 0.701   1.00 34.16 ? 43  HOH Z O   1 
HETATM 1554 O  O   . HOH D 4 .   ? -41.468 -24.047 -11.988 1.00 31.26 ? 44  HOH Z O   1 
HETATM 1555 O  O   . HOH D 4 .   ? -15.800 -19.633 -1.323  1.00 24.14 ? 45  HOH Z O   1 
HETATM 1556 O  O   . HOH D 4 .   ? -18.781 -17.959 -29.455 1.00 25.11 ? 46  HOH Z O   1 
HETATM 1557 O  O   . HOH D 4 .   ? -45.007 -17.750 3.460   1.00 35.45 ? 47  HOH Z O   1 
HETATM 1558 O  O   . HOH D 4 .   ? -40.562 -21.631 -3.708  1.00 30.05 ? 48  HOH Z O   1 
HETATM 1559 O  O   . HOH D 4 .   ? -18.694 -20.074 3.178   1.00 24.57 ? 49  HOH Z O   1 
HETATM 1560 O  O   . HOH D 4 .   ? -39.503 -21.330 -5.599  1.00 24.23 ? 50  HOH Z O   1 
HETATM 1561 O  O   . HOH D 4 .   ? -39.589 -19.114 2.802   1.00 21.47 ? 51  HOH Z O   1 
HETATM 1562 O  O   . HOH D 4 .   ? -19.628 -23.899 2.339   1.00 23.94 ? 52  HOH Z O   1 
HETATM 1563 O  O   . HOH D 4 .   ? -17.004 -6.437  5.850   1.00 32.61 ? 53  HOH Z O   1 
HETATM 1564 O  O   . HOH D 4 .   ? -17.200 -18.596 2.084   1.00 26.66 ? 54  HOH Z O   1 
HETATM 1565 O  O   . HOH D 4 .   ? -18.711 -5.316  3.644   1.00 29.62 ? 55  HOH Z O   1 
HETATM 1566 O  O   . HOH D 4 .   ? -39.785 -19.046 -23.025 1.00 35.49 ? 56  HOH Z O   1 
HETATM 1567 O  O   . HOH D 4 .   ? -28.696 -29.789 -13.630 1.00 28.04 ? 57  HOH Z O   1 
HETATM 1568 O  O   . HOH D 4 .   ? -16.465 -14.324 -2.216  1.00 25.42 ? 58  HOH Z O   1 
HETATM 1569 O  O   . HOH D 4 .   ? -18.676 -19.430 -27.035 1.00 32.09 ? 59  HOH Z O   1 
HETATM 1570 O  O   . HOH D 4 .   ? -29.501 -23.493 -31.285 1.00 32.42 ? 60  HOH Z O   1 
HETATM 1571 O  O   . HOH D 4 .   ? -40.599 -9.184  -4.873  1.00 40.64 ? 62  HOH Z O   1 
HETATM 1572 O  O   . HOH D 4 .   ? -38.584 -27.335 -10.476 1.00 41.34 ? 63  HOH Z O   1 
HETATM 1573 O  O   . HOH D 4 .   ? -24.898 -31.626 -11.840 1.00 34.87 ? 64  HOH Z O   1 
HETATM 1574 O  O   . HOH D 4 .   ? -32.315 -23.388 4.302   1.00 31.79 ? 65  HOH Z O   1 
HETATM 1575 O  O   . HOH D 4 .   ? -40.324 -15.879 -11.470 1.00 28.72 ? 66  HOH Z O   1 
HETATM 1576 O  O   . HOH D 4 .   ? -19.004 -15.421 5.591   1.00 38.78 ? 67  HOH Z O   1 
HETATM 1577 O  O   . HOH D 4 .   ? -31.231 -22.354 -34.505 1.00 39.17 ? 68  HOH Z O   1 
HETATM 1578 O  O   . HOH D 4 .   ? -28.251 -3.019  -19.083 1.00 41.03 ? 69  HOH Z O   1 
HETATM 1579 O  O   . HOH D 4 .   ? -18.181 -4.780  -13.486 1.00 46.91 ? 70  HOH Z O   1 
HETATM 1580 O  O   . HOH D 4 .   ? -19.072 -6.465  -3.780  1.00 33.20 ? 71  HOH Z O   1 
HETATM 1581 O  O   . HOH D 4 .   ? -38.061 -2.975  -1.690  1.00 35.37 ? 72  HOH Z O   1 
HETATM 1582 O  O   . HOH D 4 .   ? -17.188 -17.659 -20.133 1.00 24.34 ? 73  HOH Z O   1 
HETATM 1583 O  O   . HOH D 4 .   ? -39.945 -22.719 -9.465  1.00 27.15 ? 74  HOH Z O   1 
HETATM 1584 O  O   . HOH D 4 .   ? -36.745 -30.659 -16.517 1.00 39.03 ? 76  HOH Z O   1 
HETATM 1585 O  O   . HOH D 4 .   ? -36.505 -30.380 -13.477 1.00 37.57 ? 77  HOH Z O   1 
HETATM 1586 O  O   . HOH D 4 .   ? -32.972 -31.096 -10.735 1.00 36.86 ? 78  HOH Z O   1 
HETATM 1587 O  O   . HOH D 4 .   ? -37.498 -27.553 -5.717  1.00 42.16 ? 79  HOH Z O   1 
HETATM 1588 O  O   . HOH D 4 .   ? -25.257 -19.490 16.402  1.00 30.39 ? 80  HOH Z O   1 
HETATM 1589 O  O   . HOH D 4 .   ? -14.005 -16.561 -12.355 1.00 36.72 ? 81  HOH Z O   1 
HETATM 1590 O  O   . HOH D 4 .   ? -11.877 -15.549 -10.839 1.00 37.88 ? 82  HOH Z O   1 
HETATM 1591 O  O   . HOH D 4 .   ? -14.032 -20.308 -4.880  1.00 34.07 ? 83  HOH Z O   1 
HETATM 1592 O  O   . HOH D 4 .   ? -15.393 -23.678 -1.962  1.00 32.69 ? 84  HOH Z O   1 
HETATM 1593 O  O   . HOH D 4 .   ? -11.771 -24.611 -3.186  1.00 39.71 ? 85  HOH Z O   1 
HETATM 1594 O  O   . HOH D 4 .   ? -17.445 -17.275 4.061   1.00 28.49 ? 86  HOH Z O   1 
HETATM 1595 O  O   . HOH D 4 .   ? -15.386 -17.233 0.918   1.00 35.23 ? 87  HOH Z O   1 
HETATM 1596 O  O   . HOH D 4 .   ? -20.922 -16.859 7.354   1.00 32.40 ? 88  HOH Z O   1 
HETATM 1597 O  O   . HOH D 4 .   ? -14.885 -11.932 -3.010  1.00 39.46 ? 89  HOH Z O   1 
HETATM 1598 O  O   . HOH D 4 .   ? -12.265 -13.488 -3.603  1.00 57.74 ? 90  HOH Z O   1 
HETATM 1599 O  O   . HOH D 4 .   ? -22.140 -16.319 9.609   1.00 37.57 ? 91  HOH Z O   1 
HETATM 1600 O  O   . HOH D 4 .   ? -27.559 -32.796 -13.841 1.00 46.22 ? 92  HOH Z O   1 
HETATM 1601 O  O   . HOH D 4 .   ? -37.640 -20.508 4.666   1.00 39.05 ? 93  HOH Z O   1 
HETATM 1602 O  O   . HOH D 4 .   ? -41.773 -12.615 0.861   1.00 45.09 ? 94  HOH Z O   1 
HETATM 1603 O  O   . HOH D 4 .   ? -31.580 -6.852  4.512   1.00 43.16 ? 95  HOH Z O   1 
HETATM 1604 O  O   . HOH D 4 .   ? -39.488 -11.459 -10.280 1.00 40.05 ? 97  HOH Z O   1 
HETATM 1605 O  O   . HOH D 4 .   ? -18.459 -7.013  -8.935  1.00 33.35 ? 98  HOH Z O   1 
HETATM 1606 O  O   . HOH D 4 .   ? -17.717 -6.922  -18.571 1.00 47.03 ? 99  HOH Z O   1 
HETATM 1607 O  O   . HOH D 4 .   ? -26.922 -17.401 -33.106 1.00 52.73 ? 100 HOH Z O   1 
HETATM 1608 O  O   . HOH D 4 .   ? -12.656 -23.509 -6.351  1.00 33.57 ? 101 HOH Z O   1 
HETATM 1609 O  O   . HOH D 4 .   ? -28.062 0.222   -8.926  1.00 37.22 ? 102 HOH Z O   1 
HETATM 1610 O  O   . HOH D 4 .   ? -21.400 -1.504  -18.847 1.00 48.34 ? 103 HOH Z O   1 
HETATM 1611 O  O   . HOH D 4 .   ? -23.151 2.177   -14.822 1.00 57.27 ? 104 HOH Z O   1 
HETATM 1612 O  O   . HOH D 4 .   ? -29.922 -31.241 -2.558  1.00 53.54 ? 105 HOH Z O   1 
HETATM 1613 O  O   . HOH D 4 .   ? -36.517 -5.844  -24.225 1.00 41.47 ? 106 HOH Z O   1 
HETATM 1614 O  O   . HOH D 4 .   ? -31.705 -33.251 -20.828 1.00 37.45 ? 107 HOH Z O   1 
HETATM 1615 O  O   . HOH D 4 .   ? -10.105 -23.604 -16.702 1.00 48.34 ? 108 HOH Z O   1 
HETATM 1616 O  O   . HOH D 4 .   ? -12.247 -25.244 -13.929 1.00 37.17 ? 109 HOH Z O   1 
HETATM 1617 O  O   . HOH D 4 .   ? -12.638 -21.048 -13.976 1.00 36.98 ? 111 HOH Z O   1 
HETATM 1618 O  O   . HOH D 4 .   ? -41.524 -27.556 -20.083 1.00 46.76 ? 112 HOH Z O   1 
HETATM 1619 O  O   . HOH D 4 .   ? -19.488 -11.248 -27.490 1.00 41.18 ? 113 HOH Z O   1 
HETATM 1620 O  O   . HOH D 4 .   ? -16.802 -15.883 -18.564 1.00 39.65 ? 114 HOH Z O   1 
HETATM 1621 O  O   . HOH D 4 .   ? -26.753 -34.642 -2.629  1.00 46.67 ? 115 HOH Z O   1 
HETATM 1622 O  O   . HOH D 4 .   ? -20.718 4.125   -4.907  1.00 42.62 ? 116 HOH Z O   1 
HETATM 1623 O  O   . HOH D 4 .   ? -35.604 -14.161 8.257   1.00 42.25 ? 117 HOH Z O   1 
HETATM 1624 O  O   . HOH D 4 .   ? -28.366 -9.750  9.823   1.00 37.16 ? 119 HOH Z O   1 
HETATM 1625 O  O   . HOH D 4 .   ? -41.989 -12.426 -17.721 1.00 32.66 ? 121 HOH Z O   1 
HETATM 1626 O  O   . HOH D 4 .   ? -33.807 -29.319 -24.387 1.00 50.28 ? 122 HOH Z O   1 
HETATM 1627 O  O   . HOH D 4 .   ? -16.553 -13.064 -21.866 1.00 39.89 ? 123 HOH Z O   1 
HETATM 1628 O  O   . HOH D 4 .   ? -30.682 -16.893 -33.429 1.00 39.79 ? 124 HOH Z O   1 
HETATM 1629 O  O   . HOH D 4 .   ? -29.405 -34.807 -21.115 1.00 45.87 ? 125 HOH Z O   1 
HETATM 1630 O  O   . HOH D 4 .   ? -31.681 -24.888 -32.615 1.00 38.67 ? 126 HOH Z O   1 
HETATM 1631 O  O   . HOH D 4 .   ? -26.586 -6.387  4.635   1.00 34.24 ? 127 HOH Z O   1 
HETATM 1632 O  O   . HOH D 4 .   ? -44.635 -4.028  -15.540 1.00 67.28 ? 128 HOH Z O   1 
HETATM 1633 O  O   . HOH D 4 .   ? -10.022 -23.430 -11.172 1.00 45.53 ? 129 HOH Z O   1 
HETATM 1634 O  O   . HOH D 4 .   ? -22.968 -35.459 -4.559  1.00 21.23 ? 130 HOH Z O   1 
HETATM 1635 O  O   . HOH D 4 .   ? -26.840 1.502   -12.162 1.00 38.13 ? 131 HOH Z O   1 
HETATM 1636 O  O   . HOH D 4 .   ? -35.842 -26.258 -1.801  1.00 17.82 ? 134 HOH Z O   1 
HETATM 1637 O  O   . HOH D 4 .   ? -10.679 -31.377 -11.586 1.00 38.86 ? 135 HOH Z O   1 
HETATM 1638 O  O   . HOH D 4 .   ? -31.256 -31.979 -0.673  1.00 54.09 ? 136 HOH Z O   1 
HETATM 1639 O  O   . HOH D 4 .   ? -40.822 -23.660 -6.633  1.00 31.31 ? 137 HOH Z O   1 
HETATM 1640 O  O   . HOH D 4 .   ? -36.424 -2.760  -32.168 1.00 47.10 ? 138 HOH Z O   1 
HETATM 1641 O  O   . HOH D 4 .   ? -33.679 -24.972 2.363   1.00 57.76 ? 139 HOH Z O   1 
HETATM 1642 O  O   . HOH D 4 .   ? -29.566 -8.401  5.052   1.00 48.37 ? 140 HOH Z O   1 
HETATM 1643 O  O   . HOH D 4 .   ? -10.492 -20.472 -11.657 1.00 52.48 ? 141 HOH Z O   1 
HETATM 1644 O  O   . HOH D 4 .   ? -30.996 -26.374 5.884   1.00 41.41 ? 142 HOH Z O   1 
HETATM 1645 O  O   . HOH D 4 .   ? -23.303 -25.058 13.938  1.00 32.41 ? 143 HOH Z O   1 
HETATM 1646 O  O   . HOH D 4 .   ? -23.441 -0.940  -19.118 1.00 43.62 ? 145 HOH Z O   1 
HETATM 1647 O  O   . HOH D 4 .   ? -10.156 -18.170 -23.123 1.00 53.27 ? 146 HOH Z O   1 
HETATM 1648 O  O   . HOH D 4 .   ? -36.277 -24.858 4.772   1.00 65.58 ? 147 HOH Z O   1 
HETATM 1649 O  O   . HOH D 4 .   ? -34.068 -32.113 -16.291 1.00 47.04 ? 150 HOH Z O   1 
HETATM 1650 O  O   . HOH D 4 .   ? -14.871 -0.471  -0.904  1.00 49.43 ? 151 HOH Z O   1 
HETATM 1651 O  O   . HOH D 4 .   ? -28.578 -35.830 -17.791 1.00 36.00 ? 152 HOH Z O   1 
HETATM 1652 O  O   . HOH D 4 .   ? -17.132 3.141   -1.773  1.00 49.26 ? 153 HOH Z O   1 
HETATM 1653 O  O   . HOH D 4 .   ? -14.973 -13.297 5.963   1.00 41.63 ? 154 HOH Z O   1 
HETATM 1654 O  O   . HOH D 4 .   ? -18.402 -10.725 -21.667 1.00 40.98 ? 155 HOH Z O   1 
HETATM 1655 O  O   . HOH D 4 .   ? -10.221 -27.818 -7.578  1.00 43.18 ? 156 HOH Z O   1 
HETATM 1656 O  O   . HOH D 4 .   ? -31.119 -31.905 -12.630 1.00 50.53 ? 157 HOH Z O   1 
HETATM 1657 O  O   . HOH D 4 .   ? -8.614  -23.200 -13.809 1.00 68.12 ? 158 HOH Z O   1 
HETATM 1658 O  O   . HOH D 4 .   ? -16.134 -4.575  -6.120  1.00 46.24 ? 159 HOH Z O   1 
HETATM 1659 O  O   . HOH D 4 .   ? -40.672 -30.193 -12.751 1.00 50.08 ? 160 HOH Z O   1 
HETATM 1660 O  O   . HOH D 4 .   ? -17.501 -2.119  -1.926  1.00 37.08 ? 161 HOH Z O   1 
HETATM 1661 O  O   . HOH D 4 .   ? -41.040 -22.674 2.683   1.00 47.46 ? 162 HOH Z O   1 
HETATM 1662 O  O   . HOH D 4 .   ? -32.578 -22.234 6.976   1.00 53.46 ? 163 HOH Z O   1 
HETATM 1663 O  O   . HOH D 4 .   ? -21.850 -8.385  -21.646 1.00 59.49 ? 164 HOH Z O   1 
HETATM 1664 O  O   . HOH D 4 .   ? -10.922 -12.852 -10.756 1.00 57.79 ? 165 HOH Z O   1 
HETATM 1665 O  O   . HOH D 4 .   ? -36.618 -3.294  -6.835  1.00 42.25 ? 166 HOH Z O   1 
HETATM 1666 O  O   . HOH D 4 .   ? -37.149 -5.352  -13.751 1.00 43.03 ? 167 HOH Z O   1 
HETATM 1667 O  O   . HOH D 4 .   ? -14.966 -17.978 -21.091 1.00 46.71 ? 168 HOH Z O   1 
HETATM 1668 O  O   . HOH D 4 .   ? -7.790  -21.343 -11.649 1.00 65.66 ? 169 HOH Z O   1 
HETATM 1669 O  O   . HOH D 4 .   ? -31.572 -35.215 -23.008 1.00 62.46 ? 171 HOH Z O   1 
HETATM 1670 O  O   . HOH D 4 .   ? -7.331  -16.348 -9.565  1.00 65.79 ? 172 HOH Z O   1 
HETATM 1671 O  O   . HOH D 4 .   ? -11.030 -5.999  -9.900  1.00 62.79 ? 173 HOH Z O   1 
HETATM 1672 O  O   . HOH D 4 .   ? -24.357 -6.596  -26.471 1.00 53.77 ? 174 HOH Z O   1 
HETATM 1673 O  O   . HOH D 4 .   ? -15.854 6.764   -12.580 1.00 52.17 ? 175 HOH Z O   1 
HETATM 1674 O  O   . HOH D 4 .   ? -31.210 -34.886 -12.857 1.00 55.81 ? 176 HOH Z O   1 
HETATM 1675 O  O   . HOH D 4 .   ? -41.275 -15.508 -36.689 1.00 51.09 ? 177 HOH Z O   1 
HETATM 1676 O  O   . HOH D 4 .   ? -8.856  -10.645 -12.693 1.00 58.28 ? 178 HOH Z O   1 
HETATM 1677 O  O   . HOH D 4 .   ? -21.675 -20.665 14.469  1.00 36.98 ? 179 HOH Z O   1 
HETATM 1678 O  O   . HOH D 4 .   ? -16.032 -11.984 10.610  1.00 52.26 ? 180 HOH Z O   1 
HETATM 1679 O  O   . HOH D 4 .   ? -19.885 7.509   -20.508 1.00 63.16 ? 182 HOH Z O   1 
HETATM 1680 O  O   . HOH D 4 .   ? -17.792 -18.748 6.133   1.00 46.46 ? 183 HOH Z O   1 
HETATM 1681 O  O   . HOH D 4 .   ? -7.605  -3.803  -10.402 1.00 53.38 ? 184 HOH Z O   1 
HETATM 1682 O  O   . HOH D 4 .   ? -15.642 -13.906 13.224  1.00 55.86 ? 185 HOH Z O   1 
HETATM 1683 O  O   . HOH D 4 .   ? -12.474 -14.009 12.747  1.00 63.14 ? 186 HOH Z O   1 
HETATM 1684 O  O   . HOH D 4 .   ? -7.581  -13.359 -15.190 1.00 64.49 ? 187 HOH Z O   1 
HETATM 1685 O  O   . HOH D 4 .   ? -6.818  -9.926  -15.124 1.00 56.88 ? 188 HOH Z O   1 
HETATM 1686 O  O   . HOH D 4 .   ? -8.133  -8.138  -16.829 1.00 57.38 ? 189 HOH Z O   1 
HETATM 1687 O  O   . HOH D 4 .   ? -40.618 -12.274 -34.115 1.00 47.81 ? 190 HOH Z O   1 
HETATM 1688 O  O   . HOH D 4 .   ? -27.409 -9.199  -25.507 1.00 47.78 ? 193 HOH Z O   1 
HETATM 1689 O  O   . HOH D 4 .   ? -27.090 0.187   -19.425 1.00 49.88 ? 194 HOH Z O   1 
HETATM 1690 O  O   . HOH D 4 .   ? -22.745 -0.639  -16.417 1.00 43.37 ? 195 HOH Z O   1 
HETATM 1691 O  O   . HOH D 4 .   ? -17.120 -2.628  -16.020 1.00 61.12 ? 196 HOH Z O   1 
HETATM 1692 O  O   . HOH D 4 .   ? -15.481 -1.635  -14.344 1.00 56.08 ? 197 HOH Z O   1 
HETATM 1693 O  O   . HOH D 4 .   ? -18.864 -7.429  -6.674  1.00 34.28 ? 198 HOH Z O   1 
HETATM 1694 O  O   . HOH D 4 .   ? -38.778 -6.247  6.234   1.00 45.58 ? 199 HOH Z O   1 
HETATM 1695 O  O   . HOH D 4 .   ? -37.722 -1.540  -5.074  1.00 41.89 ? 200 HOH Z O   1 
HETATM 1696 O  O   . HOH D 4 .   ? -30.724 -27.967 -6.781  1.00 39.14 ? 202 HOH Z O   1 
HETATM 1697 O  O   . HOH D 4 .   ? -33.238 -27.475 -7.215  1.00 37.70 ? 203 HOH Z O   1 
HETATM 1698 O  O   . HOH D 4 .   ? -17.865 -22.877 1.924   1.00 33.35 ? 204 HOH Z O   1 
HETATM 1699 O  O   . HOH D 4 .   ? -11.122 -29.255 -12.698 1.00 56.72 ? 205 HOH Z O   1 
HETATM 1700 O  O   . HOH D 4 .   ? -10.695 -27.322 -13.991 1.00 38.53 ? 206 HOH Z O   1 
HETATM 1701 O  O   . HOH D 4 .   ? -16.907 -11.482 -26.506 1.00 47.99 ? 207 HOH Z O   1 
HETATM 1702 O  O   . HOH D 4 .   ? -18.144 -11.878 -23.934 1.00 45.01 ? 208 HOH Z O   1 
HETATM 1703 O  O   . HOH D 4 .   ? -31.168 -30.541 -8.710  1.00 37.44 ? 209 HOH Z O   1 
HETATM 1704 O  O   . HOH D 4 .   ? -43.677 -11.465 -2.892  1.00 41.69 ? 210 HOH Z O   1 
HETATM 1705 O  O   . HOH D 4 .   ? -41.487 -17.550 4.732   1.00 42.23 ? 211 HOH Z O   1 
HETATM 1706 O  O   . HOH D 4 .   ? -39.815 -14.021 7.260   1.00 52.95 ? 212 HOH Z O   1 
HETATM 1707 O  O   . HOH D 4 .   ? -30.548 2.007   -9.656  1.00 49.00 ? 213 HOH Z O   1 
HETATM 1708 O  O   . HOH D 4 .   ? -41.699 -13.286 -14.376 1.00 53.04 ? 214 HOH Z O   1 
HETATM 1709 O  O   . HOH D 4 .   ? -26.116 -33.632 -17.423 1.00 72.29 ? 215 HOH Z O   1 
HETATM 1710 O  O   . HOH D 4 .   ? -26.116 -33.632 -17.423 1.00 72.29 ? 216 HOH Z O   1 
HETATM 1711 O  O   . HOH D 4 .   ? -35.634 -28.130 -8.370  1.00 43.35 ? 217 HOH Z O   1 
HETATM 1712 O  O   . HOH D 4 .   ? -38.087 -29.489 -7.441  1.00 50.67 ? 218 HOH Z O   1 
HETATM 1713 O  O   . HOH D 4 .   ? -23.711 -18.316 11.149  1.00 48.91 ? 219 HOH Z O   1 
HETATM 1714 O  O   . HOH D 4 .   ? -14.511 -26.762 -16.977 1.00 36.83 ? 220 HOH Z O   1 
HETATM 1715 O  O   . HOH D 4 .   ? -37.476 0.872   -3.485  1.00 43.03 ? 221 HOH Z O   1 
HETATM 1716 O  O   . HOH D 4 .   ? -37.414 0.989   -0.831  1.00 35.61 ? 222 HOH Z O   1 
HETATM 1717 O  O   . HOH D 4 .   ? -31.452 -30.549 -24.760 1.00 50.38 ? 223 HOH Z O   1 
HETATM 1718 O  O   . HOH D 4 .   ? -17.691 -12.741 12.668  1.00 55.99 ? 224 HOH Z O   1 
HETATM 1719 O  O   . HOH D 4 .   ? -24.206 -34.708 -14.879 1.00 43.92 ? 225 HOH Z O   1 
HETATM 1720 O  O   . HOH D 4 .   ? -36.600 -21.068 -8.164  1.00 13.18 ? 226 HOH Z O   1 
HETATM 1721 O  O   . HOH D 4 .   ? -17.751 0.690   -1.556  1.00 47.94 ? 227 HOH Z O   1 
HETATM 1722 O  O   . HOH D 4 .   ? -23.717 -21.180 9.080   1.00 35.62 ? 228 HOH Z O   1 
HETATM 1723 O  O   . HOH D 4 .   ? -28.177 -32.861 -22.762 1.00 43.55 ? 229 HOH Z O   1 
# 
