# Supplementary material for: Structural and functional analyses of Burkholderia pseudomallei BPSL1038 reveal a Cas-2/VapD nuclease sub-family
Source: Commun Biol. 2023 Sep 8;6:920. doi: 10.1038/s42003-023-05265-4 (PMC10491678; doi:10.1038/s42003-023-05265-4)
Supplement: Supplementary file 5 — Supplementary Data 3 [file 42003_2023_5265_MOESM5_ESM.cif]

data_rxxxxsf
# 
_audit.revision_id     1_0 
_audit.creation_date   ? 
_audit.update_record   'Initial release' 
# 
_cell.entry_id      xxxx 
_cell.length_a      85.455 
_cell.length_b      115.540 
_cell.length_c      46.790 
_cell.angle_alpha   90.000 
_cell.angle_beta    90.000 
_cell.angle_gamma   90.000 
# 
_diffrn_radiation_wavelength.id           1 
_diffrn_radiation_wavelength.wavelength   1.5419 
# 
_entry.id   xxxx 
# 
_exptl_crystal.id   1 
# 
_reflns_scale.group_code   1 
# 
_symmetry.entry_id               xxxx 
_symmetry.space_group_name_H-M   'C 2 2 21' 
_symmetry.Int_Tables_number      20 
# 
#
loop_
_refln.crystal_id
_refln.wavelength_id
_refln.scale_group_code
_refln.index_h
_refln.index_k
_refln.index_l
_refln.status
_refln.pdbx_r_free_flag
_refln.F_meas_au
_refln.F_meas_sigma_au
_refln.F_calc_au
_refln.phase_calc
_refln.pdbx_FWT
_refln.pdbx_PHWT
_refln.pdbx_DELFWT
_refln.pdbx_DELPHWT
_refln.fom
1 1 1    0    0    2 o  6  298.80   16.71 5900.26    0.00    8.28  180.00  556.77    0.00  0.96 
1 1 1    0    0    4 o  5 1489.99   26.20 2069.68  180.00 1698.93  180.00  417.87  180.00  1.00 
1 1 1    0    0    6 o  6 1783.05   38.75  661.00    0.00 2369.60    0.00 1173.10    0.00  1.00 
1 1 1    0    0    8 o  2  607.91   22.08  397.67  180.00  628.22  180.00   45.09  180.00  1.00 
1 1 1    0    0   10 o 15  658.37   22.81  918.28    0.00  572.44  360.00  171.06  180.00  1.00 
1 1 1    0    0   12 o  3  942.94   26.17  913.60    0.00  867.94    0.00  150.00  180.00  1.00 
1 1 1    0    0   14 o  5  303.01   24.02  405.81  180.00   86.80  180.00  390.92    0.00  0.93 
1 1 1    0    0   16 o 15  563.58   23.73  715.59  180.00  423.18  180.00  280.79    0.00  1.00 
1 1 1    0    0   18 o  1  864.66   36.56  924.40  180.00  839.86  180.00   49.60    0.00  1.00 
1 1 1    0    0   20 o 16  153.20   80.22  354.09  180.00   31.56    0.00  359.87    0.00  0.97 
1 1 1    0    0   22 o 10   82.53   55.96   21.26  180.00   10.85    0.00   26.66    0.00  0.03 
1 1 1    0    2    0 x  5       ?       ? 10926.94  180.00  996.68  180.00    0.00    0.00  0.00 
1 1 1    0    2    1 o 19   19.83   11.87 11165.92  180.00  256.61    0.00  518.08    0.00  0.12 
1 1 1    0    2    2 o 16  255.38   13.10   42.26  180.00  143.22  360.00  207.27  180.00  0.97 
1 1 1    0    2    3 o 11   51.15   22.98 2021.86  360.00  217.01  180.00  460.95  180.00  0.26 
1 1 1    0    2    4 o 18  115.26   15.25  425.08  180.00  278.04  180.00  741.65  180.00  0.80 
1 1 1    0    2    5 o 16 2592.76   31.13 3580.17    0.00 2682.20    0.00  178.87    0.00  1.00 
1 1 1    0    2    6 o  1  741.19   14.54  308.19    0.00  946.64  360.00  410.89  360.00  1.00 
1 1 1    0    2    7 o 19  225.01   14.00   98.30    0.00   95.84    0.00  167.05  180.00  0.80 
1 1 1    0    2    8 o 14  679.60   14.47  894.43    0.00  743.08  360.00  126.96  360.00  1.00 
1 1 1    0    2    9 o 12  126.80   22.34  471.00  180.00   89.23    0.00  275.14    0.00  0.38 
1 1 1    0    2   10 o  7  601.09   15.72  544.08    0.00  819.28  360.00  437.61  360.00  1.00 
1 1 1    0    2   11 o 17  906.25   18.04 1282.64    0.00  721.38    0.00  369.74  180.00  1.00 
1 1 1    0    2   12 f  0  232.68   18.55  675.20    0.00  640.77  360.00    0.00    0.00  0.00 
1 1 1    0    2   13 o 14  119.60   37.06  432.63  180.00  232.02    0.00  616.50    0.00  0.64 
1 1 1    0    2   14 o 16 1631.03   25.26 1660.45    0.00 1572.16    0.00  117.75  180.00  1.00 
1 1 1    0    2   15 o 11   32.13   22.44  221.28  180.00  206.45    0.00  428.54    0.00  0.24 
1 1 1    0    2   16 o  5  687.81   16.38  815.41  180.00  586.03  180.00  203.55    0.00  1.00 
1 1 1    0    2   17 o  1  363.59   31.35  351.17  360.00  384.26  360.00   41.35  360.00  1.00 
1 1 1    0    2   18 o 18  625.19   26.06  705.16    0.00  569.08    0.00  112.22  180.00  1.00 
1 1 1    0    2   19 o  2  160.08   62.29   56.82    0.00   99.81    0.00   50.58    0.00  0.47 
1 1 1    0    2   20 o  1   73.93   48.53   12.18    0.00    0.98  180.00   13.47  180.00  0.08 
1 1 1    0    2   21 o 16  101.47   61.06  103.69  180.00   71.96    0.00  157.72    0.00  0.07 
1 1 1    0    2   22 o 13   89.47   56.52   19.84  180.00    4.54    0.00   19.37    0.00  0.06 
1 1 1    0    4    0 o 10  326.17    5.40 1907.05  180.00   73.27  180.00  793.62  180.00  0.99 
1 1 1    0    4    1 o 10  383.92   13.93  872.79    0.00  209.53  180.00  348.72  360.00  1.00 
1 1 1    0    4    2 o  7  933.86   17.86 3764.58  180.00 1007.44  180.00  147.15  180.00  1.00 
1 1 1    0    4    3 o  7 1901.08   24.86 2846.56  180.00 2138.84  180.00  475.53  180.00  1.00 
1 1 1    0    4    4 o 14  382.31   13.77  478.06  180.00  352.53  180.00   57.18    0.00  1.00 
1 1 1    0    4    5 o 16  205.98   12.92  857.89    0.00  257.41  180.00  923.21  180.00  0.99 
1 1 1    0    4    6 o  4  920.77   15.98  220.83  180.00 1067.04  180.00  292.53  180.00  1.00 
1 1 1    0    4    7 o 10  429.22   13.04  519.55  180.00  546.38  180.00  250.38  180.00  0.98 
1 1 1    0    4    8 o  6  513.01   13.52  871.04    0.00  401.75  360.00  222.50  180.00  1.00 
1 1 1    0    4    9 o  9  114.82   22.43  222.73  360.00   86.32  180.00  238.97  180.00  0.29 
1 1 1    0    4   10 o  3  219.00   17.48  345.58  180.00   67.82  180.00   93.09  360.00  0.52 
1 1 1    0    4   11 o 19  643.63   16.57  824.43  180.00  639.55  180.00    8.15    0.00  1.00 
1 1 1    0    4   12 o  5 1339.49   22.11  981.31  180.00 1749.42  180.00  819.87  180.00  1.00 
1 1 1    0    4   13 o  3   42.47   28.33   82.95    0.00  104.09  180.00  214.93  180.00  0.08 
1 1 1    0    4   14 o 15 1114.22   19.52 1005.13  180.00 1189.47  180.00  150.52  180.00  1.00 
1 1 1    0    4   15 o  2 2092.40   29.27 1946.96  180.00 2199.29  180.00  213.79  180.00  1.00 
1 1 1    0    4   16 o 16  547.60   19.74  513.84    0.00  577.97  360.00   60.73  360.00  1.00 
1 1 1    0    4   17 o  3 1285.70   28.29 1267.63    0.00 1333.32  360.00   95.24  360.00  1.00 
1 1 1    0    4   18 o 10  125.20   62.61   56.23    0.00   30.77  360.00   28.27  180.00  0.36 
1 1 1    0    4   19 o  6  174.05   60.52  181.46    0.00  163.16    0.00    8.05  180.00  0.96 
1 1 1    0    4   20 o  9  421.97   30.91  420.67    0.00  455.75    0.00   67.56    0.00  1.00 
1 1 1    0    4   21 o 14   57.24   40.90  181.61  180.00  140.70  360.00  289.52  360.00  0.07 
1 1 1    0    4   22 o  7  281.15   43.97  264.24    0.00  356.34    0.00  155.44    0.00  0.99 
1 1 1    0    6    0 o  8  219.38   18.27  106.24  180.00    5.28  180.00   70.84  360.00  0.19 
1 1 1    0    6    1 o 16  520.01   15.07 4118.71  180.00  447.48  180.00  145.06  360.00  1.00 
1 1 1    0    6    2 o 10  268.48   15.55 1666.21  180.00   41.16  180.00  451.20    0.00  0.99 
1 1 1    0    6    3 o 19 1110.83   21.06  110.37    0.00 1322.16    0.00  422.65    0.00  1.00 
1 1 1    0    6    4 o 13 1397.79   24.00  137.03    0.00 1854.34    0.00  913.11    0.00  1.00 
1 1 1    0    6    5 o 12  155.80   14.46  593.46    0.00    1.83  180.00   35.99  180.00  0.10 
1 1 1    0    6    6 o  4  198.05   14.30  224.40    0.00   10.57    0.00   11.64  180.00  0.08 
1 1 1    0    6    7 o 11  309.93   13.93  213.97  180.00  214.66  180.00  175.46    0.00  0.98 
1 1 1    0    6    8 o 16  326.31   13.39  699.84    0.00  223.11  360.00  195.73  180.00  0.98 
1 1 1    0    6    9 o  2  144.50   17.88  204.28  180.00   73.74    0.00  284.31    0.00  0.47 
1 1 1    0    6   10 o 18  820.28   16.45  813.82    0.00  887.57  360.00  134.59  360.00  1.00 
1 1 1    0    6   11 o 19  210.92   18.64  266.56  180.00   36.77  180.00  217.51    0.00  0.69 
1 1 1    0    6   12 o  3  208.02   21.54   29.47  180.00    0.54    0.00    1.13  180.00  0.01 
1 1 1    0    6   13 o  1  227.95   20.79  231.34  360.00  103.12  360.00   83.13  180.00  0.63 
1 1 1    0    6   14 o  2  423.73   17.91  451.00  180.00  394.31  180.00   58.72    0.00  1.00 
1 1 1    0    6   15 o 14  650.71   19.32  495.61  180.00  827.95  180.00  354.49  180.00  1.00 
1 1 1    0    6   16 o 16  872.91   20.60  959.68    0.00  787.94  360.00  169.94  180.00  1.00 
1 1 1    0    6   17 o 18  533.33   22.66  608.44  180.00  470.95  180.00  124.76  360.00  1.00 
1 1 1    0    6   18 o  9  451.47   28.31  630.33  180.00  305.97  180.00  291.00    0.00  1.00 
1 1 1    0    6   19 o 18  133.57   61.76   35.02  180.00   43.32  180.00    9.63  180.00  0.29 
1 1 1    0    6   20 o 12  121.33   67.29  255.61  180.00   58.92  360.00  294.40  360.00  0.73 
1 1 1    0    6   21 x  2       ?       ?  228.46  360.00  184.29  360.00    0.00    0.00  0.00 
1 1 1    0    6   22 o  8  152.69   72.34  307.18  180.00   41.91  180.00  198.00    0.00  0.92 
1 1 1    0    8    0 o  3 1012.26   29.23 3890.39  360.00  780.42  360.00  463.68  180.00  1.00 
1 1 1    0    8    1 o 14  508.62   14.95 1526.70  180.00  541.99  180.00   66.80  180.00  1.00 
1 1 1    0    8    2 o  3   88.39   21.51 2120.45  180.00  401.73    0.00  937.60    0.00  0.76 
1 1 1    0    8    3 o  7  765.49   18.42 1913.42  180.00  820.79  180.00  110.60  180.00  1.00 
1 1 1    0    8    4 o  9 1977.15   32.97 2707.12  180.00 1986.15  180.00   18.00  180.00  1.00 
1 1 1    0    8    5 o  8  383.51   16.67  664.03    0.00  129.42    0.00  508.06  180.00  1.00 
1 1 1    0    8    6 o  3  882.49   15.09 1058.96  180.00  737.11  180.00  290.77    0.00  1.00 
1 1 1    0    8    7 o  9   52.12   25.87  166.35    0.00   16.32  360.00   34.38  360.00  0.02 
1 1 1    0    8    8 o 11  502.19   14.49  590.53  180.00  537.22  180.00   70.65  180.00  1.00 
1 1 1    0    8    9 o 18  766.38   15.07  789.94    0.00  643.40    0.00  245.97  180.00  1.00 
1 1 1    0    8   10 o  1  584.80   15.79  449.61  180.00  692.79  180.00  216.26  180.00  1.00 
1 1 1    0    8   11 o 14   85.84   38.23  391.42    0.00  301.75  180.00  683.63  180.00  0.47 
1 1 1    0    8   12 f  0  161.19   33.18  355.22    0.00  388.13    0.00    0.00    0.00  0.00 
1 1 1    0    8   13 o  6  207.77   24.51    3.15  180.00    8.53  180.00    5.68    0.00  0.05 
1 1 1    0    8   14 o 10  396.71   20.17  272.53  180.00  490.64  180.00  190.47  180.00  1.00 
1 1 1    0    8   15 f  0  405.25   20.46  428.80    0.00  452.97    0.00    0.00    0.00  0.00 
1 1 1    0    8   16 o 13   74.23   44.48    3.51  180.00    3.88  180.00   11.44  180.00  0.02 
1 1 1    0    8   17 o 14   98.66   50.85  128.71  180.00   22.21    0.00  155.05    0.00  0.56 
1 1 1    0    8   18 o  7   44.23   32.08    1.15  180.00    2.53  180.00    5.88  180.00  0.01 
1 1 1    0    8   19 o  2   97.82   56.48   49.40  180.00   13.89  180.00   31.67  360.00  0.30 
1 1 1    0    8   20 o 11  297.14   53.04  396.29  180.00  227.16  180.00  130.62  360.00  0.98 
1 1 1    0    8   21 o 15   67.15   48.28  342.59    0.00  245.58  180.00  515.88  180.00  0.18 
1 1 1    0    8   22 o  8   67.43   47.50   49.53  180.00   19.78    0.00   59.89    0.00  0.15 
1 1 1    0   10    0 o 13  336.26   21.95  906.75    0.00  206.65    0.00    7.11    0.00  0.60 
1 1 1    0   10    1 o 13  847.12   17.99  823.49  180.00  438.39  180.00  817.47    0.00  1.00 
1 1 1    0   10    2 o 18 1271.77   19.01 1806.44  180.00 1294.15  180.00   44.76  180.00  1.00 
1 1 1    0   10    3 o 19 1234.32   19.31 2075.05  180.00  570.71  180.00 1327.21  360.00  1.00 
1 1 1    0   10    4 o 19   98.70   25.33  495.23  180.00   10.26  180.00   26.71  180.00  0.03 
1 1 1    0   10    5 o  1  461.35   14.20  470.63    0.00  400.52    0.00  121.45  180.00  1.00 
1 1 1    0   10    6 o 17 1177.93   18.22 1505.87  180.00 1255.97  180.00  156.08  180.00  1.00 
1 1 1    0   10    7 o  7  917.79   16.19 1021.08    0.00  968.19    0.00  100.82    0.00  1.00 
1 1 1    0   10    8 o  4  313.67   14.33   68.23    0.00  224.22    0.00  113.62    0.00  0.53 
1 1 1    0   10    9 f  0   37.25   23.81   60.18    0.00   90.87    0.00    0.00    0.00  0.00 
1 1 1    0   10   10 o 12 1048.31   22.73  836.17  180.00 1301.94  180.00  507.26  180.00  1.00 
1 1 1    0   10   11 o 15  392.75   16.81  453.61  180.00  287.99  180.00  205.81    0.00  1.00 
1 1 1    0   10   12 o  7  447.37   17.69  190.56  360.00  586.48  360.00  375.92  360.00  0.89 
1 1 1    0   10   13 o 14  729.83   25.05  686.45    0.00  742.23    0.00   24.81    0.00  1.00 
1 1 1    0   10   14 o 12 1234.56   23.76 1206.52  180.00 1258.20  180.00   47.29  180.00  1.00 
1 1 1    0   10   15 o 10  368.82   24.84  523.71    0.00  194.10    0.00  349.45  180.00  1.00 
1 1 1    0   10   16 o  3  397.75   24.45  375.24  180.00  396.23  180.00    3.04    0.00  1.00 
1 1 1    0   10   17 o 16   55.56   38.88    1.39  180.00    7.34  180.00   18.16  180.00  0.03 
1 1 1    0   10   18 o 14   98.39   58.30  246.83  180.00   60.14    0.00  289.06    0.00  0.86 
1 1 1    0   10   19 o  5  323.99   40.84  281.61  180.00  384.50  180.00  121.03  180.00  1.00 
1 1 1    0   10   20 o  6   60.22   43.71  240.67  360.00  188.99  180.00  402.70  180.00  0.21 
1 1 1    0   10   21 o 15  184.49   76.90   11.33  360.00    1.64  180.00   10.32  180.00  0.02 
1 1 1    0   10   22 o  2  260.16   65.00  389.64  180.00  190.37  180.00  139.53    0.00  1.00 
1 1 1    0   12    0 o 17  458.25   17.58  725.93    0.00  271.73    0.00  368.11  180.00  0.99 
1 1 1    0   12    1 o  9  566.08   12.30 1243.78  180.00  721.61  180.00  311.27  180.00  1.00 
1 1 1    0   12    2 o 10  608.30   12.58  331.44    0.00  623.46    0.00   30.31    0.00  1.00 
1 1 1    0   12    3 o  9  400.41   14.01  535.83  180.00  391.06  180.00  302.19  180.00  0.60 
1 1 1    0   12    4 o 14  487.36   14.41  369.55    0.00  647.42  360.00  325.11  360.00  0.99 
1 1 1    0   12    5 o 11 1072.09   18.34  938.22  180.00 1413.85  180.00  683.52  180.00  1.00 
1 1 1    0   12    6 o 10  307.41   14.92  255.51    0.00  239.49    0.00  110.62  180.00  0.96 
1 1 1    0   12    7 o 10  159.28   21.35  515.44    0.00   57.00  180.00  301.89  180.00  0.59 
1 1 1    0   12    8 o  6  997.18   17.08  942.88  180.00 1022.33  180.00   50.30  180.00  1.00 
1 1 1    0   12    9 o 19 1358.79   23.69 1175.98  180.00 1625.42  180.00  533.26  180.00  1.00 
1 1 1    0   12   10 o  9  416.39   19.12  470.37  180.00  272.82  180.00  286.12    0.00  1.00 
1 1 1    0   12   11 o 12  927.94   23.54  863.54    0.00 1047.12    0.00  238.36    0.00  1.00 
1 1 1    0   12   12 o  8  388.97   21.03  243.40    0.00  466.49  360.00  255.40  360.00  0.87 
1 1 1    0   12   13 o  5  336.54   20.21  290.93    0.00  300.62    0.00   65.90  180.00  0.99 
1 1 1    0   12   14 o 11  794.32   21.64  613.03  180.00  983.85  180.00  379.07  180.00  1.00 
1 1 1    0   12   15 o  3  229.49   30.22  227.01    0.00  216.31    0.00   13.41  180.00  0.97 
1 1 1    0   12   16 o 17   96.57   58.97    4.36  180.00    1.06    0.00    6.77    0.00  0.02 
1 1 1    0   12   17 o 16  447.06   32.13  349.49    0.00  552.90    0.00  211.68    0.00  1.00 
1 1 1    0   12   18 o  2  426.75   32.23  397.04    0.00  468.55    0.00   83.61    0.00  1.00 
1 1 1    0   12   19 o  5  492.32   31.15  532.66    0.00  484.06    0.00   16.51  180.00  1.00 
1 1 1    0   12   20 o 18   52.84   38.65  163.44    0.00  133.34  180.00  276.13  180.00  0.09 
1 1 1    0   12   21 o 14   69.75   48.57   65.81  360.00   40.66  180.00   89.27  180.00  0.06 
1 1 1    0   12   22 o 18   97.59   61.17   76.72    0.00   20.21    0.00   48.18  180.00  0.45 
1 1 1    0   14    0 o 14 1116.60   22.92  981.44  180.00 1188.44  180.00  143.67  180.00  1.00 
1 1 1    0   14    1 o 17  565.60   12.31  600.17  180.00  644.98  180.00  158.82  180.00  1.00 
1 1 1    0   14    2 o 13   52.89   24.72  798.99    0.00  183.54  180.00  388.63  180.00  0.20 
1 1 1    0   14    3 o 10   75.02   23.95   16.68    0.00    3.70  180.00    8.39  180.00  0.01 
1 1 1    0   14    4 o 15  486.86   14.34 1232.83  180.00  287.13  180.00  399.45    0.00  1.00 
1 1 1    0   14    5 o  1   50.94   27.93  207.95  180.00  124.52    0.00  261.71    0.00  0.12 
1 1 1    0   14    6 o 15  480.81   12.91  324.05    0.00  368.08    0.00  225.37  180.00  1.00 
1 1 1    0   14    7 o 19 1542.42   21.35 2023.58  180.00 1225.70  180.00  633.44  360.00  1.00 
1 1 1    0   14    8 o 11  475.26   14.29  374.91  180.00  601.39  180.00  260.88  180.00  0.99 
1 1 1    0   14    9 o  1 1041.13   20.12 1046.35  180.00 1084.93  180.00   87.60  180.00  1.00 
1 1 1    0   14   10 o 16  182.60   26.03  174.70  360.00    1.70    0.00   48.41  180.00  0.14 
1 1 1    0   14   11 o 15  523.91   23.80  659.96  180.00  448.74  180.00  150.19  360.00  1.00 
1 1 1    0   14   12 o 15   60.30   38.40  156.46  180.00  130.14    0.00  279.17    0.00  0.16 
1 1 1    0   14   13 o 13   44.44   30.19  141.40  180.00   79.71  360.00  167.92  360.00  0.10 
1 1 1    0   14   14 o 12  767.95   24.89  679.83  180.00  839.43  180.00  142.95  180.00  1.00 
1 1 1    0   14   15 o  9  140.01   65.31  230.39    0.00    5.09  360.00  223.36  180.00  0.83 
1 1 1    0   14   16 o 12   81.00   51.31    0.74    0.00    1.65    0.00    5.90    0.00  0.02 
1 1 1    0   14   17 o  3   83.54   52.54  107.01  180.00   37.02    0.00  150.37    0.00  0.46 
1 1 1    0   14   18 o 19  114.19   61.92  193.39  180.00   13.43  180.00  169.68  360.00  0.86 
1 1 1    0   14   19 o 17  344.69   52.88  421.58  180.00  296.70  180.00   95.98  360.00  1.00 
1 1 1    0   14   20 o 13  575.99   40.97   69.82    0.00  284.72  360.00  225.29  360.00  0.30 
1 1 1    0   14   21 o 14  489.60   41.84  454.65  180.00  657.74  180.00  336.47  180.00  1.00 
1 1 1    0   14   22 o 17  299.65   47.71  285.00  180.00  330.26  180.00   61.22  180.00  1.00 
1 1 1    0   16    0 o 15  452.95   17.85 1842.82  360.00  159.96  360.00  582.81  180.00  1.00 
1 1 1    0   16    1 o 12   33.72   20.26  228.96  180.00   48.61  180.00   99.37  180.00  0.03 
1 1 1    0   16    2 o  9  450.40   11.44  266.92  180.00  554.86  360.00  441.17  360.00  0.74 
1 1 1    0   16    3 o 11  272.74   11.38   39.13  360.00  197.76  180.00   95.16  360.00  0.90 
1 1 1    0   16    4 o  6   28.61   19.30  122.85    0.00  141.40  180.00  287.08  180.00  0.07 
1 1 1    0   16    5 o 10  286.53   13.35  493.69    0.00  127.32    0.00  304.08  180.00  0.97 
1 1 1    0   16    6 o 16  987.63   15.23  676.63  180.00 1212.09  180.00  448.90  180.00  1.00 
1 1 1    0   16    7 o 16   75.46   29.45  265.80  360.00   24.38  360.00   54.45  360.00  0.04 
1 1 1    0   16    8 o  5  372.48   13.58  247.97    0.00  407.50    0.00  107.31    0.00  0.95 
1 1 1    0   16    9 o 15  734.17   17.96  760.36  180.00  876.96  180.00  285.58  180.00  1.00 
1 1 1    0   16   10 o 19  541.36   22.97  702.09  180.00  392.08  180.00  298.54    0.00  1.00 
1 1 1    0   16   11 f  0  624.47   23.16  432.11    0.00  332.67  360.00    0.00    0.00  0.00 
1 1 1    0   16   12 o 19 1614.12   35.81 1626.85    0.00 1646.61  360.00   64.98  360.00  1.00 
1 1 1    0   16   13 o  5 1116.64   28.45 1361.58  180.00  863.00  180.00  507.28  360.00  1.00 
1 1 1    0   16   14 o 14  312.15   25.76  320.72    0.00  282.24    0.00   59.41  180.00  1.00 
1 1 1    0   16   15 o 11  321.79   35.84  283.50    0.00  342.21    0.00   41.02    0.00  1.00 
1 1 1    0   16   16 o 15  251.99   45.23  227.56    0.00  270.74    0.00   40.77    0.00  0.99 
1 1 1    0   16   17 o  8   80.82   51.14   90.21  180.00   26.28    0.00  112.74    0.00  0.37 
1 1 1    0   16   18 o 14   68.30   46.79   38.22  180.00   12.36    0.00   50.63    0.00  0.19 
1 1 1    0   16   19 o  8  257.22   63.58  358.64    0.00  184.30    0.00  145.53  180.00  1.00 
1 1 1    0   16   20 o  2   70.61   49.74   33.78  180.00   25.69  360.00   53.59  360.00  0.02 
1 1 1    0   16   21 o  3  189.75   89.04   25.49  180.00   28.43  180.00    9.64  180.00  0.12 
1 1 1    0   18    0 o 19  286.66   17.79  533.31    0.00   41.17  180.00   45.11  360.00  0.22 
1 1 1    0   18    1 o 19  511.88   12.79  588.85    0.00  425.10    0.00  173.53  180.00  1.00 
1 1 1    0   18    2 o 15  864.87   13.64  869.10  180.00  713.64  180.00  302.46  360.00  1.00 
1 1 1    0   18    3 o 17   85.42   23.69  312.09  180.00   51.85  180.00  121.73  180.00  0.11 
1 1 1    0   18    4 o  9  195.39   15.00  172.57  180.00   28.57  180.00   68.71    0.00  0.32 
1 1 1    0   18    5 o  3  305.61   13.32  218.10  180.00  214.12  180.00  159.66    0.00  0.96 
1 1 1    0   18    6 o  9  484.40   13.40  420.98    0.00  436.16    0.00   96.15  180.00  1.00 
1 1 1    0   18    7 o 12  664.48   12.91 1046.00    0.00  510.39    0.00  308.18  180.00  1.00 
1 1 1    0   18    8 o 14  276.23   15.26  531.71    0.00   96.19  360.00  336.98  180.00  0.96 
1 1 1    0   18    9 o 11  156.18   24.38   34.80  180.00    4.97    0.00   25.65    0.00  0.05 
1 1 1    0   18   10 o  1 1292.91   22.95 1384.21    0.00 1296.20  360.00    6.58  360.00  1.00 
1 1 1    0   18   11 o  3  372.98   21.10  437.57    0.00  297.69    0.00  146.05  180.00  0.99 
1 1 1    0   18   12 o 19 1072.11   28.53  909.97  180.00 1195.95  180.00  247.67  180.00  1.00 
1 1 1    0   18   13 o 11 1776.20   38.51 1696.14  180.00 1821.23  180.00   90.06  180.00  1.00 
1 1 1    0   18   14 o 11  592.88   30.16  697.69  360.00  517.54  360.00  150.69  180.00  1.00 
1 1 1    0   18   15 o 19   68.65   45.52  117.17  180.00   77.33    0.00  208.99    0.00  0.40 
1 1 1    0   18   16 o  7  189.80   65.98  202.78  180.00  154.67  180.00   48.87    0.00  0.94 
1 1 1    0   18   17 o  3   90.03   56.38   55.21  180.00    3.43  360.00   51.14  360.00  0.25 
1 1 1    0   18   18 o  6  235.34   56.72  269.70  180.00  219.64  180.00   31.23    0.00  1.00 
1 1 1    0   18   19 o 13   49.50   36.32   12.14  180.00   10.54  360.00   22.12  360.00  0.01 
1 1 1    0   18   20 o  7  105.34   72.87   20.32    0.00   12.21  180.00   28.12  180.00  0.02 
1 1 1    0   18   21 o  5  434.20   67.92  481.43    0.00  479.62    0.00   90.84    0.00  1.00 
1 1 1    0   20    0 o 19 1006.56   21.84 1449.93    0.00  879.17    0.00  254.78  180.00  1.00 
1 1 1    0   20    1 o 17  673.86   13.44  219.91  180.00  797.90  180.00  248.09  180.00  1.00 
1 1 1    0   20    2 f  0  758.02   12.94  407.58  180.00  394.99  180.00    0.00    0.00  0.00 
1 1 1    0   20    3 o 10  564.50   12.14  597.60  180.00  626.07  180.00  123.26  180.00  1.00 
1 1 1    0   20    4 o 14  439.40   12.29  216.60  180.00  589.12  180.00  339.45  180.00  0.95 
1 1 1    0   20    5 o  9  487.57   12.93  486.48    0.00  496.69    0.00   19.02    0.00  1.00 
1 1 1    0   20    6 o 16   82.64   32.16  239.47  180.00   79.02    0.00  180.45    0.00  0.14 
1 1 1    0   20    7 o  3 1590.57   20.06 1376.84  180.00 1794.51  180.00  407.87  180.00  1.00 
1 1 1    0   20    8 o  8  894.76   16.08  865.75  180.00  948.86  180.00  108.20  180.00  1.00 
1 1 1    0   20    9 o 14  492.06   17.26  499.34    0.00  509.01    0.00   35.40    0.00  1.00 
1 1 1    0   20   10 o 19  609.39   20.84  465.33  180.00  774.89  180.00  331.44  180.00  1.00 
1 1 1    0   20   11 o  4 1444.23   24.35 1458.58  180.00 1451.10  180.00   13.75  180.00  1.00 
1 1 1    0   20   12 f  0  549.55   19.54  595.61  180.00  525.37  180.00    0.00    0.00  0.00 
1 1 1    0   20   13 o  6  309.41   24.18  436.07  360.00  150.01  360.00  318.77  180.00  1.00 
1 1 1    0   20   14 o 13  185.03   52.20   31.26  360.00   19.09  360.00    8.56  360.00  0.08 
1 1 1    0   20   15 o  2  456.96   25.00  386.61  180.00  522.68  180.00  131.44  180.00  1.00 
1 1 1    0   20   16 o  6  179.50   51.87  207.48  180.00  141.40  180.00   60.53    0.00  0.96 
1 1 1    0   20   17 o  5   68.01   47.17   83.43  360.00   30.00  180.00  105.87  180.00  0.34 
1 1 1    0   20   18 o 18  126.34   64.91   71.46  180.00   71.98  180.00    2.10  180.00  0.56 
1 1 1    0   20   19 o  3  126.81   74.48  367.03    0.00  218.90  180.00  537.01  180.00  0.39 
1 1 1    0   20   20 o  4  201.33  117.97  214.66    0.00   17.47  360.00  140.33  180.00  0.44 
1 1 1    0   20   21 o  6  215.17  105.80  280.90  180.00  175.79  180.00   72.86    0.00  0.99 
1 1 1    0   22    0 o 12  122.03   31.26   84.05  180.00  134.40  180.00  314.04  180.00  0.19 
1 1 1    0   22    1 o  4  360.74   12.05  389.19  180.00  243.69  180.00  230.05  360.00  0.99 
1 1 1    0   22    2 o  7 1638.11   19.55 1233.30  360.00 1995.12  360.00  714.02  360.00  1.00 
1 1 1    0   22    3 o  5 1885.97   21.25 2024.82  360.00 1898.46  360.00   24.98  360.00  1.00 
1 1 1    0   22    4 o  8 1543.17   18.59 1697.25  360.00 1555.44  360.00   24.54  360.00  1.00 
1 1 1    0   22    5 o 14 1024.45   15.73 1177.38  180.00  811.15  180.00  426.61  360.00  1.00 
1 1 1    0   22    6 o  7  866.08   14.86 1091.91  180.00  749.00  180.00  234.16    0.00  1.00 
1 1 1    0   22    7 o 19   43.58   28.30   49.35    0.00   50.80  180.00  104.81  180.00  0.04 
1 1 1    0   22    8 o  9 1062.68   17.36 1102.81  360.00 1047.24  360.00   30.88  180.00  1.00 
1 1 1    0   22    9 o  9  560.31   16.55  649.72  360.00  543.39  360.00   33.73  180.00  1.00 
1 1 1    0   22   10 o  8  149.68   39.05  158.36    0.00   11.46  180.00   71.46  180.00  0.16 
1 1 1    0   22   11 o 15  965.15   20.12  837.70    0.00 1087.67    0.00  245.06    0.00  1.00 
1 1 1    0   22   12 f  0 1339.15   24.73 1139.37    0.00 1169.01    0.00    0.00    0.00  0.00 
1 1 1    0   22   13 o 17  320.16   23.27  291.50  180.00  330.84  180.00   21.76  180.00  1.00 
1 1 1    0   22   14 o 13  147.73   57.11  332.08    0.00   51.73  180.00  391.54  180.00  0.98 
1 1 1    0   22   15 o  1  102.15   55.96    6.68    0.00    0.01  180.00    5.68  180.00  0.03 
1 1 1    0   22   16 o 14  691.30   23.26  736.57  180.00  673.68  180.00   35.24  360.00  1.00 
1 1 1    0   22   17 o  6  118.43   59.29   73.07  180.00   50.24  180.00   18.84    0.00  0.50 
1 1 1    0   22   18 o 16  305.10   47.44  220.31  180.00  403.96  180.00  200.60  180.00  1.00 
1 1 1    0   22   19 o 14  244.64   61.48    5.85  180.00    0.44  360.00    5.31  360.00  0.01 
1 1 1    0   22   20 o 12  136.66   85.04   67.87    0.00   12.09  360.00   36.39  180.00  0.22 
1 1 1    0   22   21 o 15  191.71   98.68  241.61  180.00  147.72  180.00   86.61  360.00  1.00 
1 1 1    0   24    0 o  6  223.25   20.25  324.91  360.00  153.00  180.00  618.87  180.00  0.70 
1 1 1    0   24    1 o  8  977.02   14.73 1191.10    0.00  925.52    0.00  103.00  180.00  1.00 
1 1 1    0   24    2 o 13  478.11   12.15  305.29  180.00  601.77  180.00  255.05  180.00  0.99 
1 1 1    0   24    3 f  0 1305.25   17.17  803.46  180.00 1018.24  180.00    0.00    0.00  0.00 
1 1 1    0   24    4 o  5 1529.93   18.97 1621.35  180.00 1556.89  180.00   53.92  180.00  1.00 
1 1 1    0   24    5 o  2  740.54   14.10  735.09  180.00  829.06  180.00  177.04  180.00  1.00 
1 1 1    0   24    6 o 10 1162.06   16.74  928.92    0.00 1451.62    0.00  579.13    0.00  1.00 
1 1 1    0   24    7 o  7  337.55   17.65  555.28  180.00  109.15  180.00  452.98  360.00  0.99 
1 1 1    0   24    8 o 19   64.82   38.82  229.14    0.00  257.79  180.00  551.33  180.00  0.28 
1 1 1    0   24    9 o  9  478.24   17.01  446.23  180.00  523.70  180.00   92.16  180.00  1.00 
1 1 1    0   24   10 o  6  264.33   20.86   73.20    0.00  129.30    0.00   64.61    0.00  0.37 
1 1 1    0   24   11 o  3  690.27   22.80  549.73  180.00  820.91  180.00  261.28  180.00  1.00 
1 1 1    0   24   12 o 12  689.31   20.39  558.55  180.00  777.01  180.00  175.40  180.00  1.00 
1 1 1    0   24   13 o  7  321.71   30.61  409.94  180.00  223.40  180.00  196.61    0.00  1.00 
1 1 1    0   24   14 o 10  579.53   25.35  527.92  360.00  631.52  360.00  103.99  360.00  1.00 
1 1 1    0   24   15 o 17   76.67   49.76  102.78  180.00   42.04    0.00  143.00    0.00  0.38 
1 1 1    0   24   16 o 17  572.91   24.70  495.00    0.00  671.65    0.00  197.48    0.00  1.00 
1 1 1    0   24   17 o 10  416.05   27.55  506.52    0.00  358.02  360.00  116.06  180.00  1.00 
1 1 1    0   24   18 f  0   54.75   39.92  209.42    0.00  185.58    0.00    0.00    0.00  0.00 
1 1 1    0   24   19 o 13  400.49   34.50  356.74    0.00  415.05    0.00  139.02    0.00  0.86 
1 1 1    0   24   20 o  6  203.09   99.01  197.00  180.00  188.05  180.00   28.56  180.00  0.86 
1 1 1    0   26    0 o 17  118.39   39.01  403.85  180.00  204.04    0.00  465.99    0.00  0.24 
1 1 1    0   26    1 o 13 1418.32   18.30 1345.23  180.00 1500.79  180.00  164.93  180.00  1.00 
1 1 1    0   26    2 o 15  737.32   13.78  608.82  180.00  774.01  180.00   73.38  180.00  1.00 
1 1 1    0   26    3 o 10   44.37   26.52  395.01    0.00  362.03  180.00  747.61  180.00  0.27 
1 1 1    0   26    4 o  3  983.67   14.97  726.03  180.00 1159.66  180.00  351.99  180.00  1.00 
1 1 1    0   26    5 o  6  278.03   14.69   17.64  180.00   37.20  180.00   10.76  180.00  0.11 
1 1 1    0   26    6 o 12  888.16   16.69  781.72  180.00  926.88  180.00   77.43  180.00  1.00 
1 1 1    0   26    7 o 19  848.30   17.63  826.88  180.00  893.88  180.00   91.17  180.00  1.00 
1 1 1    0   26    8 o 18   35.89   25.60   10.52  180.00   63.96    0.00  130.95    0.00  0.04 
1 1 1    0   26    9 o 19  603.42   16.65  405.55  180.00  756.63  180.00  306.44  180.00  1.00 
1 1 1    0   26   10 o  9  422.87   17.07  460.39  180.00  373.46  180.00   98.81    0.00  1.00 
1 1 1    0   26   11 o  8  290.85   26.69  349.89  180.00  293.69  180.00    8.63  180.00  0.99 
1 1 1    0   26   12 o  3  395.61   20.60  409.83  180.00  378.41  180.00   34.40    0.00  1.00 
1 1 1    0   26   13 o  7  476.32   23.01  532.43  180.00  424.06  180.00  104.51    0.00  1.00 
1 1 1    0   26   14 o 11 1075.71   24.69 1069.37  180.00 1111.14  180.00   70.86  180.00  1.00 
1 1 1    0   26   15 o 14  101.70   56.17   83.80    0.00    6.90    0.00   72.97  180.00  0.43 
1 1 1    0   26   16 o 11  327.67   31.36  319.21    0.00  352.86    0.00   50.38    0.00  1.00 
1 1 1    0   26   17 o 10  334.40   32.19  274.12  180.00  413.85  180.00  158.91  180.00  1.00 
1 1 1    0   26   18 o 11  775.01   26.90  233.17  180.00 1134.50  180.00  936.99  180.00  0.86 
1 1 1    0   26   19 o  7  562.58   29.28  409.26  180.00  833.66  180.00  542.49  180.00  1.00 
1 1 1    0   26   20 o  3  324.82   94.53  498.09  180.00  195.62  180.00  258.39  360.00  1.00 
1 1 1    0   28    0 o  8 1695.89   30.54 1311.29  180.00 2108.76  180.00  825.75  180.00  1.00 
1 1 1    0   28    1 o 19 1113.80   16.57  996.08    0.00 1241.60    0.00  255.61    0.00  1.00 
1 1 1    0   28    2 o  4  223.50   15.78  243.61  180.00   66.29  180.00  178.35    0.00  0.70 
1 1 1    0   28    3 o  2  290.18   14.26  117.75  180.00  116.28  180.00   40.21  180.00  0.33 
1 1 1    0   28    4 o 11  477.08   13.49  701.83  180.00  356.83  180.00  240.21    0.00  1.00 
1 1 1    0   28    5 o 19  539.81   16.68  592.58    0.00  489.66    0.00  100.17  180.00  1.00 
1 1 1    0   28    6 o 16 1192.03   19.63  795.81    0.00 1505.96    0.00  627.86    0.00  1.00 
1 1 1    0   28    7 o  1   36.69   26.25  232.29  360.00  224.41  180.00  460.24  180.00  0.16 
1 1 1    0   28    8 o 14  250.80   27.76  543.24    0.00   28.49  180.00  555.41  180.00  0.99 
1 1 1    0   28    9 o  4  537.50   20.82  752.04    0.00  373.88    0.00  327.23  180.00  1.00 
1 1 1    0   28   10 o  8  233.42   23.77  113.59    0.00  225.36  360.00  116.79  360.00  0.72 
1 1 1    0   28   11 o 17  276.38   27.65  291.25  180.00  264.83  180.00   21.37    0.00  1.00 
1 1 1    0   28   12 o  4  631.63   22.28  660.14    0.00  590.92    0.00   81.41  180.00  1.00 
1 1 1    0   28   13 o 14  283.01   30.45  285.74  180.00  287.88  180.00   10.06  180.00  1.00 
1 1 1    0   28   14 f  0  340.59   27.03  510.60    0.00  493.10    0.00    0.00    0.00  0.00 
1 1 1    0   28   15 o  8  769.95   23.06  701.38    0.00  867.01    0.00  194.12    0.00  1.00 
1 1 1    0   28   16 o  5  594.62   23.54  598.18  180.00  630.78  180.00   72.32  180.00  1.00 
1 1 1    0   28   17 o  3   48.38   35.27   86.57  180.00   70.63  360.00  146.75  360.00  0.06 
1 1 1    0   28   18 o 15  111.35   64.40  224.22  180.00  131.21    0.00  307.18    0.00  0.20 
1 1 1    0   28   19 f  0  193.45   60.88  126.09  180.00   98.21  180.00    0.00    0.00  0.00 
1 1 1    0   30    0 o  5  540.31   18.54  578.87  180.00  536.81  180.00   22.53  180.00  0.97 
1 1 1    0   30    1 o 15 1019.71   16.03 1121.46  180.00 1117.22  180.00  195.03  180.00  1.00 
1 1 1    0   30    2 o 18   23.14   16.93   20.06    0.00   21.86  360.00   44.09  360.00  0.01 
1 1 1    0   30    3 o 15  363.46   15.67  561.93    0.00   91.28    0.00  543.06  180.00  1.00 
1 1 1    0   30    4 o 10  486.05   15.41   37.09  180.00  560.43  180.00  448.65  180.00  0.69 
1 1 1    0   30    5 x 12       ?       ?   87.85    0.00  129.86    0.00    0.00    0.00  0.00 
1 1 1    0   30    6 o 11   40.50   28.47   63.90  180.00  120.05    0.00  248.24    0.00  0.10 
1 1 1    0   30    7 o 18 1522.86   27.27 1426.90    0.00 1675.46    0.00  305.19    0.00  1.00 
1 1 1    0   30    8 f  0  314.68   22.59  295.75    0.00  252.94    0.00    0.00    0.00  0.00 
1 1 1    0   30    9 o  8  156.98   43.60  259.17    0.00   21.28  180.00  334.83  180.00  0.93 
1 1 1    0   30   10 o  6  393.00   22.12  545.89  180.00  256.74  180.00  272.53    0.00  1.00 
1 1 1    0   30   11 o 10  806.00   23.75  774.66    0.00  839.72    0.00   67.45    0.00  1.00 
1 1 1    0   30   12 o  7  222.84   36.89  283.14    0.00  171.77    0.00  100.08  180.00  1.00 
1 1 1    0   30   13 o 14  481.36   22.90  529.24  360.00  451.79  360.00   59.15  180.00  1.00 
1 1 1    0   30   14 o  8  701.92   22.45  821.44    0.00  627.22  360.00  149.40  180.00  1.00 
1 1 1    0   30   15 o 17  567.30   22.98  603.97  180.00  568.78  180.00    2.95  180.00  1.00 
1 1 1    0   30   16 o 15   49.58   35.31   30.44  180.00   21.02  360.00   48.78  360.00  0.07 
1 1 1    0   30   17 o 18  713.88   23.75  217.34  180.00  936.27  180.00  753.18  180.00  0.78 
1 1 1    0   30   18 o 12  300.66   36.89  262.44    0.00  353.58  360.00  166.60  360.00  0.90 
1 1 1    0   30   19 o 13  369.42   34.56  296.26    0.00  472.94  360.00  207.04  360.00  1.00 
1 1 1    0   32    0 o 16  562.56   18.60  474.60    0.00  573.39    0.00   37.51    0.00  0.99 
1 1 1    0   32    1 o 12  834.59   14.96  813.16    0.00  837.45    0.00    5.72    0.00  1.00 
1 1 1    0   32    2 o 19  920.46   17.66  793.18    0.00 1075.18  360.00  309.46  360.00  1.00 
1 1 1    0   32    3 o 16  159.42   29.59  232.43  180.00   29.25  360.00  209.67  360.00  0.47 
1 1 1    0   32    4 o 18   79.09   38.61  234.53  180.00  123.89  360.00  286.03  360.00  0.24 
1 1 1    0   32    5 f  0  399.53   20.93  268.03  180.00  284.35  180.00    0.00    0.00  0.00 
1 1 1    0   32    6 o  9  182.89   32.56   40.61  180.00   31.99  180.00   15.54    0.00  0.22 
1 1 1    0   32    7 o  4  385.38   21.56  616.36  180.00  121.78  180.00  527.21  360.00  1.00 
1 1 1    0   32    8 f  0  391.48   21.66  371.62  180.00  386.73  180.00    0.00    0.00  0.00 
1 1 1    0   32    9 o  7  289.23   25.31  291.54  180.00  292.64  180.00    8.21  180.00  1.00 
1 1 1    0   32   10 o 19  307.13   19.42  336.68  180.00  272.88  180.00   68.46    0.00  1.00 
1 1 1    0   32   11 o  5  247.74   23.82  100.63  180.00  305.93  180.00  223.47  180.00  0.78 
1 1 1    0   32   12 o  8  453.82   24.97  379.10  180.00  538.28  180.00  168.92  180.00  1.00 
1 1 1    0   32   13 o  2  307.72   26.00  395.08    0.00  231.99    0.00  151.46  180.00  1.00 
1 1 1    0   32   14 o  8  404.67   30.70  402.73  180.00  431.07  180.00   52.79  180.00  1.00 
1 1 1    0   32   15 o  9  140.12   58.44  258.15  180.00   37.50  180.00  202.24    0.00  0.99 
1 1 1    0   32   16 o  2   59.99   41.68  178.01  180.00  142.04    0.00  297.09    0.00  0.11 
1 1 1    0   32   17 o 16   50.78   36.23  175.23    0.00  126.01  180.00  260.61  180.00  0.08 
1 1 1    0   32   18 o 18  109.51   60.29   12.65  180.00    1.81  180.00    8.23    0.00  0.05 
1 1 1    0   34    0 o  2  631.48   25.39  773.09  360.00  633.80    0.00    5.21    0.00  1.00 
1 1 1    0   34    1 o  2  717.89   19.72  638.11  180.00  842.12  180.00  248.46  180.00  1.00 
1 1 1    0   34    2 o  6  584.56   19.17  411.35  180.00  779.38  180.00  389.73  180.00  1.00 
1 1 1    0   34    3 o 10  143.00   40.57   16.36    0.00    1.84  360.00   34.90  360.00  0.11 
1 1 1    0   34    4 o  1   53.98   34.79  246.34  180.00  177.85    0.00  386.39    0.00  0.28 
1 1 1    0   34    5 o 10   90.05   45.91   67.12  180.00   18.62    0.00   53.99    0.00  0.09 
1 1 1    0   34    6 o 18  116.39   46.85   93.56    0.00    9.09  180.00   78.96  180.00  0.26 
1 1 1    0   34    7 o  6   51.52   34.12   32.88  180.00   42.88    0.00   96.24    0.00  0.10 
1 1 1    0   34    8 o 10  852.67   21.11  678.44    0.00 1004.62    0.00  303.90    0.00  1.00 
1 1 1    0   34    9 o 14  207.62   31.17   80.13    0.00  207.43    0.00  115.30    0.00  0.72 
1 1 1    0   34   10 o  1   34.25   24.39   94.99  180.00   94.16    0.00  201.13    0.00  0.19 
1 1 1    0   34   11 o 18  155.81   33.94  157.29  180.00  111.10  180.00   51.34  360.00  0.88 
1 1 1    0   34   12 o 14  135.68   54.70   46.50    0.00   43.69    0.00    0.95  180.00  0.33 
1 1 1    0   34   13 o  7   36.70   26.58   27.36  360.00   22.81  180.00   51.73  180.00  0.08 
1 1 1    0   34   14 o 13   60.42   39.56   56.33  180.00   20.88    0.00   75.22    0.00  0.28 
1 1 1    0   34   15 o 14  547.25   22.52  731.09    0.00  439.97    0.00  214.56  180.00  1.00 
1 1 1    0   34   16 o  3   93.16   57.78  243.31    0.00  168.18  180.00  365.70  180.00  0.16 
1 1 1    0   34   17 o  2  170.54   59.56  281.09    0.00   94.93    0.00  104.45  180.00  0.86 
1 1 1    0   34   18 o  6  337.24   33.96  311.29  360.00  385.53  360.00   96.58  360.00  1.00 
1 1 1    0   36    0 o  2  400.14   25.53  342.01  180.00  437.86  180.00  105.13  180.00  0.96 
1 1 1    0   36    1 o 12  709.71   18.29  766.53  180.00  668.70  180.00   82.03  360.00  1.00 
1 1 1    0   36    2 o 17  284.05   22.33  342.70    0.00  215.31    0.00  135.50  180.00  1.00 
1 1 1    0   36    3 o 18  447.29   19.38  400.52  180.00  457.49  180.00   20.41  180.00  1.00 
1 1 1    0   36    4 o  2  346.32   20.68  358.18  180.00  308.15  180.00   76.23    0.00  1.00 
1 1 1    0   36    5 o  5  746.07   20.29  617.33    0.00  852.15    0.00  212.16    0.00  1.00 
1 1 1    0   36    6 o  7  337.16   22.12  316.33    0.00  353.72  360.00   33.30  360.00  1.00 
1 1 1    0   36    7 o 13  153.66   41.21  191.97  360.00   59.02  360.00  154.81  180.00  0.89 
1 1 1    0   36    8 o 10  383.56   20.92  381.74    0.00  386.12  360.00    5.13  360.00  1.00 
1 1 1    0   36    9 o 12  734.26   20.54  683.97  180.00  796.06  180.00  123.60  180.00  1.00 
1 1 1    0   36   10 o 19   54.58   36.43  168.94    0.00  119.04  180.00  288.31  180.00  0.46 
1 1 1    0   36   11 o  9  222.97   30.13  169.49  180.00  277.81  180.00  120.11  180.00  0.98 
1 1 1    0   36   12 o 15  122.47   54.61  196.02    0.00   39.72    0.00  139.47  180.00  0.89 
1 1 1    0   36   13 o 16   75.33   46.09   21.42  180.00    1.58    0.00   19.42    0.00  0.11 
1 1 1    0   36   14 o  6  454.34   22.27  449.44    0.00  499.76    0.00   90.89    0.00  1.00 
1 1 1    0   36   15 o 11  493.33   23.65  218.47  180.00  421.82  180.00  238.24  180.00  0.61 
1 1 1    0   36   16 o 17  164.22   56.31   71.88    0.00    4.78    0.00   47.26  180.00  0.17 
1 1 1    0   36   17 o 18   56.83   40.16   88.95  180.00   42.23    0.00  118.18    0.00  0.30 
1 1 1    0   38    0 o  5  123.71   52.10   93.50  180.00   38.53  360.00  124.26  360.00  0.19 
1 1 1    0   38    1 o 11  596.42   17.32  509.41    0.00  661.55    0.00  130.27    0.00  1.00 
1 1 1    0   38    2 o  6  555.08   18.87  399.98    0.00  719.96  360.00  329.76  360.00  1.00 
1 1 1    0   38    3 o  6  188.50   30.00  187.77    0.00  148.04  360.00   33.60  180.00  0.87 
1 1 1    0   38    4 o 17  683.76   19.50  553.16    0.00  816.34    0.00  265.15    0.00  1.00 
1 1 1    0   38    5 o 16   88.69   47.46   45.16  360.00   14.86  180.00   58.06  180.00  0.16 
1 1 1    0   38    6 o  2  871.10   20.93  794.47    0.00  925.15    0.00  108.09    0.00  1.00 
1 1 1    0   38    7 o 14   84.59   45.04   79.81  180.00   22.40    0.00   89.18    0.00  0.26 
1 1 1    0   38    8 o  8  309.64   23.11  240.83  180.00  378.50  180.00  138.11  180.00  1.00 
1 1 1    0   38    9 o 18  370.05   21.77  402.87  180.00  344.83  180.00   50.43    0.00  1.00 
1 1 1    0   38   10 o  7  115.09   49.16   78.41    0.00   32.63  360.00   41.08  180.00  0.46 
1 1 1    0   38   11 o  8   65.22   40.44   59.96  360.00   23.96  180.00   84.26  180.00  0.28 
1 1 1    0   38   12 o 19  248.02   36.12  255.37    0.00  258.12    0.00   20.24    0.00  1.00 
1 1 1    0   38   13 o 14   46.65   33.31    7.44  180.00    5.26    0.00   11.53    0.00  0.01 
1 1 1    0   38   14 o  7  511.14   22.31   11.71  180.00   36.48  180.00   26.52  180.00  0.05 
1 1 1    0   38   15 o  6   67.32   46.03  100.23  180.00   65.01    0.00  140.12    0.00  0.08 
1 1 1    0   38   16 o 13  223.43   56.59   86.63  180.00  225.97  180.00  156.74  180.00  0.66 
1 1 1    0   40    0 o  1   86.95   48.12   74.38  360.00   67.02  180.00  167.16  180.00  0.19 
1 1 1    0   40    1 o  6  388.60   17.75  403.45  180.00  365.61  180.00   45.97  360.00  1.00 
1 1 1    0   40    2 o 15   46.11   31.06   95.88  180.00   90.13  360.00  201.75  360.00  0.23 
1 1 1    0   40    3 f  0  160.69   38.91   14.70  180.00   25.35  180.00    0.00    0.00  0.00 
1 1 1    0   40    4 o 14  463.52   19.20  400.03  180.00  528.72  180.00  130.42  180.00  1.00 
1 1 1    0   40    5 o  4  653.72   19.81  579.98    0.00  734.54    0.00  161.64    0.00  1.00 
1 1 1    0   40    6 o 15  260.41   28.59  274.00  180.00  256.36  180.00    7.35    0.00  1.00 
1 1 1    0   40    7 o 15  186.77   35.62  202.00    0.00  161.89    0.00   36.02  180.00  0.96 
1 1 1    0   40    8 o  8   81.86   44.08   25.05    0.00    7.84  180.00   39.22  180.00  0.14 
1 1 1    0   40    9 o 13  113.57   48.62   54.36    0.00   28.36    0.00   25.64  180.00  0.36 
1 1 1    0   40   10 o  4  101.11   49.88  130.62    0.00   19.30    0.00  104.69  180.00  0.71 
1 1 1    0   40   11 o  2   50.60   34.77   87.19  180.00   44.00    0.00  121.75    0.00  0.33 
1 1 1    0   40   12 o 14   34.93   25.73  103.96    0.00   87.73  180.00  183.59  180.00  0.12 
1 1 1    0   40   13 o 11  380.04   30.39  121.10  180.00  161.78  180.00   58.22  180.00  0.35 
1 1 1    0   40   14 o  1   60.25   40.88   57.70  180.00   39.83  360.00   83.83  360.00  0.03 
1 1 1    0   40   15 o  4  107.01   56.14  151.08    0.00    5.69  180.00  121.29  180.00  0.51 
1 1 1    0   40   16 o 17   89.55   55.58  182.65    0.00    4.16  180.00  179.10  180.00  0.95 
1 1 1    0   42    0 o 16  198.72   38.25  305.05  180.00   60.68  180.00  240.96    0.00  0.91 
1 1 1    0   42    1 o  2  314.93   18.87  357.91    0.00  280.80    0.00   68.24  180.00  1.00 
1 1 1    0   42    2 o  2  400.88   18.31  358.72  180.00  440.59  180.00   79.42  180.00  1.00 
1 1 1    0   42    3 o 17   56.89   37.06   46.14  180.00   28.42  360.00   70.81  360.00  0.12 
1 1 1    0   42    4 o  1  471.53   22.13  299.91  180.00  652.35  180.00  361.63  180.00  1.00 
1 1 1    0   42    5 o  4   63.19   39.29   42.15  180.00   27.63  360.00   75.58  360.00  0.16 
1 1 1    0   42    6 o  1  107.93   48.55  126.85  180.00    9.08  180.00  121.72    0.00  0.65 
1 1 1    0   42    7 o  5  244.88   28.82  166.01    0.00  325.66    0.00  167.55    0.00  0.99 
1 1 1    0   42    8 o 18  276.93   24.39  217.59  180.00  352.50  180.00  151.39  180.00  1.00 
1 1 1    0   42    9 o 17  353.38   28.18  266.64    0.00  460.77    0.00  214.79    0.00  1.00 
1 1 1    0   42   10 o  1   72.30   45.73   53.14  180.00    7.42    0.00   59.31    0.00  0.31 
1 1 1    0   42   11 o 15   58.78   40.23  164.93  180.00  124.51    0.00  273.07    0.00  0.20 
1 1 1    0   42   12 o  1  464.83   30.49  359.23  180.00  482.24  180.00  176.74  180.00  0.85 
1 1 1    0   42   13 x  2       ?       ?   66.99    0.00   51.11    0.00    0.00    0.00  0.00 
1 1 1    0   42   14 o 16   97.13   56.19   19.97    0.00    2.56  180.00   17.58  180.00  0.06 
1 1 1    0   42   15 o 15   87.69   54.48   56.77    0.00   23.06  360.00   29.88  180.00  0.43 
1 1 1    0   44    0 o 16  497.87   24.71  550.39  180.00  473.48  180.00   48.77    0.00  1.00 
1 1 1    0   44    1 o  7  180.38   27.91  188.20  180.00  159.93  180.00   25.28    0.00  0.96 
1 1 1    0   44    2 o 12   34.95   24.95  120.75    0.00  101.23  180.00  219.06  180.00  0.24 
1 1 1    0   44    3 o 10  190.60   28.87  172.30  180.00  195.80  180.00   25.39  180.00  0.96 
1 1 1    0   44    4 o  4   88.60   48.39   55.00    0.00    5.82  180.00   57.52  180.00  0.26 
1 1 1    0   44    5 o 19   50.93   33.91   80.00    0.00   54.57  180.00  136.78  180.00  0.27 
1 1 1    0   44    6 o 16   60.98   39.83    6.55    0.00    2.68  180.00    8.30  180.00  0.02 
1 1 1    0   44    7 o  7   68.90   45.65   90.73    0.00   28.94  180.00  114.77  180.00  0.41 
1 1 1    0   44    8 o  5  256.72   34.57  344.18  180.00  189.01  180.00  135.43    0.00  1.00 
1 1 1    0   44    9 o 14   53.04   36.67   11.11    0.00    5.16  180.00   16.40  180.00  0.06 
1 1 1    0   44   10 x 17       ?       ?  104.17  180.00   91.65  180.00    0.00    0.00  0.00 
1 1 1    0   44   11 o  7  372.39   34.37  129.74  360.00  115.54  360.00    6.79  360.00  0.30 
1 1 1    0   44   12 o 13  740.02   28.22  611.49    0.00 1020.90    0.00  561.87    0.00  1.00 
1 1 1    0   44   13 o  3  353.56   32.80  303.80  360.00  475.97  360.00  245.23  360.00  1.00 
1 1 1    0   44   14 o 14   49.38   35.27   52.11    0.00   21.66  180.00   70.01  180.00  0.27 
1 1 1    0   46    0 o  9  160.33   47.16   48.52    0.00   33.65    0.00   11.84  180.00  0.25 
1 1 1    0   46    1 o 19   50.77   33.00   88.87    0.00   60.55  180.00  153.32  180.00  0.32 
1 1 1    0   46    2 o  6   54.62   35.72  149.79  180.00   89.47    0.00  234.30    0.00  0.51 
1 1 1    0   46    3 o  3   65.36   40.92  116.15  180.00   47.69    0.00  156.78    0.00  0.47 
1 1 1    0   46    4 o 17   66.30   42.63   28.57    0.00    7.43  180.00   28.72  180.00  0.10 
1 1 1    0   46    5 o 15  397.78   32.40  346.92  180.00  464.42  180.00  133.28  180.00  1.00 
1 1 1    0   46    6 o  7  196.30   44.45  163.09  180.00  232.05  180.00   76.62  180.00  0.99 
1 1 1    0   46    7 o  2  363.18   31.64  328.09  180.00  419.20  180.00  112.04  180.00  1.00 
1 1 1    0   46    8 o 16   65.49   44.84  174.89    0.00  129.18  180.00  288.28  180.00  0.23 
1 1 1    0   46    9 o  4  243.61   46.57  166.02  360.00   22.17  360.00  120.84  180.00  0.34 
1 1 1    0   46   10 x 15       ?       ?   34.75  180.00   28.01  180.00    0.00    0.00  0.00 
1 1 1    0   46   11 o 15  292.15   35.70  242.59    0.00  283.10    0.00  106.99    0.00  0.79 
1 1 1    0   46   12 o 15  275.20   40.21  207.44  180.00  378.08  180.00  214.62  180.00  0.98 
1 1 1    0   46   13 f  0  320.11   34.72  291.48  180.00  274.93  180.00    0.00    0.00  0.00 
1 1 1    0   48    0 o 15  185.45   69.97  132.38    0.00  140.22    0.00   11.70    0.00  0.72 
1 1 1    0   48    1 o  5   76.78   48.22   40.96    0.00    3.57  180.00   41.43  180.00  0.22 
1 1 1    0   48    2 o 10  112.95   57.65   36.18    0.00   29.25    0.00    6.13  180.00  0.29 
1 1 1    0   48    3 o 16  212.46   31.32  199.52    0.00  236.61    0.00   48.84    0.00  1.00 
1 1 1    0   48    4 o 12  115.18   50.77  136.53    0.00   66.35    0.00   61.38  180.00  0.84 
1 1 1    0   48    5 o 14  102.14   58.33  107.10  360.00    3.72  180.00  103.35  180.00  0.47 
1 1 1    0   48    6 o 13  218.65   41.68  283.11  360.00   85.72  360.00  168.06  180.00  0.78 
1 1 1    0   48    7 o  9   72.67   46.57  231.65    0.00  178.40  180.00  378.91  180.00  0.15 
1 1 1    0   48    8 o  6  223.95   59.57   36.35  180.00    6.35  360.00   36.38  360.00  0.05 
1 1 1    0   48    9 o 18   56.51   40.10   36.19  180.00   25.19    0.00   52.72    0.00  0.02 
1 1 1    0   48   10 f  0   84.84   51.02   27.96    0.00   19.70    0.00    0.00    0.00  0.00 
1 1 1    0   48   11 o  3  133.75   58.43   66.87  180.00   54.32  180.00    1.65    0.00  0.41 
1 1 1    0   50    0 o  6  419.99   48.44  441.11  180.00  413.57  180.00   13.86  180.00  0.97 
1 1 1    0   50    1 o 17   52.04   37.65   23.45    0.00   18.81  180.00   40.26  180.00  0.03 
1 1 1    0   50    2 o 13   55.75   39.82   42.64  180.00   33.13    0.00   70.59    0.00  0.04 
1 1 1    0   50    3 x 17       ?       ?   92.03  180.00   81.23  180.00    0.00    0.00  0.00 
1 1 1    0   50    4 o  7  209.67   66.66   36.21    0.00    2.27  180.00   33.67  180.00  0.07 
1 1 1    0   50    5 x 13       ?       ?  266.84    0.00  225.76    0.00    0.00    0.00  0.00 
1 1 1    0   50    6 x 10       ?       ?  299.19  180.00  242.41  180.00    0.00    0.00  0.00 
1 1 1    0   50    7 o  5  108.78   69.87  117.43  180.00   62.39  360.00  151.67  360.00  0.12 
1 1 1    0   50    8 o 14   73.51   51.64  111.12  180.00   52.66    0.00  130.82    0.00  0.17 
1 1 1    0   50    9 o 12  172.56   92.19  132.27  180.00  105.07  180.00    0.86  180.00  0.61 
1 1 1    0   50   10 o  2  365.94   33.43  361.55  180.00  404.25  180.00   76.62  180.00  1.00 
1 1 1    0   52    0 o  4  103.15   70.30  108.33    0.00   81.05  180.00  169.88  180.00  0.04 
1 1 1    0   52    1 o  8  102.63   67.57  163.10  360.00  109.93  180.00  243.06  180.00  0.11 
1 1 1    0   52    2 o 19  445.84   50.75  376.38  180.00  448.96  180.00  146.13  180.00  0.84 
1 1 1    0   52    3 o 19  206.74   84.41   90.16    0.00   10.41  180.00   81.21  180.00  0.15 
1 1 1    0   52    4 x 16       ?       ?  180.97    0.00  137.26    0.00    0.00    0.00  0.00 
1 1 1    0   52    5 x  8       ?       ?    0.45  360.00    0.32  360.00    0.00    0.00  0.00 
1 1 1    0   52    6 x  1       ?       ?  415.63    0.00  297.10  360.00    0.00    0.00  0.00 
1 1 1    0   52    7 o  2  151.72   79.81  200.00    0.00   79.03  360.00   80.37  180.00  0.79 
1 1 1    0   52    8 o 15  126.45   75.57   86.25  180.00   62.54  180.00   14.26    0.00  0.55 
1 1 1    0   54    0 o 18  680.07   60.19  624.61    0.00  918.55    0.00  476.98    0.00  1.00 
1 1 1    0   54    1 o 18  319.44   65.13  347.53  180.00  387.76  180.00  139.86  180.00  0.99 
1 1 1    0   54    2 o 17  102.13   66.44  130.26  360.00   20.50  180.00  115.90  180.00  0.37 
1 1 1    0   54    3 o  6   93.80   62.12   10.34    0.00    1.75  180.00    9.65  180.00  0.03 
1 1 1    0   54    4 o  1  285.09  107.98  429.49  180.00  222.32  180.00  124.73    0.00  1.00 
1 1 1    0   54    5 x  5       ?       ?  243.65    0.00  210.56    0.00    0.00    0.00  0.00 
1 1 1    0   54    6 x 10       ?       ?  221.66  180.00  206.63  180.00    0.00    0.00  0.00 
1 1 1    0   56    0 o 13  102.09   70.15   76.81  180.00    3.33  180.00   68.31    0.00  0.37 
1 1 1    0   56    1 f  0  166.21   82.19  142.56  180.00  133.84  180.00    0.00    0.00  0.00 
1 1 1    0   56    2 o 17   71.92   51.03   40.04  180.00    9.71  180.00   28.61  360.00  0.33 
1 1 1    1    1    0 x 11       ?       ? 23381.43  180.00   51.75  180.00    0.00    0.00  0.00 
1 1 1    1    1    1 x 19       ?       ? 5933.17  315.92  274.46  329.03    0.00    0.00  0.00 
1 1 1    1    1    2 o 12  536.89    9.60 4626.84  200.69  754.88  220.83  549.99  220.83  0.89 
1 1 1    1    1    3 o  6  246.53    9.37   97.89   41.17  264.93  270.73  990.13  270.73  0.93 
1 1 1    1    1    4 f  0 1460.04   13.93 2130.47   43.76 1553.00   70.72    0.00    0.00  0.00 
1 1 1    1    1    5 o  3  906.31   10.73  973.99  187.64 1057.78  161.88  338.06  161.88  0.98 
1 1 1    1    1    6 o  6 1165.56   13.35 1136.18  258.34 1379.02  241.65  455.40  241.65  0.99 
1 1 1    1    1    7 o  9  925.35   12.05  883.53  258.61  872.20  249.08   77.47   69.08  0.98 
1 1 1    1    1    8 o 11  546.52   10.17  897.54  282.51  318.99  287.60  416.03  107.60  0.96 
1 1 1    1    1    9 o 18  311.30    9.90  252.85   51.03  245.02   75.27   69.63   75.27  0.68 
1 1 1    1    1   10 o  2  612.10   11.27  910.06  207.67  467.16  206.19  246.69   26.19  0.96 
1 1 1    1    1   11 o  4 1274.20   15.34 1479.11  120.58 1206.78  120.97  110.87  300.97  0.99 
1 1 1    1    1   12 o 12 1751.92   18.45 1744.28  238.99 1815.50  238.33  146.73  238.33  0.99 
1 1 1    1    1   13 o 10  467.26   11.51  277.55  317.09  521.97  311.35  213.51  311.35  0.89 
1 1 1    1    1   14 o  1 1068.25   13.84  982.68  130.47 1132.56  130.33  150.70  130.33  0.99 
1 1 1    1    1   15 o 10  253.21   12.47  270.65  277.66  179.56  273.11   90.75   93.11  0.89 
1 1 1    1    1   16 o 13  589.19   12.63  597.52   38.62  561.94   38.21   35.24  218.21  0.98 
1 1 1    1    1   17 o 12  353.19   22.07  360.72  185.37  323.48  184.53   30.99    4.53  0.96 
1 1 1    1    1   18 o 19  271.68   26.82  310.00   64.67  217.74   64.24   77.38  244.24  0.94 
1 1 1    1    1   19 o 18  122.68   42.33   69.58   80.55   48.47   82.33   18.15  262.33  0.47 
1 1 1    1    1   20 o  6  109.59   41.97   54.78   93.86   38.79   92.59   12.30  272.59  0.41 
1 1 1    1    1   21 o  2  127.31   47.43  186.00   72.35  115.77  252.35  269.73  252.35  0.15 
1 1 1    1    1   22 o  6  432.10   22.24  377.64   92.52  544.26   92.52  262.31   92.52  0.96 
1 1 1    1    3    0 o 14   41.52   13.57 9284.81  360.00  197.18  180.00  411.62  180.00  0.21 
1 1 1    1    3    1 o 19  782.87   21.22 1132.47  250.05 1038.53  154.29  557.34  154.29  0.97 
1 1 1    1    3    2 o 18  110.17    9.74 1597.92  308.72  274.91  122.24  708.66  122.24  0.72 
1 1 1    1    3    3 o  2  481.42    9.93 1960.95  271.04  495.11   24.84   85.88   24.84  0.94 
1 1 1    1    3    4 o 18  254.09    8.79  166.48   32.19  163.06  266.46   37.41   86.46  0.72 
1 1 1    1    3    5 o 17  611.83   10.19  915.83  140.13  532.19  172.74  120.07  352.74  0.97 
1 1 1    1    3    6 o 10  505.94    9.16  695.31  234.37  443.40  238.01   73.03   58.01  0.95 
1 1 1    1    3    7 f  0  116.01   12.84  179.24   70.76  157.13  134.69    0.00    0.00  0.00 
1 1 1    1    3    8 o 15  721.10   10.32  695.39  165.87  926.15  155.11  474.06  155.11  0.96 
1 1 1    1    3    9 o 15  838.97   11.68 1026.16  284.55  787.18  279.37   68.98   99.37  0.98 
1 1 1    1    3   10 o  9  573.08   11.20  675.04   90.43  518.28   94.81   55.37  274.81  0.95 
1 1 1    1    3   11 o  8  666.14   11.72  706.21  254.14  591.03  257.89  104.26   77.89  0.97 
1 1 1    1    3   12 o 11  788.78   12.07  767.33  289.66  909.40  298.05  295.01  298.05  0.97 
1 1 1    1    3   13 o 14  381.13   11.80  346.52   15.00  316.37    9.09   40.40  189.09  0.88 
1 1 1    1    3   14 o  7  432.05   11.39  440.72  268.61  406.85  269.80    3.84  269.80  0.94 
1 1 1    1    3   15 o 10  797.65   12.34  717.04  348.80  834.31  348.54   92.52  348.54  0.99 
1 1 1    1    3   16 o 16  362.64   13.08  306.04  224.04  364.40  223.65   39.17  223.65  0.95 
1 1 1    1    3   17 o  5  357.60   19.54  233.33  226.40  441.25  226.70  210.89  226.70  0.94 
1 1 1    1    3   18 o 12  386.09   21.46  396.89  223.81  363.75  223.57   22.62   43.57  0.97 
1 1 1    1    3   19 o  8  142.62   43.11  138.67  231.43   85.73  232.74   43.29   52.74  0.75 
1 1 1    1    3   20 o 10  249.02   30.56  273.31   93.06  214.11   92.96   39.26  272.96  0.94 
1 1 1    1    3   21 o  8   73.11   35.40  139.68  176.29  104.98  356.29  219.90  356.29  0.07 
1 1 1    1    3   22 o 10  177.54   43.60  175.80  109.98  117.06  109.98   15.66  289.98  0.70 
1 1 1    1    5    0 o  2  584.31   15.50 1424.45  180.00  652.62  180.00  136.64  180.00  1.00 
1 1 1    1    5    1 o 11  545.48   10.81 2658.86  357.76  569.45  315.87   95.84  315.87  0.96 
1 1 1    1    5    2 o  1  583.18   11.53 2260.25  321.20  518.02  350.65   92.34  170.65  0.97 
1 1 1    1    5    3 o  2 1698.92   18.40 3304.74  293.64 1878.84  279.73  375.70  279.73  1.00 
1 1 1    1    5    4 o 13 2094.87   19.72 2728.26  290.90 2214.74  288.19  252.37  288.19  1.00 
1 1 1    1    5    5 o  8  425.77    9.04  451.11    3.30  356.05  336.52   78.67  156.52  0.93 
1 1 1    1    5    6 o  5  467.89    9.63  701.81  341.48  509.51    1.06  163.24    1.06  0.91 
1 1 1    1    5    7 o  5  281.76    9.60  369.11    5.50  161.41   14.65  136.15  194.65  0.81 
1 1 1    1    5    8 o  1  562.98    9.30  442.97  210.86  442.94  231.98  194.59   51.98  0.96 
1 1 1    1    5    9 f  0  108.56   14.67  274.78   71.59  218.82   98.95    0.00    0.00  0.00 
1 1 1    1    5   10 o  8  601.94   10.57  457.23  161.16  613.69  153.93   82.34  153.93  0.95 
1 1 1    1    5   11 o  1 1004.69   13.55 1062.73   70.79 1041.67   64.92  108.07   64.92  0.98 
1 1 1    1    5   12 o  1 1052.06   13.83  937.95  303.16 1134.32  308.46  199.71  308.46  0.98 
1 1 1    1    5   13 o 10  338.24   12.54   47.76   87.19  204.38  104.00  126.02  104.00  0.42 
1 1 1    1    5   14 o 14  543.37   11.20  511.94   48.64  502.51   48.86   43.83  228.86  0.97 
1 1 1    1    5   15 o  1  705.90   12.28  756.73   68.62  641.24   68.35  110.72  248.35  0.99 
1 1 1    1    5   16 o 14  596.38   14.01  561.03  124.38  613.72  124.14   54.68  124.14  0.98 
1 1 1    1    5   17 o  5  354.54   19.56  412.65  188.27  284.54  188.39  115.50    8.39  0.97 
1 1 1    1    5   18 o 18  306.64   24.44  376.60   56.57  232.83   56.17  123.63  236.17  0.96 
1 1 1    1    5   19 o  8  185.96   37.47  156.66   80.74  170.98   82.33   22.90   82.33  0.86 
1 1 1    1    5   20 o  6  307.03   28.56  265.14  252.92  320.03  253.01   75.72  253.01  0.92 
1 1 1    1    5   21 o  3   88.50   41.76  377.62   64.10  266.67  244.10  573.50  244.10  0.23 
1 1 1    1    5   22 o 15   74.99   35.87  144.98   40.56   55.77  220.56  167.62  220.56  0.37 
1 1 1    1    7    0 o  1  211.97   13.79  335.25  180.00    4.54  180.00    0.11  360.00  0.02 
1 1 1    1    7    1 o 12  303.78    9.14  652.74   43.80  230.90  187.86   59.10    7.86  0.86 
1 1 1    1    7    2 o  6  511.32   11.58 1363.30   17.18  420.68   36.29  138.43  216.29  0.96 
1 1 1    1    7    3 o  4 1144.60   15.70 1236.57  247.01 1372.18  218.18  482.56  218.18  0.99 
1 1 1    1    7    4 o  7 1928.43   21.28 1533.63   36.46 2160.31   70.08  478.80   70.08  1.00 
1 1 1    1    7    5 o 13 1651.44   15.56 1233.97  106.58 1981.40  109.94  679.90  109.94  0.99 
1 1 1    1    7    6 o 18  156.92   11.39  203.63   64.11  149.53  246.13  528.60  246.13  0.73 
1 1 1    1    7    7 o 12   52.13   18.94  160.39  191.38   13.57  108.33   28.60  108.33  0.01 
1 1 1    1    7    8 o  6   69.72   18.94  463.81   99.79   82.37  299.79  181.24  299.79  0.12 
1 1 1    1    7    9 o 12   58.79   20.48   79.35    1.59   49.42    3.62  105.26    3.62  0.05 
1 1 1    1    7   10 f  0  419.56   10.47  341.07  234.73  320.78  241.67    0.00    0.00  0.00 
1 1 1    1    7   11 o 12  353.20   11.40  557.06  260.34   96.26  262.45  453.28   82.45  0.91 
1 1 1    1    7   12 o 13  451.43   11.94  488.45  332.01  361.52  320.43  106.62  140.43  0.92 
1 1 1    1    7   13 o  5  413.07   12.00  292.80  137.19  434.04  143.88  144.55  143.88  0.88 
1 1 1    1    7   14 o 16  395.41   12.00  363.69   46.72  331.03   48.94   80.62  228.94  0.94 
1 1 1    1    7   15 o  7  565.68   12.23  527.06  289.87  576.97  291.38   48.48  291.38  0.98 
1 1 1    1    7   16 o 11  843.61   14.92  701.44  254.60  967.71  254.62  263.54  254.62  0.99 
1 1 1    1    7   17 o 18  445.31   16.57  441.78  348.53  436.96  347.80    5.33  347.80  0.98 
1 1 1    1    7   18 o 14  301.10   24.35  306.69  320.06  282.28  319.72    8.98  139.72  0.95 
1 1 1    1    7   19 o 10  303.84   24.80  293.35  240.27  306.78  240.08   28.62  240.08  0.96 
1 1 1    1    7   20 o 16  383.76   27.76  432.53   62.02  327.10   62.03   66.34  242.03  0.94 
1 1 1    1    7   21 o  1  209.60   51.41  316.72  197.38   66.67   17.38  319.19   17.38  0.44 
1 1 1    1    7   22 o 14  666.26   22.28  678.46  270.10  776.01  270.10  235.78  270.10  0.99 
1 1 1    1    9    0 o 13  101.39   19.57  481.69  180.00   51.58  180.00  141.91  180.00  0.19 
1 1 1    1    9    1 o  9  931.92   13.18 2444.87  322.80 1039.52  335.75  245.40  335.75  0.98 
1 1 1    1    9    2 o  2  831.18   11.16 1165.84   43.90  921.45   60.83  215.10   60.83  0.98 
1 1 1    1    9    3 o 12 1087.19   14.18 1641.87   24.68  769.23   30.89  617.97  210.89  0.99 
1 1 1    1    9    4 o 12 1652.63   18.48 1770.47   47.68 1704.78   70.07  120.52   70.07  1.00 
1 1 1    1    9    5 o  7  121.76   13.95  135.25  281.00   47.39   13.80  152.06   13.80  0.24 
1 1 1    1    9    6 o 10  847.01   11.50  887.60  336.83  899.79  334.93  141.78  334.93  0.98 
1 1 1    1    9    7 o  6  602.21   10.17  837.11  205.66  453.14  194.29  258.02   14.29  0.97 
1 1 1    1    9    8 o 19  116.87   14.69  561.23  144.00  187.60  345.02  498.58  345.02  0.53 
1 1 1    1    9    9 o  9  414.35    9.26  430.69  174.31  262.26  172.81  242.37  352.81  0.93 
1 1 1    1    9   10 o  2  880.20   12.57  890.14   98.85  858.19   99.67    7.88  279.67  0.98 
1 1 1    1    9   11 o  4  448.75   12.25  425.16  256.93  382.04  268.50   57.01   88.50  0.91 
1 1 1    1    9   12 f  0   72.42   27.88  231.07  247.19  218.50  233.24    0.00    0.00  0.00 
1 1 1    1    9   13 o  3  395.14   12.81  250.74  225.42  407.02  220.34  121.57  220.34  0.88 
1 1 1    1    9   14 o 16  773.70   13.41  807.78  304.74  701.03  306.14  123.77  126.14  0.99 
1 1 1    1    9   15 o  7  162.08   21.80  284.63  153.16   19.58  330.18  312.77  330.18  0.84 
1 1 1    1    9   16 o 10  469.46   14.22  461.66   64.56  437.18   64.05   42.89  244.05  0.98 
1 1 1    1    9   17 o  7  119.79   37.70   82.19  204.93   20.29  203.01   57.19   23.01  0.41 
1 1 1    1    9   18 o  9  362.83   23.00  400.18   72.43  322.99   73.46   59.05  253.46  0.97 
1 1 1    1    9   19 f  0  301.55   27.70  366.23   83.21  344.28   82.86    0.00    0.00  0.00 
1 1 1    1    9   20 o 12   84.60   39.99   97.07  348.44   64.55  168.53  151.99  168.53  0.14 
1 1 1    1    9   21 o 15   62.94   31.82  175.71  266.78  124.33   86.78  260.88   86.78  0.10 
1 1 1    1    9   22 o  4  243.54   41.36  332.36  320.96  178.28  320.96   97.29  140.96  0.93 
1 1 1    1   11    0 o  9   22.77   15.14  175.02  360.00  283.86  360.00  573.84  360.00  0.13 
1 1 1    1   11    1 o  1   73.65   13.21  373.69  109.22  134.35  158.32  305.16  158.32  0.25 
1 1 1    1   11    2 o 15 1071.47   12.25 1299.53  277.16  771.63  281.22  581.16  101.22  0.99 
1 1 1    1   11    3 f  0 1069.20   11.64 1557.40  294.50 1338.97  290.91    0.00    0.00  0.00 
1 1 1    1   11    4 f  0  539.27   10.59  508.85  268.81  492.62  238.58    0.00    0.00  0.00 
1 1 1    1   11    5 o 13  150.75   11.59  182.93   97.98  150.55  304.96  513.49  304.96  0.70 
1 1 1    1   11    6 o 13  498.85   10.14 1017.08   36.57  340.60   45.33  270.20  225.33  0.95 
1 1 1    1   11    7 f  0  549.60   10.08  831.23  153.73  748.36  144.32    0.00    0.00  0.00 
1 1 1    1   11    8 o 17  893.08   11.74  999.22   30.97  848.29   35.40   56.82  215.40  0.98 
1 1 1    1   11    9 o  6  847.20   11.86  890.40  101.81  815.37  103.98   27.27  283.98  0.98 
1 1 1    1   11   10 o  7  862.56   14.55  853.59   25.92  794.01   25.20  101.73  205.20  0.98 
1 1 1    1   11   11 o  3  923.35   16.00  961.32  266.26  823.31  261.70  167.12   81.70  0.98 
1 1 1    1   11   12 o 17 1113.75   16.59 1048.31  262.06 1227.38  258.97  260.51  258.97  0.99 
1 1 1    1   11   13 o 12  675.97   14.64  643.94  106.19  675.27  109.38   36.46  109.38  0.97 
1 1 1    1   11   14 o 17  675.71   14.46  681.83   54.82  638.64   51.91   51.07  231.91  0.98 
1 1 1    1   11   15 o  8  350.62   16.06  370.61  113.55  281.06  115.00  105.92  295.00  0.95 
1 1 1    1   11   16 o  5  251.59   21.57  190.04  141.73  250.47  140.06   53.72  140.06  0.89 
1 1 1    1   11   17 o 18  312.96   24.62  214.05   31.72  372.01   32.23  165.21   32.23  0.92 
1 1 1    1   11   18 o  1  135.50   44.16  268.90  137.70   19.41  317.29  271.60  317.29  0.86 
1 1 1    1   11   19 f  0  181.96   43.59  161.62   92.78  153.10   92.73    0.00    0.00  0.00 
1 1 1    1   11   20 o  9  525.31   25.75  491.15  267.55  529.10  267.61   96.14  267.61  0.92 
1 1 1    1   11   21 o  3   92.68   42.33   84.17  335.79   47.96  155.79  111.25  155.79  0.08 
1 1 1    1   11   22 o 12  362.93   30.59  393.49   75.72  363.92   75.72   21.59   75.72  0.97 
1 1 1    1   13    0 o  3   94.42   18.62   32.63  180.00    9.28  180.00   23.59  180.00  0.03 
1 1 1    1   13    1 o  7  866.73   10.10  806.79   19.73  715.07   59.35  277.56  239.35  0.99 
1 1 1    1   13    2 o 14  548.97    8.93  281.67  229.52  566.20  264.16   89.75  264.16  0.95 
1 1 1    1   13    3 o  8  245.94    8.71  433.71  243.07  132.49  291.91   73.48  111.91  0.69 
1 1 1    1   13    4 o  3  210.40   10.17  417.43  198.67    7.91  359.75  344.30  359.75  0.78 
1 1 1    1   13    5 o  4  635.42   10.74  669.92   55.69  481.13   49.82  271.65  229.82  0.97 
1 1 1    1   13    6 o 18  542.65    9.51  718.29  263.46  263.17  230.72  522.56   50.72  0.97 
1 1 1    1   13    7 o  3  562.10   10.39  510.24  284.86  624.85  290.50  195.18  290.50  0.94 
1 1 1    1   13    8 o 19  490.21   10.45  593.19   70.52  495.75   61.07   87.32   61.07  0.92 
1 1 1    1   13    9 o 19  734.76   12.65  676.68   25.95  717.73   15.78   10.07   15.78  0.97 
1 1 1    1   13   10 o  9  543.54   14.01  569.70  117.95  512.43  107.68    1.89  107.68  0.94 
1 1 1    1   13   11 o  1  646.61   15.93  697.39  228.12  583.08  224.28   76.45   44.28  0.96 
1 1 1    1   13   12 o 19 1065.64   19.81  843.91   70.30 1269.08   70.20  442.83   70.20  0.98 
1 1 1    1   13   13 o  1  197.74   19.38  172.73   69.45   62.26   66.99  143.59  246.99  0.68 
1 1 1    1   13   14 o  1  786.05   16.12  708.28  295.42  840.22  295.51  128.89  295.51  0.99 
1 1 1    1   13   15 o  4  720.97   20.37  684.02  117.83  746.93  119.14   69.70  119.14  0.99 
1 1 1    1   13   16 o 12  427.84   23.33  433.02  292.83  402.99  292.92   25.79  112.92  0.97 
1 1 1    1   13   17 o 18  262.38   28.62  227.76  232.31  258.77  233.46   36.61  233.46  0.92 
1 1 1    1   13   18 o 14  320.58   26.51  328.24  234.88  303.55  234.46   11.07   54.46  0.96 
1 1 1    1   13   19 o  3  677.31   22.18  692.12  269.54  698.95  269.47   51.58  269.47  0.99 
1 1 1    1   13   20 o 16  312.67   37.81   92.00  101.34   72.29  101.62    7.30  281.62  0.24 
1 1 1    1   13   21 o  9  240.41   43.31  361.78   93.85  112.09   93.85  149.18  273.85  0.78 
1 1 1    1   13   22 o 15  205.21   46.46  148.53   59.98  225.40   59.98   88.96   59.98  0.88 
1 1 1    1   15    0 o  9   27.53   17.61  466.33  180.00  190.14    0.00  385.92    0.00  0.10 
1 1 1    1   15    1 o 18  392.96    8.48  155.08   23.70  409.24   24.66  137.44   24.66  0.87 
1 1 1    1   15    2 o 12  459.02    8.29  522.55  125.08  414.59  119.07   26.69  299.07  0.93 
1 1 1    1   15    3 o 12  514.33    8.68  531.34   79.41  573.11   91.31  190.51   91.31  0.93 
1 1 1    1   15    4 o 17 1160.50   11.79 1596.25   69.68 1127.97   75.80   41.49  255.80  0.99 
1 1 1    1   15    5 o 15  156.87   12.21  238.24  200.95   76.45   13.35  336.19   13.35  0.58 
1 1 1    1   15    6 o 14  116.25   14.19  569.50  259.91  314.45   79.06  787.55   79.06  0.68 
1 1 1    1   15    7 o 15  815.98   10.16 1022.97  357.80  526.35    3.12  551.67  183.12  0.98 
1 1 1    1   15    8 o 16  366.76    9.39  387.86   40.05  286.00   50.41   69.31  230.41  0.87 
1 1 1    1   15    9 o 17  983.16   14.22 1229.06   44.28  842.75   48.20  252.06  228.20  0.99 
1 1 1    1   15   10 o  4  568.11   15.45  705.51  136.65  410.55  133.76  266.51  313.76  0.96 
1 1 1    1   15   11 o 10  768.80   18.04  626.25   29.36  836.58   24.37  187.57   24.37  0.97 
1 1 1    1   15   12 o  6  847.99   18.31  850.30  122.46  869.53  122.95   76.78  122.95  0.98 
1 1 1    1   15   13 o 11  677.40   16.91  469.63   50.01  875.98   53.59  441.02   53.59  0.97 
1 1 1    1   15   14 o  9  965.68   20.28  858.08   97.03 1001.18   97.00   86.14   97.00  0.99 
1 1 1    1   15   15 o 14  323.52   25.19  274.41   25.31  332.14   32.43   60.66   32.43  0.93 
1 1 1    1   15   16 f  0  150.13   41.92   51.06   94.12   53.05  102.42    0.00    0.00  0.00 
1 1 1    1   15   17 o 18   95.04   40.16   80.48  105.44    8.07  284.42   81.43  284.42  0.34 
1 1 1    1   15   18 f  0  264.84   32.17  154.18   63.44  142.68   61.56    0.00    0.00  0.00 
1 1 1    1   15   19 o 12  222.90   42.62  154.99  208.57  255.10  209.34  111.57  209.34  0.89 
1 1 1    1   15   20 o 10  644.69   27.56  317.69  101.75  747.57  101.75  480.36  101.75  0.79 
1 1 1    1   15   21 o 10  104.22   46.26  147.38  311.47   26.39  131.47  130.57  131.47  0.37 
1 1 1    1   17    0 o 12   77.39   24.62   66.57  180.00   43.93    0.00  100.25    0.00  0.08 
1 1 1    1   17    1 o  3  436.52    9.04  800.76  156.59  344.66  159.72  123.80  339.72  0.93 
1 1 1    1   17    2 f  0  313.46    8.19  216.32  330.37  114.02   20.62    0.00    0.00  0.00 
1 1 1    1   17    3 o 10  845.95    9.56  893.40   93.32  892.67   91.13  130.05   91.13  0.98 
1 1 1    1   17    4 f  0  232.98    9.29  301.28  330.37  207.71  281.75    0.00    0.00  0.00 
1 1 1    1   17    5 o  5  228.00   10.16  158.79  165.45   44.69   86.84   13.67  266.84  0.23 
1 1 1    1   17    6 o 15  955.51   10.77 1161.16   47.69  906.28   37.98   68.11  217.98  0.98 
1 1 1    1   17    7 o  7 1359.44   13.04 1536.96  129.69 1295.18  122.28  106.95  302.28  0.99 
1 1 1    1   17    8 o 10  904.78   11.66 1092.27  123.38  710.80  129.92  358.87  309.92  0.98 
1 1 1    1   17    9 o 14  495.54   11.50  245.83  279.65  602.26  277.31  351.95  277.31  0.86 
1 1 1    1   17   10 o  8 1348.59   18.68 1482.55  273.61 1264.71  273.54  144.44   93.54  0.99 
1 1 1    1   17   11 o  6  412.17   16.62  561.72  288.24  248.36  292.52  265.98  112.52  0.93 
1 1 1    1   17   12 f  0  390.02   16.43  516.12  135.08  496.92  134.60    0.00    0.00  0.00 
1 1 1    1   17   13 o 18  954.38   18.30  893.17   39.81  980.22   38.94   69.04   38.94  0.99 
1 1 1    1   17   14 o  5  281.92   23.72  306.38  147.43  234.54  151.03   46.22  331.03  0.91 
1 1 1    1   17   15 o  9  259.03   29.99  256.94  141.84  219.26  138.98   34.66  318.98  0.91 
1 1 1    1   17   16 o  2  336.41   26.27  287.83  296.91  363.67  298.81   90.72  298.81  0.95 
1 1 1    1   17   17 o  4  276.94   29.41  276.51  285.55  257.42  284.84    7.27  104.84  0.94 
1 1 1    1   17   18 o  3  268.89   31.31  240.73  282.11  280.97  281.97   53.49  281.97  0.95 
1 1 1    1   17   19 o 10  324.65   36.69  315.27   46.58  292.33   46.51    6.50   46.51  0.89 
1 1 1    1   17   20 o  7   71.68   36.33   70.50  230.35   51.31   50.35  107.97   50.35  0.04 
1 1 1    1   17   21 o  1   99.80   46.96  115.62  214.00   15.86   34.00  105.28   34.00  0.37 
1 1 1    1   19    0 f  0   57.63   26.83   84.74  180.00   54.28  180.00    0.00    0.00  0.00 
1 1 1    1   19    1 o 10  122.50   11.55  100.59  186.85   80.38   40.59  243.06   40.59  0.34 
1 1 1    1   19    2 o 15  829.52    9.63  960.87  343.79  752.18  343.96  122.26  163.96  0.98 
1 1 1    1   19    3 o 17  464.48    8.24  510.45  329.06  452.67  317.19   50.11  317.19  0.92 
1 1 1    1   19    4 o 14  480.80    8.94  447.46   43.32  458.43   30.10   24.38   30.10  0.93 
1 1 1    1   19    5 o  8  564.08    9.34  602.70   29.17  478.46   42.05  121.11  222.05  0.96 
1 1 1    1   19    6 o  4  851.70   10.29 1059.53  127.50  773.06  131.01  123.49  311.01  0.98 
1 1 1    1   19    7 o  3  778.16    9.76  641.03  257.14  735.99  265.98   44.53   85.98  0.97 
1 1 1    1   19    8 o 14   73.18   23.09  130.59  189.02   63.35  330.58  139.45  330.58  0.09 
1 1 1    1   19    9 o  6  716.04   11.67  914.54  106.26  516.71  107.51  361.48  287.51  0.97 
1 1 1    1   19   10 o  9 1038.44   14.81  805.69  199.18 1206.59  200.23  376.59  200.23  0.98 
1 1 1    1   19   11 o  8 1106.95   16.70 1163.98   85.23  970.74   86.80  250.53  266.80  0.99 
1 1 1    1   19   12 o 11 1156.03   18.14 1102.63   65.41 1176.63   66.71   58.79   66.71  0.99 
1 1 1    1   19   13 o  7 1220.59   18.63 1048.82  287.59 1355.31  288.94  282.70  288.94  0.99 
1 1 1    1   19   14 o 13  114.13   35.42  176.36  143.47   24.13  332.50  178.41  332.50  0.57 
1 1 1    1   19   15 o 12  564.76   18.80  464.37  318.53  638.96  316.80  169.70  316.80  0.98 
1 1 1    1   19   16 o 15  588.09   18.80  509.98  259.09  669.56  259.04  181.27  259.04  0.98 
1 1 1    1   19   17 o  6  323.32   24.37  289.90  104.70  345.27  104.20   70.65  104.20  0.96 
1 1 1    1   19   18 o  1  205.40   38.99  217.63  289.25  172.71  288.94   31.60  108.94  0.92 
1 1 1    1   19   19 x 13       ?       ?  293.97  134.04  258.95  133.94    0.00    0.00  0.00 
1 1 1    1   19   20 o  1  231.70   75.71  295.39  238.07   20.16  238.07  203.83   58.07  0.53 
1 1 1    1   19   21 o  2  184.83   70.24  242.27  291.42  102.08  291.42  103.21  111.42  0.83 
1 1 1    1   21    0 o  9  728.54   13.79  552.83  180.00  705.50  180.00   46.08  360.00  1.00 
1 1 1    1   21    1 o 18  867.03   10.08 1247.75  345.32  705.49  339.00  294.08  159.00  0.98 
1 1 1    1   21    2 o  9  844.97   10.17  706.46  142.15  934.10  130.40  219.23  130.40  0.98 
1 1 1    1   21    3 o 12  639.41    8.73  949.96  126.64  473.51  119.42  293.12  299.42  0.97 
1 1 1    1   21    4 o  5 1221.87   11.67 1350.24   95.04 1207.03   96.07    5.10  276.07  0.99 
1 1 1    1   21    5 o  2  314.20    9.46  417.88  271.07  243.68  310.19   71.32  310.19  0.66 
1 1 1    1   21    6 o 17  206.00   11.83  259.34  321.55   25.42  292.87  186.67  112.87  0.58 
1 1 1    1   21    7 f  0  666.45   11.10  576.13   45.86  667.07   45.49    0.00    0.00  0.00 
1 1 1    1   21    8 o 12  885.25   11.29  986.23  119.86  803.97  121.14  127.84  301.14  0.98 
1 1 1    1   21    9 o 18  139.26   22.51   95.87  213.91   41.72   59.87  139.45   59.87  0.20 
1 1 1    1   21   10 o  4 1266.32   16.14 1112.20   47.57 1355.16   50.23  203.06   50.23  0.99 
1 1 1    1   21   11 o 12  479.36   12.64  537.88  328.39  358.80  326.87  200.09  146.87  0.96 
1 1 1    1   21   12 o 10  860.45   14.55  823.06  268.94  880.20  268.14   58.64  268.14  0.99 
1 1 1    1   21   13 o  5  271.23   17.81  270.43  167.09  229.80  162.72   30.29  342.72  0.90 
1 1 1    1   21   14 o  8  595.27   16.20  508.62   94.40  657.70   93.41  145.37   93.41  0.98 
1 1 1    1   21   15 o 14   72.00   33.21  143.00  172.12   71.85  353.51  204.69  353.51  0.42 
1 1 1    1   21   16 o 15  348.42   23.48  429.48   37.90  261.86   37.53  152.76  217.53  0.97 
1 1 1    1   21   17 o  2  466.13   20.39  442.27   98.25  498.34   98.20   79.56   98.20  0.98 
1 1 1    1   21   18 o 17  129.24   45.05  161.44  282.48   56.77  282.93   95.14  102.93  0.81 
1 1 1    1   21   19 o 14  645.99   22.85   84.11  183.27  409.32  183.34  337.83  183.34  0.37 
1 1 1    1   21   20 o 18  285.34   71.01  220.77   84.44  243.96   84.44   87.52   84.44  0.70 
1 1 1    1   21   21 o  6  427.46   43.34  361.09   85.36  502.95   85.36  167.68   85.36  0.98 
1 1 1    1   23    0 f  0  108.85   23.30  226.64  180.00  370.67  180.00    0.00    0.00  0.00 
1 1 1    1   23    1 o  5 1188.58   11.58 1313.26   90.58 1048.62   83.74  257.12  263.74  0.99 
1 1 1    1   23    2 o 13  697.69    9.06  623.46  147.05  766.70  165.01  190.66  165.01  0.96 
1 1 1    1   23    3 o 19  388.44    8.35  384.54  205.05  370.24  188.85   75.24  188.85  0.86 
1 1 1    1   23    4 o  8 1905.29   15.68 1914.28  260.95 1894.52  263.83    5.44   83.83  1.00 
1 1 1    1   23    5 o 13  694.86    9.79  686.98  350.56  675.16  343.83    7.62  343.83  0.97 
1 1 1    1   23    6 o  5  275.66   10.09  251.41  324.62  122.98  310.38  188.93  130.38  0.79 
1 1 1    1   23    7 o  5  264.59   12.72  225.40  268.46  110.61  257.86  175.03   77.86  0.75 
1 1 1    1   23    8 o 15  821.69   13.86  766.06  312.15  833.20  310.99   66.26  310.99  0.97 
1 1 1    1   23    9 o 10  725.77   12.56  544.48  278.00  832.01  279.96  267.59  279.96  0.96 
1 1 1    1   23   10 o  6  449.48   12.67  402.88  217.88  439.37  220.42   44.11  220.42  0.93 
1 1 1    1   23   11 o  8  722.97   14.03  919.42  251.29  498.87  251.79  428.52   71.79  0.99 
1 1 1    1   23   12 o  4  371.17   17.27  239.51  153.99  436.93  154.05  190.46  154.05  0.92 
1 1 1    1   23   13 o 17  462.13   15.50  500.02  359.33  396.29    0.81  108.55  180.81  0.97 
1 1 1    1   23   14 o  6  268.64   24.69  276.17  239.64  222.19  239.36   54.55   59.36  0.93 
1 1 1    1   23   15 o  7  377.67   19.91  423.45  316.88  324.75  316.71   83.35  136.71  0.97 
1 1 1    1   23   16 o 18  200.32   32.20  254.70  344.19  123.35  343.33  119.59  163.33  0.91 
1 1 1    1   23   17 o  6  144.75   39.11  143.28  118.23   94.53  117.98   43.34  297.98  0.80 
1 1 1    1   23   18 o 13  105.72   42.42  151.24  336.00   74.03  156.17  210.82  156.17  0.30 
1 1 1    1   23   19 x  8       ?       ?   99.95  170.86   80.19  170.86    0.00    0.00  0.00 
1 1 1    1   23   20 o  6  145.55   63.23   29.19  129.61   12.69  129.61    9.57  309.61  0.12 
1 1 1    1   25    0 o  6  483.49   12.84  719.18    0.00  354.32    0.00  258.23  180.00  1.00 
1 1 1    1   25    1 o 12  707.82    9.42  653.77  270.49  764.17  275.85  164.39  275.85  0.96 
1 1 1    1   25    2 o 14  273.51    9.49  150.30  140.39  129.16  216.03   21.76  216.03  0.43 
1 1 1    1   25    3 o  2 1202.44   11.60 1086.03  271.46 1260.20  272.88  143.30  272.88  0.99 
1 1 1    1   25    4 o 19  829.90    9.82  686.99   35.38  865.74   36.17  113.67   36.17  0.97 
1 1 1    1   25    5 o 19  284.40    9.61  260.83   25.55  153.63   37.97  132.36  217.97  0.77 
1 1 1    1   25    6 o 16  216.63   12.25  134.21  145.56   44.22  125.46   91.48  305.46  0.42 
1 1 1    1   25    7 o 19  850.64   12.43  798.84   45.12  877.18   43.57   95.48   43.57  0.98 
1 1 1    1   25    8 o  9  868.44   14.44  800.12  100.65  929.27  104.58  162.53  104.58  0.98 
1 1 1    1   25    9 o 18  103.44   26.08  106.53  152.80   68.31  330.33  182.49  330.33  0.22 
1 1 1    1   25   10 o  1  601.65   12.69  390.46  297.26  730.13  294.99  304.02  294.99  0.96 
1 1 1    1   25   11 o  3  663.02   14.88  521.22   67.44  760.66   65.97  222.52   65.97  0.98 
1 1 1    1   25   12 o  1  887.56   14.47  860.77   67.20  883.22   65.90    5.43   65.90  0.99 
1 1 1    1   25   13 o 13   55.91   26.57   66.84  129.35   45.83  306.10  110.25  306.10  0.17 
1 1 1    1   25   14 o 18  410.65   19.12  443.57  113.67  363.21  113.80   72.94  293.80  0.97 
1 1 1    1   25   15 o 18  142.71   41.42  148.37   87.65   64.27   86.95   73.47  266.95  0.71 
1 1 1    1   25   16 o  8  422.30   19.18  405.02  123.81  444.56  123.82   61.29  123.82  0.98 
1 1 1    1   25   17 o 12  461.44   18.61  431.67  266.30  506.48  266.25  102.85  266.25  0.99 
1 1 1    1   25   18 o  7  163.59   49.30   56.25  231.43   22.08   51.11   70.79   51.11  0.08 
1 1 1    1   25   19 o  4  237.88   42.56  145.34   27.77   71.37   27.76   36.46  207.76  0.38 
1 1 1    1   25   20 o 12  146.65   63.52  275.54   29.85    8.92   29.85  228.49  209.85  0.84 
1 1 1    1   27    0 o 14  870.74   15.12 1081.53  360.00  793.61  360.00  154.26  180.00  1.00 
1 1 1    1   27    1 o 16  573.52    9.67  578.56  127.12  530.55  129.52   28.49  309.52  0.95 
1 1 1    1   27    2 o  1  584.32    9.70  644.96  288.47  542.92  291.40   26.17  111.40  0.95 
1 1 1    1   27    3 o 18  327.43    9.57  152.19   77.64  212.98   45.16  103.05   45.16  0.49 
1 1 1    1   27    4 o  7  459.90    9.08  371.34   38.25  458.15   46.96   88.04   46.96  0.90 
1 1 1    1   27    5 o 11  122.64   18.59   53.77  353.66   17.96  141.96   51.25  141.96  0.06 
1 1 1    1   27    6 o 14   44.38   21.04  142.60  129.52  156.12  295.40  322.04  295.40  0.11 
1 1 1    1   27    7 o  2  120.83   25.76  102.65  310.39   72.26  142.79  205.91  142.79  0.25 
1 1 1    1   27    8 o 14  214.14   19.04  303.57  259.16   38.50  248.85  243.48   68.85  0.75 
1 1 1    1   27    9 o  4  357.03   13.69  335.36   57.34  269.55   56.32  120.84  236.32  0.92 
1 1 1    1   27   10 o 18  243.17   16.61  136.62  123.41  208.46  110.37  102.77  110.37  0.65 
1 1 1    1   27   11 o  8   55.85   25.69   68.70   65.13   59.06  277.32  135.86  277.32  0.16 
1 1 1    1   27   12 o  1  395.37   15.10  369.24  198.13  390.79  197.38   20.64  197.38  0.96 
1 1 1    1   27   13 o 13  135.59   36.37  134.17  105.21   37.55  103.35  103.76  283.35  0.66 
1 1 1    1   27   14 o 19  521.14   16.31  512.36   32.21  534.26   32.03   44.33   32.03  0.98 
1 1 1    1   27   15 o 10   99.93   39.81   79.14   98.54    6.59   95.91   66.43  275.91  0.40 
1 1 1    1   27   16 o 11  558.79   17.09  548.99  259.48  590.04  259.08   73.46  259.08  0.99 
1 1 1    1   27   17 o  2   75.80   35.18  158.76  202.03  102.95   21.89  247.55   21.89  0.27 
1 1 1    1   27   18 o  2   61.70   30.71  152.76   50.92  117.09  230.93  242.12  230.93  0.06 
1 1 1    1   27   19 o 17  301.95   26.46  449.96   70.72  241.87   70.72   83.79  250.72  0.94 
1 1 1    1   27   20 o  3  123.91   55.94   72.35  229.49   82.85  229.49   12.91  229.49  0.62 
1 1 1    1   29    0 o 16  236.32   16.24  310.15  360.00   96.58  360.00  115.72  180.00  0.65 
1 1 1    1   29    1 o 19  877.98   10.70 1058.74   73.40  708.48   73.59  307.07  253.59  0.98 
1 1 1    1   29    2 o 14  688.19   10.05  575.45  282.17  699.46  285.04   75.26  285.04  0.96 
1 1 1    1   29    3 o  2  718.55   10.05  860.58  108.13  608.81  110.03  177.56  290.03  0.97 
1 1 1    1   29    4 o 12  149.97   18.24   86.28   15.81   59.90  216.36  225.17  216.36  0.35 
1 1 1    1   29    5 o 14 1164.49   13.29 1130.70  226.36 1281.79  224.92  266.43  224.92  0.99 
1 1 1    1   29    6 o  8  271.02   16.03  332.86  200.88  124.86  187.57  187.87    7.57  0.81 
1 1 1    1   29    7 o  1  474.59   14.24  413.00  197.92  476.77  203.36   66.00  203.36  0.94 
1 1 1    1   29    8 o 18  375.05   15.25  361.32  175.59  360.41  179.84   34.89  179.84  0.91 
1 1 1    1   29    9 o 18  564.45   13.49  590.26  178.33  502.56  177.42   98.69  357.42  0.98 
1 1 1    1   29   10 o 15  203.12   17.22  201.19  281.73  115.84  283.08  109.09  103.08  0.84 
1 1 1    1   29   11 o 11  131.01   33.94   95.56   42.66   22.90   42.64   50.10  222.64  0.37 
1 1 1    1   29   12 o 10  461.50   19.49  356.17  228.42  533.04  229.40  171.16  229.40  0.97 
1 1 1    1   29   13 o  9  585.14   15.67  628.52  314.67  549.58  314.62   56.10  134.62  0.99 
1 1 1    1   29   14 o 15  318.54   19.52  296.26  231.31  329.90  231.52   51.46  231.52  0.95 
1 1 1    1   29   15 o 14  322.84   20.41  283.64  186.02  349.36  186.76   76.28  186.76  0.96 
1 1 1    1   29   16 o 11   84.51   35.96   49.40  130.03    6.28  129.48   39.50  309.48  0.31 
1 1 1    1   29   17 o  9  331.23   25.56  302.05  323.57  179.29  323.54   81.83  143.54  0.66 
1 1 1    1   29   18 o 16  106.76   42.29   74.68  307.88   37.08  127.88   92.93  127.88  0.09 
1 1 1    1   29   19 o 17  280.40   27.91  249.14  249.17  314.33  249.17  105.22  249.17  0.93 
1 1 1    1   31    0 o 16  340.26   14.51  293.63    0.00  318.03    0.00    9.38    0.00  0.92 
1 1 1    1   31    1 o 15  210.45   14.02  256.78  128.23   22.04  135.37  190.97  315.37  0.56 
1 1 1    1   31    2 o 11  912.43   11.59  753.77  162.67 1000.43  160.71  218.04  160.71  0.98 
1 1 1    1   31    3 o  7  329.05   11.75  391.37   89.10  198.87   98.52  168.36  278.52  0.86 
1 1 1    1   31    4 o 10  332.18   11.95  392.86  250.95  184.29  249.63  219.97   69.63  0.89 
1 1 1    1   31    5 o 15 1062.74   14.06  828.89  351.64 1303.79  356.57  515.04  356.57  0.98 
1 1 1    1   31    6 o 11  313.42   15.46  213.83   31.39  263.84   37.85    8.90  217.85  0.86 
1 1 1    1   31    7 o 16   60.17   27.01  157.07  276.72  103.69  109.06  231.21  109.06  0.20 
1 1 1    1   31    8 o  3  401.35   15.05  435.67   32.33  349.28   30.20   68.09  210.20  0.96 
1 1 1    1   31    9 o  3  169.14   26.43  192.22  293.83   48.43  296.38  169.24  116.38  0.79 
1 1 1    1   31   10 f  0  520.36   13.35  561.91   54.17  561.52   54.63    0.00    0.00  0.00 
1 1 1    1   31   11 o 18  533.76   14.07  558.07  179.61  495.08  179.54   59.28  359.54  0.98 
1 1 1    1   31   12 o 16  467.93   16.82  411.22  310.05  507.19  309.85  101.63  309.85  0.98 
1 1 1    1   31   13 o 12  511.84   15.36  533.23  167.82  495.49  168.23   16.77  348.23  0.98 
1 1 1    1   31   14 o  1  352.40   20.45  344.37  142.13  356.15  142.68   28.24  142.68  0.97 
1 1 1    1   31   15 o 17  261.74   22.92  241.92   22.47  271.14   22.50   44.18   22.50  0.95 
1 1 1    1   31   16 x 15       ?       ?  171.72   14.97  154.15   15.21    0.00    0.00  0.00 
1 1 1    1   31   17 o  7  247.25   29.91  270.38   56.44    1.48  236.44  219.60  236.44  0.44 
1 1 1    1   31   18 o  6  139.65   41.79  206.22  148.99   29.44  148.99  121.19  328.99  0.64 
1 1 1    1   31   19 o 13  310.16   25.55  316.91  240.19  305.24  240.19    0.73  240.19  0.98 
1 1 1    1   33    0 o  8  775.51   15.86  489.90  180.00 1060.28  180.00  569.53  180.00  1.00 
1 1 1    1   33    1 o  7  557.33   11.12  484.22  209.64  543.20  207.40   24.41  207.40  0.95 
1 1 1    1   33    2 o 12  455.44   12.32  383.40   49.29  447.45   47.53   51.83   47.53  0.93 
1 1 1    1   33    3 o 10  344.22   12.99  408.05  341.37  220.59  335.85  184.28  155.85  0.91 
1 1 1    1   33    4 o 14  316.67   13.04  354.78  345.66  222.77  340.64  118.93  160.64  0.89 
1 1 1    1   33    5 o  1  621.26   13.19  616.36  136.95  619.68  136.96   30.09  136.96  0.97 
1 1 1    1   33    6 o  3  342.76   15.79  309.67   82.66  279.40   78.67   79.98  258.67  0.93 
1 1 1    1   33    7 o  4  580.12   14.10  453.12   95.08  616.21   95.53   99.80   95.53  0.98 
1 1 1    1   33    8 o 13  145.95   28.57   55.85  256.45   34.22  251.56   34.56   71.56  0.35 
1 1 1    1   33    9 o 10  465.03   14.77  468.93  261.24  423.96  261.92   58.72   81.92  0.97 
1 1 1    1   33   10 f  0   84.04   29.23  128.96  292.34  128.18  296.31    0.00    0.00  0.00 
1 1 1    1   33   11 o  3  343.47   13.95  301.90  344.50  364.34  345.21   74.38  345.21  0.95 
1 1 1    1   33   12 o 12  252.62   22.90  240.05  268.56  235.82  268.90    5.57  268.90  0.92 
1 1 1    1   33   13 o  9  193.67   27.80  182.80  214.74  165.47  213.52   11.47   33.52  0.88 
1 1 1    1   33   14 o 13  251.34   23.35  252.86   29.34  238.67   29.36    0.21   29.36  0.95 
1 1 1    1   33   15 o  1  617.17   15.62  551.43  247.42  705.85  247.42  197.63  247.42  0.98 
1 1 1    1   33   16 o 17  677.29   18.57   94.75  347.25  483.24  347.21  402.96  347.21  0.42 
1 1 1    1   33   17 f  0  345.55   20.37  334.90  146.42  243.28  146.42    0.00    0.00  0.00 
1 1 1    1   33   18 o  7  176.58   36.61  256.22  247.28   97.21  247.29  123.70   67.28  0.90 
1 1 1    1   35    0 o 12   84.93   41.25  203.09    0.00  119.23  180.00  297.73  180.00  0.35 
1 1 1    1   35    1 o 11  720.60   12.19  662.69  332.81  755.57  333.51  100.52  333.51  0.98 
1 1 1    1   35    2 o 14  491.44   12.21  400.37   59.91  527.10   58.42  118.89   58.42  0.95 
1 1 1    1   35    3 o  8  673.49   13.74  551.82  234.22  760.32  237.83  205.55  237.83  0.98 
1 1 1    1   35    4 o  6  524.96   13.03  453.71  275.29  553.28  273.05   90.57  273.05  0.97 
1 1 1    1   35    5 o  2  511.50   13.46  574.97  251.14  424.46  248.87  148.92   68.87  0.98 
1 1 1    1   35    6 o 12  188.71   22.25  169.89  213.86  116.91  209.94   42.02   29.94  0.73 
1 1 1    1   35    7 o  6  297.50   16.38  380.65  250.29  192.15  245.91  176.95   65.91  0.94 
1 1 1    1   35    8 o 13  651.05   14.06  516.66  222.67  764.88  221.14  248.45  221.14  0.98 
1 1 1    1   35    9 o 10  552.17   14.44  617.26  298.37  466.72  298.35  154.99  118.35  0.99 
1 1 1    1   35   10 o  9  389.59   13.84  373.02   89.64  396.61   90.11   40.27   90.11  0.97 
1 1 1    1   35   11 o 15  480.30   14.14  398.71  274.48  553.97  275.39  169.31  275.39  0.98 
1 1 1    1   35   12 o  7  162.31   33.33  246.88  189.12   55.67  189.47  176.94    9.47  0.89 
1 1 1    1   35   13 o  5  247.65   21.04  229.13  116.05  253.04  115.57   39.82  115.57  0.94 
1 1 1    1   35   14 o 10  382.50   16.32  453.99  233.57  330.50  233.58   92.46   53.58  0.98 
1 1 1    1   35   15 o  7   63.99   30.35  168.45  211.45  133.45   31.41  279.77   31.41  0.10 
1 1 1    1   35   16 o  4   87.50   37.05   56.03  260.05   34.89   80.05   77.87   80.05  0.05 
1 1 1    1   35   17 o 19  208.23   37.94  334.69  257.55  113.39  257.55  148.61   77.55  0.90 
1 1 1    1   37    0 o  5  121.60   41.27   32.93  180.00    0.50  360.00   25.04  360.00  0.10 
1 1 1    1   37    1 o 13  137.17   25.37   70.79  350.79   15.77    4.39   67.16  184.39  0.36 
1 1 1    1   37    2 o 18  530.37   13.35  581.16  226.39  439.28  225.95  158.50   45.95  0.98 
1 1 1    1   37    3 o 11  392.50   14.05  325.10  306.66  404.74  304.93   65.49  304.93  0.95 
1 1 1    1   37    4 o  5  327.92   14.05  282.96  145.78  326.33  144.89   44.37  144.89  0.93 
1 1 1    1   37    5 o  9  119.97   31.49  165.65  136.24   18.18  316.92  180.27  316.92  0.60 
1 1 1    1   37    6 o  9  468.34   14.40  450.57  198.98  433.07  198.94   47.20   18.94  0.98 
1 1 1    1   37    7 o 18  590.63   13.87  558.49   76.21  600.27   76.19   37.36   76.19  0.98 
1 1 1    1   37    8 f  0  227.38   18.85  101.49  102.54  110.27  102.85    0.00    0.00  0.00 
1 1 1    1   37    9 f  0  798.86   14.72  786.95   74.48  771.76   75.34    0.00    0.00  0.00 
1 1 1    1   37   10 o  4  206.67   18.30  251.37  115.36  135.63  115.37  105.78  295.37  0.91 
1 1 1    1   37   11 o 12  265.03   16.64  258.17   91.31  264.25   91.72   29.30   91.72  0.94 
1 1 1    1   37   12 o 10  261.77   22.31  233.73   89.69  272.38   88.84   49.41   88.84  0.95 
1 1 1    1   37   13 o  7   79.83   32.78   65.21   53.78    1.05   55.41   59.78  235.41  0.39 
1 1 1    1   37   14 o 17  179.56   29.64  119.46  102.93   18.18  282.96  123.25  282.96  0.24 
1 1 1    1   37   15 o 17   84.75   36.80  276.98  343.04  190.03  163.04  410.35  163.04  0.18 
1 1 1    1   37   16 o 17  245.10   27.08  283.36  104.77  224.58  104.77   19.57  104.77  0.88 
1 1 1    1   37   17 o 19   80.07   36.20   55.11  125.05   10.21  125.05   41.03  305.05  0.38 
1 1 1    1   39    0 o 14   48.62   32.10  200.01    0.00  149.58  180.00  332.72  180.00  0.35 
1 1 1    1   39    1 f  0  372.18   12.71  227.40  218.56  236.65  214.78    0.00    0.00  0.00 
1 1 1    1   39    2 o  3  173.32   20.56   60.72   44.48   86.64   44.22   17.10   44.22  0.45 
1 1 1    1   39    3 o 12  350.70   14.59  453.80  107.11  217.27  107.78  241.89  287.78  0.96 
1 1 1    1   39    4 o 12  302.77   15.02  270.07  331.05  291.30  334.42   17.35  334.42  0.93 
1 1 1    1   39    5 f  0  449.09   13.68  256.80  296.74  259.94  299.47    0.00    0.00  0.00 
1 1 1    1   39    6 o 19  144.53   29.29  132.77  156.61   61.12  162.46   72.97  342.46  0.68 
1 1 1    1   39    7 o  2  541.07   13.98  485.48  254.93  585.61  255.34  108.68  255.34  0.98 
1 1 1    1   39    8 o 19  389.39   14.66  272.57   92.88  481.45   93.85  218.37   93.85  0.96 
1 1 1    1   39    9 o 19  146.82   28.26  229.26  328.93   35.61  329.49  179.13  149.49  0.85 
1 1 1    1   39   10 o  3   70.80   30.23  150.56  122.11   65.10  301.61  210.31  301.61  0.57 
1 1 1    1   39   11 o 19  145.61   28.92   74.28  316.95  110.68  315.86   40.35  315.86  0.62 
1 1 1    1   39   12 o 11  328.55   19.65  360.35  229.48  305.10  229.41   31.64   49.41  0.98 
1 1 1    1   39   13 o  7  107.99   40.83  230.43   93.93  139.75  273.94  343.77  273.94  0.30 
1 1 1    1   39   14 x 12       ?       ?  104.59   25.96   84.84   25.96    0.00    0.00  0.00 
1 1 1    1   39   15 o 15  587.80   19.68  647.78  122.99  689.61  122.99  235.76  122.99  0.97 
1 1 1    1   39   16 o 13  179.09   41.15  139.78  155.56  170.38  155.56   47.39  155.56  0.82 
1 1 1    1   41    0 o  4   76.61   40.73  106.94  180.00   48.65  360.00  151.47  360.00  0.35 
1 1 1    1   41    1 o 17  220.25   16.31  243.37   84.12  152.54   83.61   91.72  263.61  0.90 
1 1 1    1   41    2 o  8  497.17   12.85  435.40   34.01  538.28   34.97  105.27   34.97  0.98 
1 1 1    1   41    3 o  8  181.31   22.15  197.98   40.41  109.10   39.43   88.09  219.43  0.84 
1 1 1    1   41    4 o 18  318.00   15.44  296.34  338.51  316.71  338.49   31.89  338.49  0.95 
1 1 1    1   41    5 f  0  370.73   14.25  348.00  138.86  336.78  137.77    0.00    0.00  0.00 
1 1 1    1   41    6 f  0  172.40   25.99   22.33  319.90   27.32  308.63    0.00    0.00  0.00 
1 1 1    1   41    7 o 10  441.40   14.33  331.64   57.75  536.46   58.19  216.08   58.19  0.97 
1 1 1    1   41    8 o 11  234.93   18.43  275.14  285.35  180.75  283.64   78.71  103.64  0.94 
1 1 1    1   41    9 o 12  246.87   20.54  194.76  226.50  271.61  226.34   86.18  226.34  0.93 
1 1 1    1   41   10 o  8  297.32   18.87  292.63  267.55  298.57  267.92   23.61  267.92  0.96 
1 1 1    1   41   11 o 14  480.62   16.17  498.62  271.43  485.87  271.29   20.98  271.29  0.99 
1 1 1    1   41   12 o 19   65.97   30.75  241.90   26.49  188.14  206.56  401.17  206.56  0.19 
1 1 1    1   41   13 o 17  220.85   31.77  301.98  271.82   59.29   91.82  305.14   91.82  0.42 
1 1 1    1   41   14 o  1  168.28   36.74  220.47  200.32   32.28  200.32  124.47   20.32  0.56 
1 1 1    1   41   15 o 10  281.52   24.77  298.18  228.29  281.20  228.29   27.65  228.29  0.95 
1 1 1    1   43    0 o 17   80.48   41.58  235.63    0.00  106.04  180.00  328.61  180.00  0.72 
1 1 1    1   43    1 o  6  218.71   16.80  225.37  108.94  167.74  110.51   59.15  290.51  0.90 
1 1 1    1   43    2 o  1  463.35   13.12  374.93  119.64  537.63  119.48  173.52  119.48  0.97 
1 1 1    1   43    3 o 16  189.40   20.79  215.29  140.12  124.94  138.53   81.44  318.53  0.87 
1 1 1    1   43    4 o 15  446.80   15.61  385.53  248.60  501.11  249.39  132.12  249.39  0.97 
1 1 1    1   43    5 o 12  101.91   30.26   29.93  104.19    4.38  104.15   19.42  284.15  0.14 
1 1 1    1   43    6 o  2  373.64   17.33  325.18  316.43  408.67  316.13   94.04  316.13  0.97 
1 1 1    1   43    7 o  6  459.47   16.41  464.69  226.75  461.19  227.33   18.55  227.33  0.98 
1 1 1    1   43    8 o  2  106.64   33.61   74.15  343.13   32.56  341.54   37.53  161.54  0.48 
1 1 1    1   43    9 o  3   86.45   33.40  115.25   67.12    3.55  247.68  110.21  247.68  0.60 
1 1 1    1   43   10 o 14   84.63   36.61   26.34  354.38    7.80  175.03   31.10  175.03  0.09 
1 1 1    1   43   11 o 11   63.78   30.83  115.11  352.18   90.32  172.18  189.87  172.18  0.07 
1 1 1    1   43   12 o  7  210.97   34.38  268.15  133.96   53.48  313.96  269.14  313.96  0.38 
1 1 1    1   43   13 o 13  406.44   21.93  425.20  135.53  450.45  135.53  149.02  135.53  0.92 
1 1 1    1   43   14 o 16   67.65   31.97  103.10  307.56   38.64  127.56  125.38  127.56  0.36 
1 1 1    1   45    0 o  5   63.05   37.94   21.57  360.00   10.88  180.00   31.80  180.00  0.08 
1 1 1    1   45    1 o  4  277.73   14.24  270.49   65.48  267.71   65.27   10.78   65.27  0.94 
1 1 1    1   45    2 o  8   72.58   28.88   56.71  250.91   19.05   67.88   70.66   67.88  0.22 
1 1 1    1   45    3 f  0  626.95   15.11  577.19  283.27  550.29  283.14    0.00    0.00  0.00 
1 1 1    1   45    4 o 10  401.08   18.53  370.58   82.96  434.60   83.07   87.30   83.07  0.97 
1 1 1    1   45    5 o  3  473.46   17.39  508.09   73.96  450.09   73.81   33.45  253.81  0.99 
1 1 1    1   45    6 o  7  276.38   21.70  224.54  113.01  314.91  113.96  107.29  113.96  0.95 
1 1 1    1   45    7 o 12  236.06   30.24  257.02   32.67  203.51   32.84   39.40  212.84  0.95 
1 1 1    1   45    8 o 19  349.14   23.14  349.43    6.46  357.48    6.47   32.69    6.47  0.98 
1 1 1    1   45    9 o 17  235.09   29.50  308.28  254.97   82.86  255.02  193.77   75.02  0.76 
1 1 1    1   45   10 o  2  469.01   20.97   85.86  313.41  203.79  313.37  130.56  313.37  0.30 
1 1 1    1   45   11 o 11   59.79   29.43  218.98  131.64  157.85  311.64  329.02  311.64  0.11 
1 1 1    1   45   12 o 18  248.53   28.03  149.90  213.34  247.99  213.34  143.75  213.34  0.71 
1 1 1    1   45   13 o 11  224.33   30.16  334.91  289.37  137.05  289.37  148.59  109.37  0.94 
1 1 1    1   47    0 o 10   80.51   44.46   58.14  180.00    4.69    0.00   60.75    0.00  0.32 
1 1 1    1   47    1 o  6  447.34   15.27  416.09  266.04  488.90  266.03   98.74  266.03  0.98 
1 1 1    1   47    2 o  3  338.33   16.67  309.01  303.49  367.56  303.77   79.51  303.77  0.97 
1 1 1    1   47    3 o 12  235.58   24.61  301.17   89.44  163.87   89.27  121.46  269.27  0.95 
1 1 1    1   47    4 o 12   64.65   29.58   89.01  348.10   31.84  168.21  116.25  168.21  0.41 
1 1 1    1   47    5 o  4  142.25   41.76  152.42  292.92   88.40  293.68   54.83  113.68  0.81 
1 1 1    1   47    6 o 19  509.17   19.31  482.45  284.00  559.16  284.01  110.97  284.01  0.99 
1 1 1    1   47    7 f  0   69.58   32.19  103.99  148.96   93.48  148.73    0.00    0.00  0.00 
1 1 1    1   47    8 o  2  410.85   23.29  268.82  196.89  347.86  196.90  114.88  196.90  0.71 
1 1 1    1   47    9 o 17  414.58   22.66  383.38  119.21  287.17  119.21   27.04  299.21  0.73 
1 1 1    1   47   10 o 13   94.73   38.16   56.95  184.20   30.95    4.19   73.47    4.19  0.06 
1 1 1    1   47   11 o  5   94.61   38.64  141.29  101.65   30.77  281.65  135.46  281.65  0.39 
1 1 1    1   47   12 o  3  308.53   24.67  252.11  317.73  367.45  317.73  144.33  317.73  0.96 
1 1 1    1   49    0 o 17   71.32   46.14  149.10    0.00   39.86  180.00  179.45  180.00  0.70 
1 1 1    1   49    1 o  5  138.25   41.14  172.92   74.19   71.38   74.29   90.10  254.29  0.84 
1 1 1    1   49    2 o  9  220.89   29.24  292.47  109.61  147.43  109.54  126.74  289.54  0.95 
1 1 1    1   49    3 o 17  405.37   20.61  361.73  266.58  449.79  266.46  116.47  266.46  0.97 
1 1 1    1   49    4 o  2   82.87   36.81  122.44  313.21   76.24  133.09  187.75  133.09  0.21 
1 1 1    1   49    5 o 16   58.51   29.54  217.16  208.69  173.71   28.72  365.96   28.72  0.16 
1 1 1    1   49    6 o  1  378.51   34.79  111.98  162.11  150.62  162.25   54.73  162.25  0.33 
1 1 1    1   49    7 o 14  168.59   43.81  287.52   97.95  133.02  277.95  369.24  277.95  0.31 
1 1 1    1   49    8 o  6  244.68   38.53  230.73   68.09   57.66   68.09  118.57  248.09  0.48 
1 1 1    1   49    9 o  8  209.11   46.15  168.15  345.09  138.73  345.09   21.11  345.09  0.61 
1 1 1    1   49   10 o 10  227.90   44.58  216.05   49.29  219.76   49.28   45.38   49.28  0.86 
1 1 1    1   49   11 o 11  197.00   31.83  226.40  299.49  160.59  299.49   51.62  119.49  0.95 
1 1 1    1   51    0 o  2  370.79   63.70  318.70  360.00  305.35  360.00   29.49  360.00  0.78 
1 1 1    1   51    1 o  1  250.86   45.80  193.56  139.52   26.30  139.57  140.71  319.57  0.39 
1 1 1    1   51    2 o 18  534.68   25.50  263.65   34.32  561.86   34.35  336.04   34.35  0.74 
1 1 1    1   51    3 o 14  444.57   26.61  219.26   15.01  308.81   15.04  123.61   15.04  0.56 
1 1 1    1   51    4 o 11   83.31   40.53  207.19  139.63  151.42  319.63  321.80  319.63  0.11 
1 1 1    1   51    5 x 10       ?       ?  263.84  276.81  207.79  276.81    0.00    0.00  0.00 
1 1 1    1   51    6 x  2       ?       ?  140.35  342.31  104.63  342.31    0.00    0.00  0.00 
1 1 1    1   51    7 o 12  149.42   58.75   26.26  263.60    7.38  263.60   10.91   83.60  0.09 
1 1 1    1   51    8 o  9  205.91   56.18  208.46  298.99  165.75  298.99    1.70  298.99  0.80 
1 1 1    1   51    9 o 13  212.14   55.74  124.94    8.26  230.78    8.26  119.22    8.26  0.81 
1 1 1    1   53    0 o  1  303.97   66.49  386.74  180.00  220.96  180.00   70.13    0.00  0.84 
1 1 1    1   53    1 o  7  165.72   58.17  209.39   47.67   43.59  227.67  200.40  227.67  0.34 
1 1 1    1   53    2 o 18  175.11   56.37  174.32  311.37    9.73  131.37  138.29  131.37  0.34 
1 1 1    1   53    3 o  9  444.94   31.16  303.45  154.96  564.09  154.96  346.03  154.96  0.88 
1 1 1    1   53    4 o  7  185.01   68.21  190.69  312.54   88.74  312.54   44.56  132.54  0.60 
1 1 1    1   53    5 x 17       ?       ?   78.66  211.12   59.48  211.12    0.00    0.00  0.00 
1 1 1    1   53    6 x 11       ?       ?  225.16  199.28  185.82  199.28    0.00    0.00  0.00 
1 1 1    1   53    7 o  2  133.05   63.54   63.95  259.33   52.05  259.33    5.89   79.33  0.41 
1 1 1    1   55    0 o 15  134.46   77.52   64.35    0.00   35.87    0.00   17.00  180.00  0.33 
1 1 1    1   55    1 o  1  241.49   48.30  190.01  333.31  259.87  333.31  102.56  333.31  0.86 
1 1 1    1   55    2 f  0  375.65   33.91  294.44  124.34  249.29  124.34    0.00    0.00  0.00 
1 1 1    1   55    3 o 17  200.45   60.91  141.98  343.67  191.44  343.67   66.82  343.67  0.79 
1 1 1    1   55    4 o 11  163.88   71.94   72.96   67.07  101.93   67.07   34.74   67.07  0.52 
1 1 1    2    0    0 x  7       ?       ? 27588.26  180.00   59.77  180.00    0.00    0.00  0.00 
1 1 1    2    0    1 f  0  152.12   10.88  403.08  270.00   62.55  270.00    0.00    0.00  0.00 
1 1 1    2    0    2 o  9  512.12   14.11 2059.70  360.00  742.80  180.00  464.61  180.00  1.00 
1 1 1    2    0    3 o  6  392.95   13.84  906.08   90.00  395.95  270.00  312.83  270.00  0.61 
1 1 1    2    0    4 o  1  650.33   14.23   29.89  180.00  897.94  360.00  495.26  360.00  1.00 
1 1 1    2    0    5 o  6 1167.89   17.58 1727.51   90.00 1194.29   90.00   52.82   90.00  1.00 
1 1 1    2    0    6 o 16  684.06   14.14  272.00  180.00  992.61  180.00  617.24  180.00  1.00 
1 1 1    2    0    7 o  2 1274.92   18.86  975.13   90.00 1490.11   90.00  430.39   90.00  1.00 
1 1 1    2    0    8 o  8  186.96   15.43  160.83    0.00   14.84  360.00  195.75  180.00  0.60 
1 1 1    2    0    9 o 13  187.68   15.64   89.08  270.00   13.52  270.00   61.06   90.00  0.23 
1 1 1    2    0   10 o 19  334.95   15.29  274.49    0.00  289.72    0.00   64.19  180.00  0.96 
1 1 1    2    0   11 o 15 1564.65   25.11 1664.50  270.00 1529.32  270.00   70.66   90.00  1.00 
1 1 1    2    0   12 f  0  628.29   16.25  592.60    0.00  478.57  360.00    0.00    0.00  0.00 
1 1 1    2    0   13 o 18  467.11   16.54  435.98   90.00  517.05   90.00  102.69   90.00  1.00 
1 1 1    2    0   14 o  9 1551.87   24.25 1463.03    0.00 1659.11    0.00  214.48    0.00  1.00 
1 1 1    2    0   15 o  6  171.88   23.39  312.13  270.00   43.65  270.00  232.20   90.00  0.93 
1 1 1    2    0   16 o 19  278.20   21.87  268.27    0.00  285.17    0.00   15.50    0.00  1.00 
1 1 1    2    0   17 o 16  379.49   24.62  348.33  270.00  411.70  270.00   64.44  270.00  1.00 
1 1 1    2    0   18 o  7  636.22   26.07  576.83    0.00  729.73  360.00  187.01  360.00  1.00 
1 1 1    2    0   19 o 16   60.13   41.87  111.50  270.00   54.17   90.00  162.29   90.00  0.45 
1 1 1    2    0   20 o  5  370.95   33.18  480.02    0.00  297.82    0.00  146.28  180.00  1.00 
1 1 1    2    0   21 o  7  116.21   65.09  363.65  270.00  237.62   90.00  537.61   90.00  0.27 
1 1 1    2    0   22 o 14  130.37   64.60   74.23  360.00   21.56  360.00   34.22  180.00  0.30 
1 1 1    2    2    0 x 13       ?       ? 4621.42    0.00  106.21    0.00    0.00    0.00  0.00 
1 1 1    2    2    1 o 12  803.12   13.66 2175.69   45.60 1132.27  197.57  710.27  197.57  0.97 
1 1 1    2    2    2 o  7 1080.43   13.13 2938.06    3.56 1565.38  305.92 1010.52  305.92  0.98 
1 1 1    2    2    3 o 11  744.75   11.03 1615.26  240.89  704.75  254.22   48.91   74.22  0.98 
1 1 1    2    2    4 o 11 1025.79   12.06 1747.24  265.03  995.72  268.62   36.57   88.62  0.99 
1 1 1    2    2    5 o 15 1407.39   13.79 1652.56  228.64 1434.47  228.30   72.76  228.30  0.99 
1 1 1    2    2    6 o 15 1058.81   11.98 1327.67   84.09 1129.31   88.26  168.45   88.26  0.99 
1 1 1    2    2    7 o 13  350.57    9.52  345.50  289.88  202.78  297.70  229.01  117.70  0.91 
1 1 1    2    2    8 o 19  488.47   10.13  407.59  190.44  483.91  168.24   60.23  168.24  0.93 
1 1 1    2    2    9 f  0  909.28   12.13  846.88   79.00  750.02   78.11    0.00    0.00  0.00 
1 1 1    2    2   10 o 18  213.46   11.45  452.99  333.73   40.80  166.35  413.59  166.35  0.78 
1 1 1    2    2   11 o  3  856.92   12.69  943.42  110.76  765.59  113.25  147.90  293.25  0.98 
1 1 1    2    2   12 o 18  838.22   12.62  723.47  110.77  908.35  105.33  185.84  105.33  0.97 
1 1 1    2    2   13 o  2  232.36   14.07  159.56  120.06   86.68  144.37   86.78  324.37  0.56 
1 1 1    2    2   14 o 15 1233.35   14.99 1096.47  208.65 1315.34  210.31  182.75  210.31  0.99 
1 1 1    2    2   15 f  0  610.37   11.95  566.27   93.37  607.46   93.11    0.00    0.00  0.00 
1 1 1    2    2   16 o  5  507.89   13.26  454.81   37.33  531.90   38.36   72.95   38.36  0.98 
1 1 1    2    2   17 o 12  370.28   19.30  318.88   76.01  399.48   74.26   90.55   74.26  0.96 
1 1 1    2    2   18 o  4  464.07   19.74  534.14  149.83  400.40  149.66  110.92  329.66  0.98 
1 1 1    2    2   19 o  8  367.82   22.37  402.76   66.57  341.72   66.22   35.22  246.22  0.98 
1 1 1    2    2   20 o  4  287.07   27.17  330.84  225.27  242.28  225.09   64.87   45.09  0.96 
1 1 1    2    2   21 o 15  122.32   46.91  279.11   10.08  175.91  190.08  405.45  190.08  0.22 
1 1 1    2    2   22 o  8  136.70   45.20  113.24   38.94   36.43   38.94   49.11  218.94  0.45 
1 1 1    2    4    0 o 14 1031.79   14.94 4527.28  180.00  993.62  180.00   76.34  360.00  1.00 
1 1 1    2    4    1 o  1  623.50   10.40 2080.27  349.73  143.32  348.66  939.85  168.66  0.98 
1 1 1    2    4    2 o 17  292.13    9.03 1599.81   70.75  252.90  155.02   57.07  155.02  0.77 
1 1 1    2    4    3 o  8 1471.31   15.43 3217.91   67.29 1247.88   50.56  432.80  230.56  1.00 
1 1 1    2    4    4 o 19 1869.61   17.94 2024.44  122.31 1996.06  122.27  267.15  122.27  1.00 
1 1 1    2    4    5 f  0  791.11   12.07 1367.00  197.44  821.46  191.06    0.00    0.00  0.00 
1 1 1    2    4    6 o  6  494.75    9.71  105.90   82.97  512.88   32.07  102.94   32.07  0.93 
1 1 1    2    4    7 o  6  341.01    9.19  214.73  292.92  269.15  313.13   50.25  133.13  0.86 
1 1 1    2    4    8 o  5  176.02   10.85  136.64  291.56    1.10  244.28  147.61  244.28  0.41 
1 1 1    2    4    9 o  2   96.30   17.12  247.06  119.80  169.20  274.04  408.16  274.04  0.36 
1 1 1    2    4   10 o  7 1068.41   13.00  845.92  251.40 1254.53  255.89  408.60  255.89  0.98 
1 1 1    2    4   11 o  7  365.42   11.22  716.71  320.20  130.21  321.96  409.19  141.96  0.92 
1 1 1    2    4   12 f  0  866.16   12.87  723.65  268.22  724.11  263.41    0.00    0.00  0.00 
1 1 1    2    4   13 o  8  793.43   12.72  746.46  224.76  821.90  220.36   97.43  220.36  0.97 
1 1 1    2    4   14 o 19  754.12   11.96  617.78   33.04  867.10   34.41  260.15   34.41  0.98 
1 1 1    2    4   15 o  8  845.68   12.93  876.94  334.28  755.05  332.01  166.04  152.01  0.99 
1 1 1    2    4   16 o 19  100.09   25.52   59.80  190.25    6.89   13.87   52.25   13.87  0.19 
1 1 1    2    4   17 o 12  656.37   16.63  567.45  164.19  723.34  163.99  150.70  163.99  0.99 
1 1 1    2    4   18 o  6   55.72   27.56   91.55   79.06   57.82  258.55  146.49  258.55  0.28 
1 1 1    2    4   19 f  0  456.51   20.51  515.36  226.26  482.48  226.68    0.00    0.00  0.00 
1 1 1    2    4   20 o  1  170.72   41.07  148.28  151.75  102.68  151.92   34.44  331.92  0.70 
1 1 1    2    4   21 o  4   57.05   28.88  178.45  311.45  137.29  131.45  282.68  131.45  0.07 
1 1 1    2    4   22 o 15  351.91   27.93  373.36  216.61  381.24  216.61   94.55  216.61  0.95 
1 1 1    2    6    0 o 17  912.93   18.75 1666.98  360.00 1401.69  360.00  977.52  360.00  1.00 
1 1 1    2    6    1 o 16  718.56   11.32 1649.18  108.68  880.07   60.59  368.14   60.59  0.97 
1 1 1    2    6    2 o  6  293.54   10.02  757.17  251.08  130.75  265.56  262.65   85.56  0.89 
1 1 1    2    6    3 o 17 1326.40   15.12 2313.48  106.18 1449.21  117.32  266.03  117.32  0.99 
1 1 1    2    6    4 f  0 1483.59   16.28 1862.98  153.99 1603.62  164.28    0.00    0.00  0.00 
1 1 1    2    6    5 o  5  885.06   11.20 1095.23  262.09 1071.69  273.99  412.70  273.99  0.98 
1 1 1    2    6    6 o 17  304.10    9.15  778.76  224.65  132.32  259.10  273.12   79.10  0.88 
1 1 1    2    6    7 o  3  204.71    9.71  447.01  108.89   16.05  314.57  341.39  314.57  0.76 
1 1 1    2    6    8 o 16   49.20   18.49  174.99  248.45  155.15   84.47  324.37   84.47  0.14 
1 1 1    2    6    9 o  5  404.67    9.51  327.06  102.04  382.80   58.74   52.68   58.74  0.88 
1 1 1    2    6   10 o 11  564.53   11.21  362.10  102.21  688.85  104.55  340.78  104.55  0.92 
1 1 1    2    6   11 o 10  400.97   11.33  332.23  230.96  325.23  232.02   64.95   52.02  0.89 
1 1 1    2    6   12 o  1 1115.59   15.23 1196.33  131.59 1026.77  134.19  149.63  314.19  0.99 
1 1 1    2    6   13 o 19  232.66   15.04  287.65  331.16   53.61  327.23  250.16  147.23  0.77 
1 1 1    2    6   14 o 15  386.01   12.03  408.48  331.26  316.67  325.81   88.73  145.81  0.94 
1 1 1    2    6   15 o  9  667.86   12.52  572.98   17.73  750.67   15.86  190.20   15.86  0.98 
1 1 1    2    6   16 o 18  607.60   13.61  433.32  183.52  745.27  183.68  299.91  183.68  0.98 
1 1 1    2    6   17 o  3  436.62   17.78  409.55  356.06  448.17  356.56   47.07  356.56  0.97 
1 1 1    2    6   18 o 19  339.67   22.42  231.71  290.15  420.30  289.49  199.09  289.49  0.94 
1 1 1    2    6   19 f  0  400.05   21.67  314.49  359.93  302.49  359.61    0.00    0.00  0.00 
1 1 1    2    6   20 o 10  246.10   39.85  186.83  312.50  206.42  312.17   35.27  312.17  0.77 
1 1 1    2    6   21 o  2   77.24   37.85  218.95  217.27  156.35   37.27  331.96   37.27  0.12 
1 1 1    2    6   22 o 14  498.91   26.11  496.20   70.70  582.77   70.70  191.51   70.70  0.98 
1 1 1    2    8    0 o  6 1631.26   25.98 2397.67  180.00 1906.53  180.00  550.54  180.00  1.00 
1 1 1    2    8    1 o  8 1174.23   13.79 1759.29  275.09 1271.09  288.08  216.13  288.08  0.99 
1 1 1    2    8    2 o 14  524.10   10.04  363.37   97.29  525.50  245.34   54.88  245.34  0.95 
1 1 1    2    8    3 o  7  943.61   12.40 1487.45   48.38 1034.08   24.11  210.99   24.11  0.98 
1 1 1    2    8    4 o  4 2099.79   20.74 1835.81  293.72 2363.64  300.65  541.74  300.65  1.00 
1 1 1    2    8    5 o 10  420.92    9.32  506.10  201.51  492.58  232.95  280.35  232.95  0.84 
1 1 1    2    8    6 o  5  748.64   10.37  553.98   56.27  938.74   70.60  434.76   70.60  0.96 
1 1 1    2    8    7 o 17  268.01    9.69  399.47   26.20   49.86   11.66  362.35  191.66  0.86 
1 1 1    2    8    8 o 19  796.77   10.50  811.64   17.28  750.51   27.23   56.32  207.23  0.98 
1 1 1    2    8    9 o 13 1046.83   12.17 1051.67  135.67 1093.08  123.09  123.56  123.09  0.99 
1 1 1    2    8   10 o 17  895.62   13.27  932.95  314.52  817.91  310.23  122.24  130.23  0.98 
1 1 1    2    8   11 o  5  326.01   12.55  309.03   73.82  176.14   82.58  209.26  262.58  0.86 
1 1 1    2    8   12 o 16  579.18   13.36  669.23  133.94  455.50  127.33  195.61  307.33  0.96 
1 1 1    2    8   13 o 13  568.86   13.34  481.26  313.10  611.34  316.44  143.00  316.44  0.95 
1 1 1    2    8   14 f  0  499.14   13.50  604.35  108.01  625.15  107.30    0.00    0.00  0.00 
1 1 1    2    8   15 o 11  812.91   14.70  793.40  192.40  799.03  192.72   11.30   12.72  0.99 
1 1 1    2    8   16 o  8  414.57   15.64  416.11  167.93  383.94  170.43   35.88  350.43  0.97 
1 1 1    2    8   17 o 12  192.57   32.36  159.34  174.46  153.31  176.93    7.61  356.93  0.82 
1 1 1    2    8   18 o 18  165.40   35.98  217.40  159.32   77.15  158.60  131.21  338.60  0.86 
1 1 1    2    8   19 o 13   92.67   39.69   43.65   32.41    7.34   35.43   34.20  215.43  0.26 
1 1 1    2    8   20 o  7  238.45   42.56  289.84  274.25  107.05  274.35  153.84   94.35  0.77 
1 1 1    2    8   21 o  7   62.22   31.42  175.37   86.71  126.23  266.71  263.78  266.71  0.09 
1 1 1    2    8   22 o  9   97.66   43.66  149.00  121.44   17.94  301.44  139.72  301.44  0.53 
1 1 1    2   10    0 o 18   37.80   20.46  474.01  180.00   74.05    0.00  152.74    0.00  0.06 
1 1 1    2   10    1 o  4  962.82   11.83 1113.73  113.68 1133.31   88.84  373.21   88.84  0.98 
1 1 1    2   10    2 o  4 1485.51   15.65 2141.69   54.06 1324.46   57.37  306.89  237.37  0.99 
1 1 1    2   10    3 o  4  145.37   10.66  439.36  167.46  164.57   15.16  539.49   15.16  0.72 
1 1 1    2   10    4 o  4  194.80   11.14  541.83   91.98   40.78   35.47   82.98  215.47  0.42 
1 1 1    2   10    5 o  6  356.30   10.17  504.64  216.37  203.70  238.97  242.56   58.97  0.91 
1 1 1    2   10    6 o 19   69.94   19.85  530.25  193.25  150.12   47.07  331.44   47.07  0.22 
1 1 1    2   10    7 o 12  682.03   10.16  505.11  309.21  637.64  300.95   46.76  120.95  0.97 
1 1 1    2   10    8 f  0  870.75   10.50  709.47  176.58  759.28  168.53    0.00    0.00  0.00 
1 1 1    2   10    9 o 13 1179.08   12.27 1384.84  297.90 1035.19  297.42  264.44  117.42  0.99 
1 1 1    2   10   10 o  5  805.83   12.86  785.01   59.50  825.88   54.91   82.63   54.91  0.97 
1 1 1    2   10   11 o  2 1580.16   19.83 1616.68   72.87 1618.53   69.59   98.12   69.59  0.99 
1 1 1    2   10   12 f  0  802.03   13.93  583.41  233.67  549.62  229.61    0.00    0.00  0.00 
1 1 1    2   10   13 o 15  350.81   13.11  253.23  174.02  351.95  164.87  123.05  164.87  0.83 
1 1 1    2   10   14 o  9  681.96   13.73  686.35  307.96  630.18  305.82   80.16  125.82  0.98 
1 1 1    2   10   15 o  6  267.79   16.38  281.57  146.59  204.62  145.62   78.92  325.62  0.91 
1 1 1    2   10   16 o 10  696.25   16.75  711.03  300.32  666.07  299.76   45.97  119.76  0.99 
1 1 1    2   10   17 o 17  136.98   37.35  145.10  267.10   46.35  264.55   90.64   84.55  0.67 
1 1 1    2   10   18 o 17  283.74   30.01  291.48  277.97  253.33  277.02   32.45   97.02  0.95 
1 1 1    2   10   19 o  2  521.88   20.19  489.62  305.87  571.38  305.71  111.36  305.71  0.99 
1 1 1    2   10   20 o 13   87.28   41.48  334.62  128.42  234.03  308.49  530.84  308.49  0.36 
1 1 1    2   10   21 o  4  224.28   46.38  278.27  203.65   19.07  203.65  192.90   23.65  0.52 
1 1 1    2   10   22 o  5  209.55   47.07  164.62  303.23  211.57  303.23   70.96  303.23  0.84 
1 1 1    2   12    0 o 15  180.27   13.11  658.11  180.00   28.32  180.00  109.68    0.00  0.46 
1 1 1    2   12    1 o 16  904.78   12.31  801.25  281.60  867.95  279.77   45.98   99.77  0.98 
1 1 1    2   12    2 o  7  604.85    9.58  117.33  239.88  699.46  177.73  246.61  177.73  0.95 
1 1 1    2   12    3 o 18  537.81    9.43  980.45   40.86  470.23   56.52   87.82  236.52  0.96 
1 1 1    2   12    4 o 17  339.67    9.80  400.07  352.01  260.65    0.03   72.05  180.03  0.87 
1 1 1    2   12    5 o 14  501.91    9.37  420.55  340.40  445.53  324.23   57.18  144.23  0.94 
1 1 1    2   12    6 o 17  195.48   10.44  499.27  138.03   59.01  293.17  417.58  293.17  0.77 
1 1 1    2   12    7 o  1  503.64    9.62  387.02   41.42  455.97   43.46   34.86  223.46  0.94 
1 1 1    2   12    8 o  3  652.80   10.51  870.82  274.04  487.08  285.52  292.86  105.52  0.97 
1 1 1    2   12    9 f  0 1167.69   15.12 1246.98   15.13 1173.25   16.82    0.00    0.00  0.00 
1 1 1    2   12   10 o 13  308.51   12.13  201.85  260.92  226.21  232.74   17.64  232.74  0.70 
1 1 1    2   12   11 o  4  296.53   15.76  350.06  241.39  187.54  245.60   63.81   65.60  0.74 
1 1 1    2   12   12 o  5  268.06   16.28  296.06  215.97  137.06  214.23  123.31   34.23  0.74 
1 1 1    2   12   13 o  5  370.22   14.83  242.77  165.63  377.17  170.31  101.28  170.31  0.88 
1 1 1    2   12   14 o  9  197.27   20.96  268.22   98.55   71.73   96.09  185.94  276.09  0.83 
1 1 1    2   12   15 o  5  375.63   16.70  398.49  301.54  313.71  301.42   93.42  121.42  0.96 
1 1 1    2   12   16 o 18  231.80   27.66  260.99   53.25  169.41   51.60   80.67  231.60  0.90 
1 1 1    2   12   17 o  6  460.19   19.94  521.57  166.35  398.96  166.67  104.43  346.67  0.98 
1 1 1    2   12   18 o 14  410.37   23.51  380.26   31.45  442.95   31.97   85.35   31.97  0.98 
1 1 1    2   12   19 o  1  391.92   27.05  386.68  159.98  405.80  159.79   43.71  159.79  0.98 
1 1 1    2   12   20 o  7  329.51   34.89  377.07  132.72  171.01  132.69  157.09  312.69  0.76 
1 1 1    2   12   21 o 18  108.00   46.49   88.13    8.06   38.83  188.06  103.54  188.06  0.12 
1 1 1    2   12   22 f  0  328.63   32.57  284.39  216.47  255.64  216.47    0.00    0.00  0.00 
1 1 1    2   14    0 o  5  489.83   12.71  219.31    0.00  523.29    0.00   67.25    0.00  1.00 
1 1 1    2   14    1 o 19  406.03    8.95  783.79  218.82  212.32  194.44  338.99   14.44  0.94 
1 1 1    2   14    2 o  7  461.64    8.66  497.09   14.91  455.59   57.33   55.96   57.33  0.93 
1 1 1    2   14    3 f  0  559.42    8.81 1061.63  259.76  727.25  247.90    0.00    0.00  0.00 
1 1 1    2   14    4 o  4  486.39    8.92  732.99   11.85  321.76  332.16  283.38  152.16  0.95 
1 1 1    2   14    5 f  0  681.60   10.29  897.26   81.81  636.15   89.53    0.00    0.00  0.00 
1 1 1    2   14    6 o  3  417.01    9.30  387.47   40.32  215.86   31.71  350.30  211.71  0.94 
1 1 1    2   14    7 o 19  571.37    9.27  577.57   16.37  589.20    1.78   96.76    1.78  0.95 
1 1 1    2   14    8 o  1  254.04   10.38  363.86   66.44   98.13   53.11  187.17  233.11  0.75 
1 1 1    2   14    9 o 12 1077.18   14.49 1320.58  242.26  867.66  243.45  394.28   63.45  0.99 
1 1 1    2   14   10 f  0 1276.11   18.05 1443.70  323.70 1347.99  323.74    0.00    0.00  0.00 
1 1 1    2   14   11 o  1  496.53   15.58  479.06   77.91  429.16   80.80   65.58  260.80  0.93 
1 1 1    2   14   12 o 14  244.24   20.14  165.33  215.49  118.56  232.41   88.16   52.41  0.67 
1 1 1    2   14   13 o 16  663.73   17.02  621.88  275.04  677.95  272.71   61.12  272.71  0.98 
1 1 1    2   14   14 o 15  597.96   18.29  572.72  331.45  591.61  328.89   11.87  328.89  0.98 
1 1 1    2   14   15 o 11  294.12   18.89  348.12  200.88  218.46  204.29  116.01   24.29  0.94 
1 1 1    2   14   16 o 19  197.39   34.52  199.17  192.24  146.24  191.64   38.49   11.64  0.84 
1 1 1    2   14   17 o 11  609.51   18.92  601.36   29.31  625.47   28.96   46.71   28.96  0.99 
1 1 1    2   14   18 o  7  177.03   41.27  123.07  345.73  158.44  346.88   36.78  346.88  0.79 
1 1 1    2   14   19 o  6  347.67   28.58  405.99   14.14  302.72   14.22   75.23  194.22  0.98 
1 1 1    2   14   20 o  5  697.57   23.78   84.66    9.66  488.47    9.51  416.52    9.51  0.40 
1 1 1    2   14   21 o  8  402.07   28.30  418.12  329.46  456.26  329.46  162.69  329.46  0.93 
1 1 1    2   14   22 o  3  203.71   48.38  268.54  337.01  130.99  337.01  124.48  157.01  0.95 
1 1 1    2   16    0 o 18   74.00   24.99  185.05    0.00  200.53  180.00  450.06  180.00  0.33 
1 1 1    2   16    1 o 14  500.44    8.73  807.64  358.65  553.60  348.97  180.93  348.97  0.93 
1 1 1    2   16    2 o  5  714.03    9.15  545.11  300.49  824.62  329.56  270.64  329.56  0.97 
1 1 1    2   16    3 o  4  445.69    8.60  503.28  279.35  270.53  294.73  301.18  114.73  0.94 
1 1 1    2   16    4 o 14  597.20    9.21  786.54  134.77  523.06   95.14  103.01  275.14  0.96 
1 1 1    2   16    5 o 17  224.60   10.22  397.28  324.33   78.59  314.70   72.63  134.70  0.51 
1 1 1    2   16    6 o  9  116.35   14.44  101.11  306.38    9.05  243.91   25.91  243.91  0.03 
1 1 1    2   16    7 o 15  887.68   10.78  967.11  235.67  838.45  230.95   65.13   50.95  0.98 
1 1 1    2   16    8 o 15  421.98   10.42  387.21  259.77  385.75  269.82   15.49  269.82  0.90 
1 1 1    2   16    9 o  3  312.30   12.19  146.00   48.78  229.80   35.44    8.44  215.44  0.75 
1 1 1    2   16   10 o 11  389.98   14.03  369.86   77.55  262.85   69.62  175.93  249.62  0.90 
1 1 1    2   16   11 o  4 1534.93   20.55 1304.86  176.83 1760.00  174.48  475.17  174.48  0.99 
1 1 1    2   16   12 o  7  798.54   16.45  765.08  234.73  814.03  234.94   64.01  234.94  0.98 
1 1 1    2   16   13 o 13  871.51   15.91  871.66  352.64  838.42  353.24   46.91  173.24  0.99 
1 1 1    2   16   14 o  1  156.67   31.28  152.82  260.59   54.17  253.50   81.24   73.50  0.61 
1 1 1    2   16   15 o 16  367.92   25.69  398.00  242.36  311.70  242.16   84.48   62.16  0.96 
1 1 1    2   16   16 o 18   88.73   39.28  144.24  129.57   49.33  312.19  187.01  312.19  0.50 
1 1 1    2   16   17 o 19  156.56   44.82  237.05  182.61   41.48  181.28  183.16    1.28  0.85 
1 1 1    2   16   18 o 13  141.96   49.82  103.42  299.10   84.64  301.68   12.84  121.68  0.64 
1 1 1    2   16   19 o 15  496.62   30.39  552.29  138.20  462.41  138.13   45.80  318.13  0.98 
1 1 1    2   16   20 o  7   73.53   36.96  135.48  315.08  101.43  135.08  212.67  135.08  0.07 
1 1 1    2   16   21 o 16  134.19   49.64  125.73  294.63   26.73  294.63   66.93  114.63  0.45 
1 1 1    2   18    0 o  5  382.05   12.36 1391.31  180.00  204.27  180.00  354.94    0.00  1.00 
1 1 1    2   18    1 o  5  330.52    8.30  541.05  275.50  268.96  259.26   15.00   79.26  0.84 
1 1 1    2   18    2 o  3  689.34    9.26  478.30  123.90  723.28  132.01  114.20  132.01  0.97 
1 1 1    2   18    3 o 17   55.53   18.68  258.75  178.30  187.13   22.45  396.59   22.45  0.20 
1 1 1    2   18    4 o  9  589.17    8.92  575.89  151.05  660.26  156.05  206.95  156.05  0.95 
1 1 1    2   18    5 o 19  707.03    9.79  386.81  240.95  800.78  250.90  240.41  250.90  0.96 
1 1 1    2   18    6 o 18 1653.03   14.35 1650.24  238.45 1640.04  235.73    7.86   55.73  0.99 
1 1 1    2   18    7 o  8  621.78    9.49  629.61    6.98  658.61    0.87  132.96    0.87  0.95 
1 1 1    2   18    8 o  7  701.69   10.65  630.37  302.14  673.93  298.71    9.11  118.71  0.97 
1 1 1    2   18    9 o  1  361.60   13.64  203.84  355.56  328.90    3.99  147.32    3.99  0.71 
1 1 1    2   18   10 o 13  388.11   15.71  486.55  109.98  282.95  114.20  123.68  294.20  0.89 
1 1 1    2   18   11 o  1  167.62   24.24  325.60  272.68  100.53   88.68  431.82   88.68  0.69 
1 1 1    2   18   12 o  8 1149.27   17.92 1090.62  333.99 1186.68  334.89   94.26  334.89  0.99 
1 1 1    2   18   13 o 15  390.73   15.84  437.96   49.74  296.15   51.42  156.21  231.42  0.96 
1 1 1    2   18   14 o 16  149.74   33.75  198.23  185.57   26.92  190.32  165.11   10.32  0.73 
1 1 1    2   18   15 o 19  135.52   42.81  106.96  169.34   36.16  167.66   75.99  347.66  0.55 
1 1 1    2   18   16 o 10  388.10   21.81  422.10  107.47  345.48  108.15   62.42  288.15  0.97 
1 1 1    2   18   17 o  5  166.65   39.06   96.38  327.60  130.69  326.42   35.66  326.42  0.68 
1 1 1    2   18   18 o 15  189.89   38.02  211.64   86.42  144.25   86.32   55.93  266.32  0.91 
1 1 1    2   18   19 o  4  111.36   48.16  118.19  252.56   63.40   72.53  168.75   72.53  0.19 
1 1 1    2   18   20 o 13  107.62   50.89  126.38  321.54   73.75  141.54  172.08  141.54  0.11 
1 1 1    2   18   21 o  6  473.87   35.11  595.21  134.26  444.23  134.26   40.90  314.26  0.98 
1 1 1    2   20    0 o 19  674.43   13.51  932.33  180.00  842.64  180.00  336.43  180.00  1.00 
1 1 1    2   20    1 o 10  757.32    9.64  763.11  126.00  840.13   96.99  211.43   96.99  0.97 
1 1 1    2   20    2 o 19  973.46   10.27 1156.68  287.47  949.84  296.17   17.50  116.17  0.98 
1 1 1    2   20    3 o 14  495.98    8.66  330.13  352.18  572.76  355.46  247.13  355.46  0.91 
1 1 1    2   20    4 o  2 1175.72   11.48 1240.91  272.19 1247.29  267.82  170.53  267.82  0.99 
1 1 1    2   20    5 o  8 1597.15   13.87 1912.20  241.84 1424.42  238.25  328.37   58.25  0.99 
1 1 1    2   20    6 o  1 1268.75   12.19 1186.24  355.78 1385.14  355.72  259.96  355.72  0.99 
1 1 1    2   20    7 o 11  558.29    9.66  638.11   13.32  460.65   14.76  142.54  194.76  0.95 
1 1 1    2   20    8 o 18 1567.69   15.11 1696.62  332.13 1500.37  334.48  114.85  154.48  0.99 
1 1 1    2   20    9 o 19  274.66   12.76  448.56  293.23   29.31  299.20  408.69  119.20  0.85 
1 1 1    2   20   10 o  8  708.07   15.03  453.64  333.79  864.09  341.51  377.25  341.51  0.95 
1 1 1    2   20   11 o  4  857.56   15.53  871.74  341.57  812.45  339.31   62.23  159.31  0.98 
1 1 1    2   20   12 o 10  559.19   15.10  538.21  199.99  558.47  198.60   32.04  198.60  0.97 
1 1 1    2   20   13 o 14  525.02   17.38  457.66   98.17  553.55  103.27   86.26  103.27  0.97 
1 1 1    2   20   14 o 16  446.07   17.88  498.52  278.87  362.33  278.84  145.56   98.84  0.98 
1 1 1    2   20   15 o  7  153.82   41.99  239.94   45.05    7.19   45.34  244.34  225.34  0.84 
1 1 1    2   20   16 o  2  351.36   22.99  353.55  318.54  338.03  318.58    0.63  138.58  0.96 
1 1 1    2   20   17 o  9  247.11   27.87  344.69  277.80  145.52  277.94  181.44   97.94  0.96 
1 1 1    2   20   18 o  8  193.85   33.09  294.21   92.17   91.27   92.09  182.98  272.09  0.94 
1 1 1    2   20   19 o 16  253.10   40.03  144.17  257.64   28.91  257.56   95.67   77.56  0.30 
1 1 1    2   20   20 o 13  163.35   63.43  149.29  199.84   14.35   19.84  123.41   19.84  0.29 
1 1 1    2   20   21 o 19  109.71   51.44  180.44   12.20    2.71   12.20  158.35  192.20  0.75 
1 1 1    2   22    0 o 10  867.78   14.56  903.04    0.00  733.55    0.00  268.46  180.00  1.00 
1 1 1    2   22    1 o  3  417.22    8.61  815.41  227.16  158.57  238.67  469.35   58.67  0.94 
1 1 1    2   22    2 o 12  339.99    8.52   82.96  221.40  187.43  196.39  116.41  196.39  0.38 
1 1 1    2   22    3 o  3 1761.90   14.27 1663.60  173.11 1800.42  176.64   94.53  176.64  1.00 
1 1 1    2   22    4 o  1 1245.29   11.75 1171.84  212.99 1256.46  210.34   47.34  210.34  0.99 
1 1 1    2   22    5 o  5  918.22   10.45  797.50   27.19  979.46   26.21  160.11   26.21  0.98 
1 1 1    2   22    6 o 16  363.03    9.93  273.37   20.83  298.29   20.28   23.07  200.28  0.85 
1 1 1    2   22    7 o 10  429.06   10.21  327.61  251.56  445.70  242.33  150.42  242.33  0.86 
1 1 1    2   22    8 o 12 1170.32   14.27 1155.19  161.43 1168.33  164.36   24.56  164.36  0.99 
1 1 1    2   22    9 o  6 1296.43   14.79 1037.79  136.55 1516.88  138.62  472.40  138.62  0.99 
1 1 1    2   22   10 o 13  628.67   13.02  770.67  228.31  478.96  226.88  263.22   46.88  0.97 
1 1 1    2   22   11 o  7 1364.95   17.11 1447.07  145.99 1276.30  146.14  163.27  326.14  0.99 
1 1 1    2   22   12 o  4  639.14   14.02  573.68  131.86  668.40  130.46   83.41  130.46  0.98 
1 1 1    2   22   13 o 18  385.74   16.62  572.01  311.24  191.40  309.96  366.57  129.96  0.97 
1 1 1    2   22   14 o  2  437.31   17.44  443.00  227.97  402.74  227.25   46.30   47.25  0.97 
1 1 1    2   22   15 o 15   88.34   37.02   40.89    0.23    9.22  194.04   46.66  194.04  0.16 
1 1 1    2   22   16 o 17   97.17   39.72   68.29  305.47    0.28  305.32   63.53  125.33  0.33 
1 1 1    2   22   17 o  2  219.11   30.87  191.22  315.99  217.89  315.95   35.07  315.95  0.91 
1 1 1    2   22   18 o 15  107.47   41.23   87.65   26.33   11.43  207.09   91.44  207.09  0.32 
1 1 1    2   22   19 o  6  314.73   36.85  325.42  286.93   78.37  286.93  190.87  106.93  0.55 
1 1 1    2   22   20 o 13  168.39   68.00  147.43   77.48   62.08   77.49   44.36  257.49  0.50 
1 1 1    2   24    0 o 14  594.26   13.20  656.76  180.00  600.12  180.00   11.74  180.00  1.00 
1 1 1    2   24    1 o 14 1069.63   11.00 1145.52  176.99  953.80  173.80  205.57  353.80  0.99 
1 1 1    2   24    2 o 12  495.74    8.71  685.58   86.07  310.87   75.15  320.67  255.15  0.95 
1 1 1    2   24    3 f  0 1085.85   11.14 1304.38  352.59 1252.33  358.60    0.00    0.00  0.00 
1 1 1    2   24    4 o 15 1278.44   12.10 1483.23   37.03 1133.91   40.75  266.93  220.75  0.99 
1 1 1    2   24    5 o 14  964.77   10.53  906.03   91.83 1136.04   85.93  384.61   85.93  0.98 
1 1 1    2   24    6 o  6 1134.59   12.27  813.24  157.61 1403.57  159.39  576.78  159.39  0.98 
1 1 1    2   24    7 o  9  412.74   12.66  625.95  264.26  163.41  270.40  443.20   90.40  0.93 
1 1 1    2   24    8 o  9 1020.18   13.44 1035.86  158.71 1034.92  159.89   63.82  159.89  0.98 
1 1 1    2   24    9 o 11 1100.41   15.39  945.75  323.73 1248.28  323.29  326.07  323.29  0.99 
1 1 1    2   24   10 o  7  505.78   12.05  501.47   89.85  470.08   89.51   26.50  269.51  0.96 
1 1 1    2   24   11 o 15  796.45   13.87  871.63  357.38  711.10  356.75  152.52  176.75  0.99 
1 1 1    2   24   12 o 16 1133.91   16.32  903.70  308.02 1312.26  307.93  370.59  307.93  0.99 
1 1 1    2   24   13 o 14  315.92   17.66  290.77  158.13  303.62  159.06   14.03  159.06  0.94 
1 1 1    2   24   14 o 16  236.03   24.70  202.21  141.13  221.12  140.12   24.18  140.12  0.89 
1 1 1    2   24   15 o  6  240.32   26.44  214.08  159.44  228.61  159.43   22.47  159.43  0.90 
1 1 1    2   24   16 o 19  317.61   22.14  375.95  198.71  258.70  198.99   98.17   18.99  0.97 
1 1 1    2   24   17 o 16  321.72   22.13  300.83  155.97  344.39  155.57   65.44  155.57  0.97 
1 1 1    2   24   18 o 13   58.68   29.42  296.43  169.51  237.18  349.53  498.84  349.53  0.21 
1 1 1    2   24   19 o 12  418.01   26.21  403.90  131.03  377.38  131.03   66.72  131.03  0.82 
1 1 1    2   24   20 o 18  137.07   59.71   22.37  334.92   12.50  334.92    5.78  154.92  0.11 
1 1 1    2   26    0 o 13 1193.09   17.10 1100.36  180.00 1303.99  180.00  221.81  180.00  1.00 
1 1 1    2   26    1 o  4 1447.01   13.43 1519.06    2.69 1439.86    2.01    7.40    2.01  0.99 
1 1 1    2   26    2 o  2 1052.04   11.26 1169.31  352.72  932.80  356.05  211.15  176.05  0.99 
1 1 1    2   26    3 o  2  471.14    8.87  383.14  126.91  440.25  123.10   15.26  123.10  0.92 
1 1 1    2   26    4 o  6  482.84    9.10  605.47  296.92  323.23  300.07  263.70  120.07  0.94 
1 1 1    2   26    5 o  7  240.02   11.04  286.94  145.52   72.80  154.21  181.67  334.21  0.68 
1 1 1    2   26    6 o 12  717.27   11.52  720.32  333.75  725.92  330.61   67.65  330.61  0.96 
1 1 1    2   26    7 o 12  474.11   11.85  133.68  343.44  456.19  358.20  354.62  358.20  0.59 
1 1 1    2   26    8 o  1  199.60   19.03  292.22  358.96   68.50  180.91  451.04  180.91  0.79 
1 1 1    2   26    9 o 13  106.34   29.00  306.76  229.31  179.83   44.25  479.13   44.25  0.56 
1 1 1    2   26   10 o 17  645.76   13.18  599.82   21.38  690.69   24.61  119.85   24.61  0.98 
1 1 1    2   26   11 o 16  695.47   13.59  636.97  283.14  731.13  282.63   92.77  282.63  0.98 
1 1 1    2   26   12 o  7   76.88   32.55  169.13    8.34   80.94  192.56  224.63  192.56  0.41 
1 1 1    2   26   13 o 18  877.13   15.41  829.00  350.97  911.65  351.35   80.98  351.35  0.99 
1 1 1    2   26   14 o  6  978.27   16.69  977.11  335.61  997.91  335.35   48.82  335.35  1.00 
1 1 1    2   26   15 o  1  239.74   28.00  158.24  189.63  267.09  190.04  109.44  190.04  0.89 
1 1 1    2   26   16 o 15  195.38   32.97  232.34   85.42  139.07   85.00   80.56  265.00  0.92 
1 1 1    2   26   17 o 10  217.60   31.40  240.76   16.90  181.94   16.89   41.68  196.89  0.93 
1 1 1    2   26   18 o 14  751.47   18.62  361.28  318.05  977.19  318.06  672.23  318.06  0.85 
1 1 1    2   26   19 o 19  198.91   42.83  282.63  297.29   88.75  297.29  111.05  117.29  0.73 
1 1 1    2   26   20 o 10  470.33   28.74  541.59  288.08  433.27  288.08   64.40  108.08  0.99 
1 1 1    2   28    0 o 19  823.84   14.84  496.93  360.00 1053.18  360.00  458.69  360.00  1.00 
1 1 1    2   28    1 o 13  574.73    9.69  754.09  236.40  414.79  232.39  272.72   52.39  0.96 
1 1 1    2   28    2 o  7  840.24   10.59  582.43  156.14 1101.66  161.00  585.90  161.00  0.96 
1 1 1    2   28    3 o 10  539.32    9.51  430.72  258.50  515.07  250.85   18.32  250.85  0.94 
1 1 1    2   28    4 o  2  540.53   10.00  774.28  272.03  298.91  273.15  438.31   93.15  0.96 
1 1 1    2   28    5 o 19  437.62   10.65  429.79   72.54  366.81   78.32   60.66  258.32  0.91 
1 1 1    2   28    6 o 13  775.09   12.35  503.44  218.89  993.65  219.65  502.10  219.65  0.96 
1 1 1    2   28    7 o  3  554.62   12.17  450.63   85.19  615.43   89.41  186.69   89.41  0.94 
1 1 1    2   28    8 o 15  547.09   13.25  372.34  291.06  676.74  287.96  325.05  287.96  0.94 
1 1 1    2   28    9 o 13  544.79   12.70  447.57  325.72  626.02  327.58  204.28  327.58  0.96 
1 1 1    2   28   10 o 19  442.32   12.96  367.11   90.43  489.76   89.54  134.96   89.54  0.95 
1 1 1    2   28   11 o  7  540.06   14.61  529.29  108.40  544.18  104.31   31.88  104.31  0.98 
1 1 1    2   28   12 o 16  270.32   25.56  331.38   79.02  167.81   80.40  173.02  260.40  0.94 
1 1 1    2   28   13 o 19  381.40   17.35  361.66  228.19  388.04  228.19   40.77  228.19  0.96 
1 1 1    2   28   14 o  3  997.85   16.54 1033.01  176.31  999.25  176.47   11.11  176.47  1.00 
1 1 1    2   28   15 o 15  247.39   24.29  269.69  142.91  209.44  143.37   48.68  323.37  0.94 
1 1 1    2   28   16 o 19  562.03   16.31  522.34    6.58  623.42    6.47  133.55    6.47  0.99 
1 1 1    2   28   17 x 12       ?       ?  256.33    7.42  227.05    7.45    0.00    0.00  0.00 
1 1 1    2   28   18 o  7   89.33   40.34  109.21   24.78   70.44  204.78  155.65  204.78  0.08 
1 1 1    2   28   19 o  4  299.03   30.57  334.47  289.76  297.57  289.76   34.52  289.76  0.94 
1 1 1    2   30    0 o  2  117.10   31.09  112.77  180.00   40.55    0.00  109.80    0.00  0.12 
1 1 1    2   30    1 o  9  639.50   10.62  644.37  282.13  611.70  278.68    1.20   98.68  0.96 
1 1 1    2   30    2 o  6  517.85   11.47  631.25  305.09  353.32  306.57  275.55  126.57  0.95 
1 1 1    2   30    3 f  0  796.52   11.74  731.36  277.15  720.86  276.12    0.00    0.00  0.00 
1 1 1    2   30    4 o 19  979.00   12.34 1032.84   38.98 1004.81   39.01   86.29   39.01  0.98 
1 1 1    2   30    5 o  8  407.17   12.86  274.36  140.35  394.84  139.63   70.04  139.63  0.88 
1 1 1    2   30    6 o 17   61.96   27.25  130.75    3.48  109.94  171.57  238.89  171.57  0.15 
1 1 1    2   30    7 o  7 1138.84   14.80  856.60  177.83 1376.98  177.68  500.61  177.68  0.99 
1 1 1    2   30    8 o  2  382.48   15.91  225.97  131.37  443.77  134.06  193.31  134.06  0.91 
1 1 1    2   30    9 o  8  460.38   13.61  436.24  141.31  424.93  145.26   40.51  325.26  0.97 
1 1 1    2   30   10 f  0  320.38   13.70  249.88  137.99  256.57  141.07    0.00    0.00  0.00 
1 1 1    2   30   11 o 14  122.34   28.27  159.05  105.58    3.66  102.25  153.00  282.25  0.66 
1 1 1    2   30   12 o 19  451.50   17.14  458.66  195.43  436.68  195.83    7.86   15.83  0.98 
1 1 1    2   30   13 o  7  573.56   16.05  644.82  125.81  513.69  126.03  105.64  306.03  0.99 
1 1 1    2   30   14 o  2  299.83   21.81  321.17   85.19  271.75   86.21   31.62  266.21  0.96 
1 1 1    2   30   15 o 13  500.91   16.67  569.62  340.92  452.96  340.54   85.25  160.54  0.99 
1 1 1    2   30   16 o  1  250.89   24.83  200.42  289.97  245.87  289.61   61.74  289.61  0.86 
1 1 1    2   30   17 o  8  620.34   18.19  431.91  148.63  682.50  148.63  319.75  148.63  0.84 
1 1 1    2   30   18 o 19  150.00   41.31  199.86  197.21    7.51  197.21  133.97   17.21  0.50 
1 1 1    2   30   19 o 17  637.46   18.63  608.90  105.44  715.11  105.44  164.09  105.44  0.99 
1 1 1    2   32    0 o 12   26.22   19.25  152.62  180.00  116.40  360.00  235.52  360.00  0.05 
1 1 1    2   32    1 o  8  389.89   11.78  597.07   50.53  173.01   54.03  377.40  234.03  0.93 
1 1 1    2   32    2 o 10   30.17   15.29   73.10  332.97   79.06  161.18  160.69  161.18  0.04 
1 1 1    2   32    3 o 13 1004.46   12.64 1028.65  122.34  955.31  118.22   71.59  298.22  0.99 
1 1 1    2   32    4 o  8  273.69   14.53  234.75  237.80  175.38  235.93   86.52   55.93  0.80 
1 1 1    2   32    5 o  1  216.59   16.11  140.35  251.51  102.36  253.05   74.76   73.05  0.65 
1 1 1    2   32    6 o  1   67.11   28.86   41.58  235.44   77.73   56.94  178.19   56.94  0.17 
1 1 1    2   32    7 o  9  506.83   14.20  496.66  332.80  489.47  333.60    3.39  153.60  0.97 
1 1 1    2   32    8 o  9  784.71   14.68  629.92  208.41  912.53  209.67  277.22  209.67  0.99 
1 1 1    2   32    9 o  2  229.42   20.72  247.74   23.01  153.66   23.83   99.74  203.83  0.89 
1 1 1    2   32   10 o  5  485.44   14.17  490.51  294.77  455.90  294.42   37.95  114.42  0.98 
1 1 1    2   32   11 o  2  311.49   16.38  293.72  324.53  306.58  327.28   25.49  327.28  0.94 
1 1 1    2   32   12 o  4  302.79   17.54  286.23   81.54  295.04   81.97   17.58   81.97  0.95 
1 1 1    2   32   13 f  0  456.71   16.83  355.98  359.97  343.02  359.95    0.00    0.00  0.00 
1 1 1    2   32   14 o  8  457.29   15.93  418.91  278.85  507.37  279.68  115.61  279.68  0.98 
1 1 1    2   32   15 f  0  219.59   25.82  166.32   65.97  156.49   66.25    0.00    0.00  0.00 
1 1 1    2   32   16 x 16       ?       ?  268.48  135.69  233.46  135.75    0.00    0.00  0.00 
1 1 1    2   32   17 o  7  100.09   39.93  215.68  272.82  123.79   92.82  288.47   92.82  0.20 
1 1 1    2   32   18 o  9  420.17   18.58  421.12   38.11  477.58   38.11  140.16   38.11  0.97 
1 1 1    2   34    0 o  1   33.23   23.45  198.28  180.00  159.32  360.00  326.48  360.00  0.12 
1 1 1    2   34    1 o  9  338.63   11.98  376.21  287.50  255.41  288.66   97.25  108.66  0.90 
1 1 1    2   34    2 o  4  568.78   11.39  622.53  194.88  484.86  193.92  131.50   13.92  0.97 
1 1 1    2   34    3 o 10  595.85   12.26  553.44  292.77  607.25  294.17   61.02  294.17  0.97 
1 1 1    2   34    4 o  1  151.39   21.44  128.74  103.42   11.24  116.76  112.70  296.76  0.45 
1 1 1    2   34    5 o 15  980.07   13.37  888.66   12.53 1055.82   11.88  169.45   11.88  0.99 
1 1 1    2   34    6 o  3  422.35   14.53  351.73  142.02  441.27  142.62   77.98  142.62  0.95 
1 1 1    2   34    7 o 12  398.41   14.71  314.84   65.59  441.66   63.44  129.30   63.44  0.95 
1 1 1    2   34    8 o 13  535.16   14.18  477.62  103.01  578.02  101.55  110.84  101.55  0.98 
1 1 1    2   34    9 o  4  649.17   14.39  698.61  104.23  586.08  104.91  111.50  284.91  0.99 
1 1 1    2   34   10 o  3   91.39   31.61   73.30  337.46   16.82  155.75   89.66  155.75  0.31 
1 1 1    2   34   11 o  5  271.89   17.81  223.43  150.02  282.09  148.63   63.24  148.63  0.92 
1 1 1    2   34   12 o 12  707.87   15.56  698.84   38.20  738.76   38.26   73.31   38.26  0.99 
1 1 1    2   34   13 o 15  148.33   34.07   69.75  296.49  102.49  290.38   34.95  290.38  0.57 
1 1 1    2   34   14 o  1  291.99   21.95  371.29   63.37  220.64   63.26  126.85  243.26  0.97 
1 1 1    2   34   15 x  6       ?       ?  224.68  175.92  200.38  175.83    0.00    0.00  0.00 
1 1 1    2   34   16 x 10       ?       ?  120.84  171.61   97.54  171.61    0.00    0.00  0.00 
1 1 1    2   34   17 o 19  220.79   34.49  115.12  303.01  180.23  303.01   97.70  303.01  0.60 
1 1 1    2   34   18 o 10  285.70   26.70  269.47  163.21  302.66  163.21   50.54  163.21  0.97 
1 1 1    2   36    0 o  1  276.38   17.51  124.37  180.00  295.68  180.00  183.20  180.00  0.74 
1 1 1    2   36    1 o 14  376.57   12.22  282.45  100.05  401.35   95.72  106.62   95.72  0.92 
1 1 1    2   36    2 o  5  167.90   18.45   66.83   38.25   50.00   25.82   21.37  205.82  0.36 
1 1 1    2   36    3 o  4  520.41   12.04  520.90   62.97  466.56   63.20   80.78  243.20  0.97 
1 1 1    2   36    4 o  2  624.15   13.77  489.27   17.79  705.72   19.13  190.43   19.13  0.98 
1 1 1    2   36    5 o  2  518.46   13.34  497.66  125.79  486.18  125.09   39.43  305.09  0.98 
1 1 1    2   36    6 o  8  535.96   14.03  494.52   47.79  555.01   47.17   62.88   47.17  0.98 
1 1 1    2   36    7 o 17  447.97   13.97  410.44  257.35  448.17  260.02   26.58  260.02  0.97 
1 1 1    2   36    8 o  1  456.61   14.14  298.22  298.88  572.82  301.40  265.49  301.40  0.96 
1 1 1    2   36    9 o 13  472.46   14.74  443.80  299.38  491.02  300.32   59.20  300.32  0.98 
1 1 1    2   36   10 o 17  227.25   17.78  208.18  200.80  202.79  200.23    2.98   20.23  0.90 
1 1 1    2   36   11 o 15  246.11   18.64  291.31   44.12  184.94   44.59   93.64  224.59  0.94 
1 1 1    2   36   12 o  2  337.02   17.82  379.57  236.49  297.66  236.58   60.66   56.58  0.97 
1 1 1    2   36   13 o 18   71.21   31.52   18.77   11.34    2.85  198.12   19.53  198.12  0.10 
1 1 1    2   36   14 o  1  304.70   18.81  241.27  214.25  289.87  214.48   70.99  214.48  0.83 
1 1 1    2   36   15 o 13  512.48   19.73  235.17   56.76  425.33   56.75  228.33   56.75  0.61 
1 1 1    2   36   16 o  6  286.46   24.80  351.44  231.83  223.60  231.83   29.24   51.83  0.83 
1 1 1    2   36   17 o  5  268.73   32.64  278.79  103.38  267.05  103.38   26.94  103.38  0.94 
1 1 1    2   38    0 o  6   93.70   42.72  138.41  360.00   58.96  180.00  202.28  180.00  0.45 
1 1 1    2   38    1 o  9  100.93   28.85  134.38  224.11   40.93   43.22  166.74   43.22  0.42 
1 1 1    2   38    2 f  0  451.39   12.88  281.49  237.44  271.81  236.04    0.00    0.00  0.00 
1 1 1    2   38    3 o  8  246.47   16.81  334.15  246.79  122.54  247.96  208.77   67.96  0.92 
1 1 1    2   38    4 o  5  464.64   14.53  401.36   67.51  501.93   71.19  104.46   71.19  0.97 
1 1 1    2   38    5 o  8  142.07   29.99  190.36  131.90   16.50  131.45  182.81  311.45  0.76 
1 1 1    2   38    6 o 16  477.74   14.36  379.29  167.69  568.27  168.64  209.68  168.64  0.97 
1 1 1    2   38    7 o  1  100.75   31.78  261.25  103.33   92.74  287.42  335.89  287.42  0.75 
1 1 1    2   38    8 o  7  289.05   16.53  232.22  317.68  304.03  317.11   71.24  317.11  0.93 
1 1 1    2   38    9 o 16   94.60   33.06  107.15   72.72   16.95  248.35  121.53  248.35  0.46 
1 1 1    2   38   10 o  6  251.64   16.42  248.75  278.49  230.71  278.59    9.62   98.59  0.94 
1 1 1    2   38   11 o 17  290.46   16.22  221.52  215.65  340.09  215.29  129.83  215.29  0.95 
1 1 1    2   38   12 f  0   73.07   31.94   96.43  157.20   90.61  156.59    0.00    0.00  0.00 
1 1 1    2   38   13 o  3   58.91   28.52   70.23  265.78   50.22   86.09  114.46   86.09  0.12 
1 1 1    2   38   14 o 19  643.74   18.23  300.37   94.54  770.91   94.54  515.95   94.54  0.80 
1 1 1    2   38   15 o  6  302.47   21.87  237.21  272.03  212.43  272.03   35.73  272.03  0.64 
1 1 1    2   38   16 o 12  367.50   21.67  418.08   50.94  372.49   50.94   35.19   50.94  0.97 
1 1 1    2   40    0 o 12  198.42   25.96   83.87  180.00  158.44  180.00   84.41  180.00  0.59 
1 1 1    2   40    1 o 14  443.75   12.34  453.12  324.72  395.62  324.08   73.19  144.08  0.97 
1 1 1    2   40    2 o  3  408.77   13.11  371.39  203.61  413.02  204.57   36.70  204.57  0.97 
1 1 1    2   40    3 o  7  269.51   16.77  199.70  312.94  289.50  314.89   96.39  314.89  0.90 
1 1 1    2   40    4 f  0  409.29   15.43  480.80  222.77  465.56  222.94    0.00    0.00  0.00 
1 1 1    2   40    5 o 17  923.83   14.84  809.90  206.64 1033.23  206.04  230.84  206.04  0.99 
1 1 1    2   40    6 o  2  329.57   16.41  304.22  330.34  325.23  330.30   22.92  330.30  0.95 
1 1 1    2   40    7 o 10  370.37   15.15  264.73  162.96  444.68  162.92  183.35  162.92  0.95 
1 1 1    2   40    8 o  7  295.66   16.19  232.77  244.14  336.05  244.89  119.51  244.89  0.93 
1 1 1    2   40    9 o 18  469.67   15.66  388.44   92.90  547.74   91.66  175.31   91.66  0.98 
1 1 1    2   40   10 o  5  107.91   30.62  136.81   64.25   25.47   63.39   99.96  243.39  0.70 
1 1 1    2   40   11 f  0   97.11   34.45  175.34  344.41  163.12  344.88    0.00    0.00  0.00 
1 1 1    2   40   12 o 17  108.94   36.08  126.58   89.96   40.78  269.44  156.28  269.44  0.34 
1 1 1    2   40   13 o 17  521.67   19.01  189.11   87.35  462.51   87.32  301.52   87.32  0.60 
1 1 1    2   40   14 o 14  230.79   29.52  139.61  311.88   40.01  311.88   65.80  131.88  0.32 
1 1 1    2   40   15 o 12  303.74   23.79  391.89    6.58  271.93    6.58   30.90  186.58  0.95 
1 1 1    2   40   16 o 10  304.45   25.93  317.22   95.77  292.64   95.77   13.51  275.77  0.98 
1 1 1    2   42    0 o  9  190.20   26.98  178.68  360.00  182.80  360.00   10.20  360.00  0.93 
1 1 1    2   42    1 o 18  364.33   12.83  372.13  220.36  339.21  219.95   23.60   39.95  0.96 
1 1 1    2   42    2 o  1  199.03   18.24  236.85  358.52  116.97  358.33  121.41  178.33  0.89 
1 1 1    2   42    3 o  1  358.95   14.72  360.41  271.60  337.65  270.94   15.88   90.94  0.96 
1 1 1    2   42    4 o 18  458.41   15.15  457.01   37.54  451.86   38.12    7.49   38.12  0.98 
1 1 1    2   42    5 o  1  507.66   15.24  474.07    7.00  540.75    7.11   85.62    7.11  0.98 
1 1 1    2   42    6 o  5  206.60   27.19  273.87  108.08  118.85  108.54  140.58  288.54  0.92 
1 1 1    2   42    7 o 19  326.24   18.50  300.90  252.16  337.70  251.96   49.36  251.96  0.96 
1 1 1    2   42    8 o 15  463.07   15.77  472.59   65.29  463.43   64.99   15.33   64.99  0.98 
1 1 1    2   42    9 o 18  171.16   25.86  130.66  295.66  161.95  296.38   36.29  296.38  0.84 
1 1 1    2   42   10 o 16  275.11   19.42  338.65  283.22  215.60  283.53  102.44  103.53  0.97 
1 1 1    2   42   11 o 14   88.55   35.78  190.77   77.87  117.57  257.40  289.98  257.40  0.31 
1 1 1    2   42   12 o  8  527.53   16.62  155.59   47.68  404.89   47.67  272.93   47.67  0.51 
1 1 1    2   42   13 o  8  252.87   28.03  363.13  332.07   68.55  332.07  206.83  152.07  0.68 
1 1 1    2   42   14 o  6  289.80   24.76  300.73   37.90  304.78   37.90   76.39   37.90  0.92 
1 1 1    2   42   15 o 11  155.09   37.43  143.47  117.70  138.05  117.70    3.19  117.70  0.88 
1 1 1    2   44    0 o  5  451.34   17.50  328.05    0.00  584.51    0.00  266.33    0.00  1.00 
1 1 1    2   44    1 o  7  261.70   16.02  235.65   46.54  253.46   45.66   22.06   45.66  0.93 
1 1 1    2   44    2 o 17  425.00   14.62  398.51  295.62  443.73  295.40   59.44  295.40  0.97 
1 1 1    2   44    3 f  0  773.06   15.03  787.25   49.17  757.32   49.17    0.00    0.00  0.00 
1 1 1    2   44    4 o 11  126.39   37.28   45.73  112.02   32.48  112.01   12.03  292.01  0.30 
1 1 1    2   44    5 o 11  341.89   16.18  295.06  205.23  373.07  205.50   87.87  205.50  0.96 
1 1 1    2   44    6 o  2  182.92   28.29  163.64  176.22  163.79  176.39   12.69  176.39  0.86 
1 1 1    2   44    7 o 12   81.73   34.55  142.57   48.02   33.45  229.39  168.90  229.39  0.62 
1 1 1    2   44    8 f  0  274.00   20.02  310.71  279.24  286.95  279.66    0.00    0.00  0.00 
1 1 1    2   44    9 o 14  211.88   24.58  194.42  254.46  213.94  254.76   33.39  254.76  0.93 
1 1 1    2   44   10 o  5   48.26   24.32  178.50  149.20  146.99  329.15  304.66  329.15  0.11 
1 1 1    2   44   11 o 14  402.61   23.55  317.50  126.45  239.35  126.45   25.66  306.45  0.63 
1 1 1    2   44   12 o 17  197.63   33.57  109.78  243.26   13.84  243.26   68.07   63.26  0.24 
1 1 1    2   44   13 o  9  105.49   39.10  159.75  163.93   14.44  343.93  136.97  343.93  0.51 
1 1 1    2   44   14 o 19  316.24   22.36  391.27  146.03  255.76  146.03  110.12  326.03  0.98 
1 1 1    2   46    0 o  7   65.65   40.72   30.47  180.00   13.94    0.00   46.78    0.00  0.14 
1 1 1    2   46    1 f  0  314.63   16.49  310.32  233.82  299.67  234.75    0.00    0.00  0.00 
1 1 1    2   46    2 o 13  123.68   33.52   65.41   53.36   51.22   55.65   12.89  235.65  0.47 
1 1 1    2   46    3 o 17  250.33   21.19  301.99  212.36  188.93  212.03   99.55   32.03  0.95 
1 1 1    2   46    4 o  1  339.94   20.11  303.06  222.12  373.73  222.61   89.73  222.61  0.97 
1 1 1    2   46    5 o 17  236.49   20.48  305.88  294.05  166.53  293.81  118.89  113.81  0.96 
1 1 1    2   46    6 o 16  245.65   21.63  208.94   58.38  267.20   58.05   72.27   58.05  0.94 
1 1 1    2   46    7 o  5  381.27   21.47  374.26  295.61  400.31  295.53   52.71  295.53  0.98 
1 1 1    2   46    8 o  2  389.55   22.89  331.25  143.97  395.21  144.01   96.60  144.01  0.89 
1 1 1    2   46    9 o  6  542.16   19.99  254.63  102.41  591.55  102.39  372.65  102.39  0.75 
1 1 1    2   46   10 o 10   77.08   35.11  171.21   55.47  122.10  235.47  259.34  235.47  0.10 
1 1 1    2   46   11 o 18  400.26   20.79  387.98  277.76  435.60  277.76  155.71  277.76  0.89 
1 1 1    2   46   12 o 10  143.73   40.64   44.69  158.36   36.12  158.35    0.57  158.35  0.25 
1 1 1    2   46   13 o 15  108.12   40.36   86.66   57.88   67.36   57.88   15.01  237.88  0.69 
1 1 1    2   48    0 o 13   97.62   47.77   29.82  180.00   12.20  180.00   13.37  360.00  0.19 
1 1 1    2   48    1 o  8  128.91   32.61   76.78  326.22   80.00  326.63    9.86  326.63  0.58 
1 1 1    2   48    2 o 16  160.98   27.39  136.25  137.76  143.46  138.80   15.67  138.80  0.84 
1 1 1    2   48    3 o  9   88.04   35.50   25.03   88.24    5.90   86.36   18.82  266.36  0.17 
1 1 1    2   48    4 o 11  250.60   29.81  175.59  181.67  301.81  181.25  137.44  181.25  0.93 
1 1 1    2   48    5 o  3  115.10   43.68  211.86   69.11   40.18  249.19  234.83  249.19  0.67 
1 1 1    2   48    6 o 19   87.92   40.84  187.95  133.88  125.94  313.71  294.82  313.71  0.24 
1 1 1    2   48    7 o 17  214.50   40.00   42.30  190.49    2.97   10.51   39.55   10.51  0.08 
1 1 1    2   48    8 o 12  296.05   39.30  232.27  341.87   55.83  341.87  135.01  161.87  0.42 
1 1 1    2   48    9 o 17  168.06   50.86  313.31  291.63   80.34  111.63  317.26  111.63  0.47 
1 1 1    2   48   10 o 18  232.98   40.21  168.83  271.26  218.54  271.26   98.29  271.26  0.73 
1 1 1    2   48   11 o  5  179.54   44.58  210.00  154.89  128.53  154.89   48.82  334.89  0.85 
1 1 1    2   50    0 o 15  260.63   44.41  217.09  180.00  226.27  180.00   29.62  180.00  0.81 
1 1 1    2   50    1 o 11  158.56   43.00  107.44  177.24    4.16  357.68  100.94  357.68  0.29 
1 1 1    2   50    2 o 12   84.17   38.87  164.85  278.05  112.72   97.84  259.97   97.84  0.21 
1 1 1    2   50    3 o  6  325.37   27.05  255.44  175.54  228.52  175.60    3.35  175.60  0.70 
1 1 1    2   50    4 o  1  210.27   35.25   81.05  273.87    6.57   93.90   76.76   93.90  0.15 
1 1 1    2   50    5 o 15  544.44   33.79   56.30  238.35  174.38  238.36  126.87  238.36  0.20 
1 1 1    2   50    6 o  3   63.12   31.88   89.22  352.32   66.66  172.31  138.54  172.31  0.04 
1 1 1    2   50    7 o 18  330.85   29.56  286.86  280.24  245.38  280.24   28.62  280.24  0.70 
1 1 1    2   50    8 o 14   82.29   36.96   87.03  165.27   33.22  345.27   94.05  345.27  0.17 
1 1 1    2   50    9 o 19  287.13   36.09  238.28  165.82  331.40  165.82  141.89  165.82  0.91 
1 1 1    2   50   10 o 11  175.47   46.47   81.05  322.96  173.65  322.96   99.60  322.96  0.71 
1 1 1    2   52    0 o  8  130.03   79.00  204.93  360.00  121.10  180.00  288.21  180.00  0.18 
1 1 1    2   52    1 o 12  253.52   57.50  101.18  305.06    5.30  305.07   76.80  125.07  0.17 
1 1 1    2   52    2 o 14   91.62   44.05  137.08  301.56   92.59  121.56  202.25  121.56  0.09 
1 1 1    2   52    3 o 13   94.21   43.08   99.90  279.37   63.08   99.36  141.07   99.36  0.08 
1 1 1    2   52    4 o  1  110.29   47.31  107.15  203.16   54.05   23.16  134.83   23.16  0.12 
1 1 1    2   52    5 x 10       ?       ?  285.36  129.48  205.39  129.48    0.00    0.00  0.00 
1 1 1    2   52    6 o  2  271.32   83.77  362.82  172.46  206.27  172.46   55.84  352.46  0.86 
1 1 1    2   52    7 f  0  238.49   83.76  253.49  105.22  203.94  105.22    0.00    0.00  0.00 
1 1 1    2   52    8 o 15  110.98   50.25   27.18  168.13   16.36  168.13    8.05  348.13  0.18 
1 1 1    2   54    0 o  1  306.09   58.99  289.20  180.00  396.79  180.00  190.13  180.00  0.99 
1 1 1    2   54    1 o  8  242.20   48.80  155.23  238.18  229.82  238.19  117.90  238.19  0.71 
1 1 1    2   54    2 o  1  124.80   52.03   10.78  238.52    1.65  238.53    6.33   58.53  0.04 
1 1 1    2   54    3 o  4  161.65   61.46   91.60  348.08   60.27  348.08   10.41  168.08  0.41 
1 1 1    2   54    4 o 11  155.88   63.62  262.64  100.34   35.25  100.34  178.96  280.34  0.80 
1 1 1    2   54    5 x  8       ?       ?  148.42   67.53  129.37   67.53    0.00    0.00  0.00 
1 1 1    2   54    6 x 15       ?       ?  501.59   43.23  471.25   43.23    0.00    0.00  0.00 
1 1 1    2   56    0 o 10  241.02   70.56  188.42  180.00  304.34  180.00  127.23  180.00  1.00 
1 1 1    2   56    1 o 13  172.89   56.32  196.95  312.40  123.96  312.40   62.39  132.40  0.90 
1 1 1    2   56    2 o 10  264.84   44.61  184.07  281.13  326.71  281.13  149.18  281.13  0.95 
1 1 1    3    1    0 x  8       ?       ? 6809.16  360.00  909.96  180.00    0.00    0.00  0.00 
1 1 1    3    1    1 o  9 1033.98   13.36 3932.36   25.82 1379.99  347.67  725.70  347.67  0.98 
1 1 1    3    1    2 o  2  618.56   11.12 1182.23  158.42  479.78   96.80  246.19  276.80  0.97 
1 1 1    3    1    3 o  5  223.74    9.90  365.93  251.83   19.54   87.66  423.20   87.66  0.86 
1 1 1    3    1    4 o  6 1186.98   12.47 1591.38  222.67 1379.78  195.76  410.83  195.76  0.99 
1 1 1    3    1    5 o  4 1175.41   12.49 1252.16  225.80 1271.76  246.66  216.80  246.66  0.99 
1 1 1    3    1    6 o  7  385.19    8.91  252.71   68.39  223.76   78.96  267.23  258.96  0.93 
1 1 1    3    1    7 o 12  635.68    9.89  402.67   63.36  752.59   38.36  294.99   38.36  0.95 
1 1 1    3    1    8 o 12  311.38    9.36  516.71  157.62  189.67  157.14  152.39  337.14  0.85 
1 1 1    3    1    9 o 17  859.21   11.17 1101.18  284.05  809.60  285.13   65.33  105.13  0.98 
1 1 1    3    1   10 o 18  320.53   10.36  265.69   44.23  255.51   73.13   78.80   73.13  0.67 
1 1 1    3    1   11 o  2  614.74   11.68  618.53    5.12  523.22  359.43  134.19  179.43  0.96 
1 1 1    3    1   12 o  6  352.05   11.55  414.57   34.70  224.52   41.83  164.46  221.83  0.87 
1 1 1    3    1   13 o 10  308.21   12.37  393.83  158.99  140.67  147.22  254.72  327.22  0.87 
1 1 1    3    1   14 o 13  217.23   14.51  324.32  315.52   23.84  316.84  319.32  136.84  0.84 
1 1 1    3    1   15 f  0  235.39   14.45  135.44  170.18  129.64  188.39    0.00    0.00  0.00 
1 1 1    3    1   16 o  3 1096.33   15.78 1035.03  224.32 1124.92  223.91   67.88  223.91  1.00 
1 1 1    3    1   17 o 12  377.04   16.62  437.12   40.34  304.29   39.85  122.72  219.85  0.97 
1 1 1    3    1   18 o 15  517.55   19.07  555.59  259.53  485.03  259.96   49.53   79.96  0.99 
1 1 1    3    1   19 o 16  278.85   26.93  352.50  209.51  207.28  209.52  123.04   29.52  0.96 
1 1 1    3    1   20 o 14  146.89   43.36   51.30  135.60   47.93  135.74    0.06  135.74  0.33 
1 1 1    3    1   21 o  9   60.87   30.47  255.70  167.40  196.38  347.40  405.68  347.40  0.11 
1 1 1    3    1   22 o  3  450.68   21.86  473.30  268.22  512.84  268.22  152.29  268.22  0.97 
1 1 1    3    3    0 o  5 1185.27   19.77 1593.99  360.00  623.44  360.00 1123.66  180.00  1.00 
1 1 1    3    3    1 o 10  452.10    9.23 1455.46  152.86  561.71  325.68  314.27  325.68  0.89 
1 1 1    3    3    2 o 18  885.80   10.59 1874.09   82.07  999.17   79.56  257.65   79.56  0.98 
1 1 1    3    3    3 o  4  853.29   11.96  591.40  200.26  663.54  217.05  356.24   37.05  0.99 
1 1 1    3    3    4 o  6  427.29    9.74  133.89  342.39  376.60  286.71   40.44  106.71  0.93 
1 1 1    3    3    5 o 13 1968.44   19.08 2095.24   57.10 2081.40   56.62  239.87   56.62  1.00 
1 1 1    3    3    6 o  2 1159.35   13.13  878.06  316.34 1103.58  307.79   89.27  127.79  0.99 
1 1 1    3    3    7 o  9  370.38    9.12  225.95  212.39  303.44  131.98   51.37  311.98  0.89 
1 1 1    3    3    8 o  7 1191.58   12.84 1261.56  287.17 1198.18  289.35   37.85  289.35  0.99 
1 1 1    3    3    9 f  0  587.13    9.96  684.57  178.45  658.86  173.30    0.00    0.00  0.00 
1 1 1    3    3   10 o 19  692.48   10.83  839.20   60.18  692.77   52.10   48.74   52.10  0.97 
1 1 1    3    3   11 f  0  954.02   13.41  986.37  308.54  928.03  304.12    0.00    0.00  0.00 
1 1 1    3    3   12 o 15  684.93   12.04  763.95   77.00  606.63   78.50  110.38  258.50  0.97 
1 1 1    3    3   13 f  0  321.23   12.72  353.64  319.83  346.54  318.40    0.00    0.00  0.00 
1 1 1    3    3   14 o 17  397.72   11.93  273.96   56.68  442.62   59.59  168.87   59.59  0.90 
1 1 1    3    3   15 o 17  710.35   12.56  798.74  178.74  607.09  178.33  188.91  358.33  0.99 
1 1 1    3    3   16 o  5  599.30   13.90  472.31   11.80  699.54   10.95  224.06   10.95  0.98 
1 1 1    3    3   17 o 19  345.85   20.24  387.71  249.05  284.05  249.81   97.78   69.81  0.96 
1 1 1    3    3   18 o 11  274.43   26.04  355.72  328.90  187.76  329.47  147.42  149.47  0.95 
1 1 1    3    3   19 o 14  143.41   42.28   62.46   33.52   81.94   34.50   21.87   34.50  0.50 
1 1 1    3    3   20 o  8  176.16   41.64  115.43   20.21  107.19   20.29    0.96   20.29  0.61 
1 1 1    3    3   21 x 11       ?       ?  185.86  351.88  151.17  351.88    0.00    0.00  0.00 
1 1 1    3    3   22 o  8  134.41   47.89  103.55   18.45   34.07   18.45   45.67  198.45  0.42 
1 1 1    3    5    0 o 13   80.35   21.07 1488.48    0.00  330.84  180.00  766.09  180.00  0.65 
1 1 1    3    5    1 o 15 1129.53   13.11 3492.01  181.85 1350.21  160.77  467.22  160.77  0.99 
1 1 1    3    5    2 o 16  505.85   10.02 1294.96  249.16  547.12  199.28  141.47  199.28  0.94 
1 1 1    3    5    3 o  5  334.54    9.39  957.35  265.96  181.08  259.29  248.50   79.29  0.91 
1 1 1    3    5    4 o 17 1311.93   14.14 1138.78   22.76 1432.96   17.35  263.38   17.35  0.99 
1 1 1    3    5    5 o  5  422.48    9.53  470.28  158.59  364.90  149.39   50.83  329.39  0.92 
1 1 1    3    5    6 o 12 1018.33   11.61 1186.65  134.54 1109.05  123.38  211.30  123.38  0.99 
1 1 1    3    5    7 o 17  185.88   11.06  273.29  267.29    6.18  177.32   18.73  357.32  0.08 
1 1 1    3    5    8 o  1  674.16   10.85  654.20   64.11  531.82   60.27  247.49  240.27  0.97 
1 1 1    3    5    9 f  0  521.27   10.22  406.81   61.23  401.65   46.41    0.00    0.00  0.00 
1 1 1    3    5   10 o 13 1435.00   16.41 1554.82  357.08 1444.97  358.15   41.94  358.15  0.99 
1 1 1    3    5   11 o  3 1092.97   15.48  972.53  155.43 1130.52  157.23  106.30  157.23  0.99 
1 1 1    3    5   12 o 14 1405.26   16.24 1221.83   82.27 1645.13   85.46  508.73   85.46  0.99 
1 1 1    3    5   13 o 13  330.81   12.59  357.29  105.08  227.57  103.29  118.42  283.29  0.87 
1 1 1    3    5   14 o  8  737.82   12.52  703.01  132.45  742.02  134.57   36.51  134.57  0.98 
1 1 1    3    5   15 o  9  498.94   12.36  528.28  208.12  434.65  206.19  102.79   26.19  0.97 
1 1 1    3    5   16 o  6  322.17   15.06  281.97  272.10  331.74  276.38   60.83  276.38  0.94 
1 1 1    3    5   17 o 12  368.37   19.23  358.16   28.75  352.97   28.20    3.53  208.20  0.96 
1 1 1    3    5   18 o 11  239.93   25.83  226.01  190.85  223.81  191.16    8.15  191.16  0.92 
1 1 1    3    5   19 o  4  406.73   21.73  453.53   90.02  368.97   90.20   61.17  270.20  0.98 
1 1 1    3    5   20 o  6  131.21   46.77   48.85  160.65    0.38  159.36   43.27  339.36  0.17 
1 1 1    3    5   21 o  1   94.98   43.91  208.18  215.53  140.04   35.53  307.26   35.53  0.14 
1 1 1    3    5   22 o  5  364.48   31.07  379.92  251.61  397.40  251.61   98.56  251.61  0.96 
1 1 1    3    7    0 o  6  293.44   12.36  452.91  180.00   12.22  360.00  561.63  180.00  1.00 
1 1 1    3    7    1 o 11  765.51   11.32 1866.65   10.62  872.53    4.12  252.15    4.12  0.98 
1 1 1    3    7    2 o 13  203.22    9.54  248.74  118.91   64.54   27.46   51.78  207.46  0.45 
1 1 1    3    7    3 o  5 1241.77   13.22 1728.75  337.54 1346.86  333.82  232.20  333.82  0.99 
1 1 1    3    7    4 f  0  899.18   11.04  943.48  172.33  748.43  174.34    0.00    0.00  0.00 
1 1 1    3    7    5 o 13  375.13    9.71   97.28   18.85  286.69  326.56  107.24  146.56  0.91 
1 1 1    3    7    6 f  0  240.12    9.74  286.28  110.65  150.16  170.68    0.00    0.00  0.00 
1 1 1    3    7    7 o  3  721.93   10.48 1096.50  312.66  550.96  313.66  309.20  133.66  0.98 
1 1 1    3    7    8 o 19  260.39    9.49  406.81  241.18  103.69  226.42  206.32   46.42  0.79 
1 1 1    3    7    9 o  7  880.76   11.55  975.92  255.76  791.39  253.49  146.66   73.49  0.98 
1 1 1    3    7   10 o  6  573.88   11.19  601.24  158.97  553.51  156.42   18.43  156.42  0.95 
1 1 1    3    7   11 o 16  724.44   12.74  670.89   42.60  748.93   40.34   98.86   40.34  0.97 
1 1 1    3    7   12 o 19  605.84   13.46  616.72  231.99  560.95  235.69   33.06   55.69  0.95 
1 1 1    3    7   13 o  8  816.50   15.17  774.52   97.53  828.12   95.86   58.45   95.86  0.98 
1 1 1    3    7   14 o 11 1042.11   15.91 1040.33  235.48  992.35  235.53   82.18   55.53  0.99 
1 1 1    3    7   15 o  3  355.20   15.20  363.74  143.83  298.69  145.06   76.33  325.06  0.95 
1 1 1    3    7   16 o  3  720.69   14.59  796.23   31.46  626.92   32.92  174.32  212.92  0.99 
1 1 1    3    7   17 o 13  580.41   17.47  471.68  146.18  686.23  145.78  232.42  145.78  0.98 
1 1 1    3    7   18 o 15  236.15   26.58  168.80   75.84  257.06   75.64   95.70   75.64  0.89 
1 1 1    3    7   19 o 13  138.51   45.05   80.08   59.71   79.94   59.25    8.73   59.25  0.55 
1 1 1    3    7   20 o  7   57.32   29.01   52.98  328.58   40.50  149.10   88.18  149.10  0.06 
1 1 1    3    7   21 f  0   71.04   35.29  243.94    1.53  192.24    1.53    0.00    0.00  0.00 
1 1 1    3    7   22 o 15  362.85   30.35  360.75   68.52  402.83   68.52  110.15   68.52  0.96 
1 1 1    3    9    0 o 12  535.15   13.56  646.41  180.00  787.72  180.00  509.34  180.00  1.00 
1 1 1    3    9    1 o  2  604.34   11.05 1330.89  161.07  424.11  106.46  328.02  286.46  0.97 
1 1 1    3    9    2 o  3 1676.77   15.92 2351.61  248.52 1848.12  245.24  359.23  245.24  1.00 
1 1 1    3    9    3 o  5  905.32   11.10 1184.16  252.18 1064.56  215.44  354.00  215.44  0.98 
1 1 1    3    9    4 o  7  788.79   11.24 1269.37  249.75  473.59  256.35  606.45   76.35  0.98 
1 1 1    3    9    5 o 19  320.26    9.53  358.81  210.17  276.69  250.54   43.13  250.54  0.80 
1 1 1    3    9    6 o 14  669.66   10.10  215.93  305.97  906.11  273.57  552.64  273.57  0.94 
1 1 1    3    9    7 o 11 1059.88   12.04 1072.64   49.21 1141.74   55.95  193.71   55.95  0.99 
1 1 1    3    9    8 o  8  761.44   10.70 1158.86  330.30  650.19  330.44  187.32  150.44  0.98 
1 1 1    3    9    9 o  3  851.87   11.20  941.34  358.82  894.16    6.11  124.12    6.11  0.98 
1 1 1    3    9   10 o 11  729.07   12.16  845.53  297.21  654.27  295.88  108.22  115.88  0.97 
1 1 1    3    9   11 o  5  525.41   12.56  699.63  188.11  290.28  188.54  424.33    8.54  0.96 
1 1 1    3    9   12 o  7  577.02   13.14  574.45   25.69  552.47   26.04   14.20   26.04  0.95 
1 1 1    3    9   13 o 14  684.48   14.07  541.71  282.83  804.77  284.64  290.36  284.64  0.96 
1 1 1    3    9   14 o 10  337.57   13.41  292.36  110.82  333.86  115.55   57.47  115.55  0.90 
1 1 1    3    9   15 o 18 1066.46   17.34 1000.20  346.10 1096.17  344.55   72.11  344.55  0.99 
1 1 1    3    9   16 o  7  200.39   22.60  279.78   57.60   75.21   57.98  211.70  237.98  0.90 
1 1 1    3    9   17 o 15  103.78   41.07  136.12  325.66   20.01  148.37  153.27  148.37  0.55 
1 1 1    3    9   18 o  8  109.94   41.98  202.31  324.75   27.43  147.07  220.52  147.07  0.75 
1 1 1    3    9   19 o 14  100.99   42.77  134.15   71.90    8.03   72.48  115.79  252.48  0.65 
1 1 1    3    9   20 o 19   66.18   33.23  151.13  171.65  115.78  351.78  250.81  351.78  0.15 
1 1 1    3    9   21 o 13  189.62   49.88  290.18   77.09   52.94  257.09  275.77  257.09  0.45 
1 1 1    3    9   22 o  4  456.01   25.57  454.70  144.23  509.14  144.23  125.33  144.23  0.98 
1 1 1    3   11    0 o 11  266.92   12.34  725.11  360.00  190.21    0.00  115.84  180.00  0.93 
1 1 1    3   11    1 o 15  189.61    9.12  678.75   89.30   37.50  187.99  120.00    7.99  0.51 
1 1 1    3   11    2 o  2  493.32    9.43  995.40  127.20  297.47  120.94  352.23  300.94  0.96 
1 1 1    3   11    3 o 13  616.09    9.92  510.85   40.04  803.73   42.66  450.17   42.66  0.94 
1 1 1    3   11    4 o 15  244.14    9.36 1055.96  209.68   82.30   29.52  598.55   29.52  0.89 
1 1 1    3   11    5 o 11  645.31   10.52  498.02   82.46  706.96   77.28  175.09   77.28  0.96 
1 1 1    3   11    6 o 11  345.14   11.66  364.75   92.26  223.40   98.99  167.47  278.99  0.89 
1 1 1    3   11    7 o  3  445.45    9.30  597.49  114.07  339.85  117.78  150.70  297.78  0.93 
1 1 1    3   11    8 o 16  573.54    9.32  476.61  266.21  642.86  266.92  208.86  266.92  0.94 
1 1 1    3   11    9 o 11  684.14   10.43  564.03  208.22  701.55  204.68   85.13  204.68  0.96 
1 1 1    3   11   10 o  2  981.34   13.58  868.58  207.74 1041.35  214.69  155.86  214.69  0.98 
1 1 1    3   11   11 o  7  228.02   14.84  247.58  111.66   23.42   95.46  281.60  275.46  0.72 
1 1 1    3   11   12 f  0 1230.72   17.91 1113.34   36.77 1128.93   37.18    0.00    0.00  0.00 
1 1 1    3   11   13 o  1  649.58   14.11  504.25  280.31  736.05  281.18  218.36  281.18  0.97 
1 1 1    3   11   14 o 13  462.86   15.32  422.78  165.87  423.16  165.67   46.64  345.67  0.96 
1 1 1    3   11   15 o  5  176.49   24.81  173.49  110.12   99.18  113.43   58.30  293.43  0.73 
1 1 1    3   11   16 o  1  261.44   21.33  172.09  185.24  289.75  188.64  122.76  188.64  0.87 
1 1 1    3   11   17 o 17  145.70   42.00   36.78  237.65   40.66  225.08    2.07   45.08  0.29 
1 1 1    3   11   18 o 12  101.02   42.00   70.43   14.93    7.91   13.85   58.61  193.85  0.37 
1 1 1    3   11   19 o  6  395.23   26.74  396.01  206.73  404.62  207.01   34.56  207.01  0.98 
1 1 1    3   11   20 f  0   62.40   31.44  179.58  335.47  157.00  335.56    0.00    0.00  0.00 
1 1 1    3   11   21 o 18  197.48   49.38  189.14   85.38   14.36   85.38  126.16  265.38  0.39 
1 1 1    3   11   22 o  6  239.55   41.14  237.50  288.60  234.97  288.60   24.83  288.60  0.93 
1 1 1    3   13    0 o  7  243.48   12.91  294.31    0.00  124.16  180.00   14.78  180.00  0.48 
1 1 1    3   13    1 f  0  303.55    9.39  838.29    9.78  200.32   50.09    0.00    0.00  0.00 
1 1 1    3   13    2 o 16  237.64    9.11  448.26  211.12  111.47  279.33  114.54   99.33  0.71 
1 1 1    3   13    3 o 16   78.00   16.69  177.48   67.87  208.66  313.27  474.06  313.27  0.36 
1 1 1    3   13    4 o  9  751.63    9.92  523.87   78.08  938.71   61.43  427.74   61.43  0.96 
1 1 1    3   13    5 o  6  606.31    9.58  924.04  198.23  425.58  181.13  324.16    1.13  0.97 
1 1 1    3   13    6 o  3   45.14   18.43  222.99  256.52  120.48   10.42  250.19   10.42  0.10 
1 1 1    3   13    7 o  4  503.45    9.04  640.23  271.48  430.37  262.10   88.35   82.10  0.94 
1 1 1    3   13    8 o  2  678.37    9.73  632.99  156.81  670.38  172.16   31.74  172.16  0.96 
1 1 1    3   13    9 f  0  922.85   12.14  654.94  168.46  724.91  172.76    0.00    0.00  0.00 
1 1 1    3   13   10 o 17  924.42   14.86  800.55  161.70 1088.33  162.32  372.89  162.32  0.98 
1 1 1    3   13   11 o  6  883.77   14.79  818.22   19.46  987.79   20.57  253.25   20.57  0.97 
1 1 1    3   13   12 o 17  665.24   14.46  719.28  220.59  582.94  221.00  123.65   41.00  0.97 
1 1 1    3   13   13 o 14  798.11   15.95  915.50  114.29  705.16  113.77  161.78  293.77  0.98 
1 1 1    3   13   14 o 12  327.03   16.65  289.34   97.15  292.76  100.97   21.05  280.97  0.93 
1 1 1    3   13   15 o 19  653.98   15.39  585.39  319.48  699.78  319.71  111.44  319.71  0.98 
1 1 1    3   13   16 o  9  301.26   22.21  265.81  138.96  296.71  140.63   29.57  140.63  0.94 
1 1 1    3   13   17 o  7  187.18   39.11  137.81   33.79  154.31   33.75   20.63   33.75  0.77 
1 1 1    3   13   18 o  1  247.14   33.58  288.90  194.14  191.32  193.78   84.01   13.78  0.94 
1 1 1    3   13   19 o  4  457.52   24.85  491.34  103.72  445.24  103.69   12.70  283.69  0.99 
1 1 1    3   13   20 o 10  542.20   25.23  139.81  328.14  447.79  328.25  327.87  328.25  0.52 
1 1 1    3   13   21 o  4  299.65   33.82  306.15  240.46  278.65  240.46   60.32  240.46  0.83 
1 1 1    3   13   22 o 12   87.00   41.64   61.84  220.07   17.52  220.07   40.20   40.07  0.43 
1 1 1    3   15    0 o 11  161.68   16.42  220.27  180.00    0.24    0.00   23.91    0.00  0.07 
1 1 1    3   15    1 o  8  606.14    9.37  124.15  215.81  681.55  243.65  207.99  243.65  0.95 
1 1 1    3   15    2 o  2  711.98    9.79  683.72  164.05  587.85  191.30  214.65   11.30  0.98 
1 1 1    3   15    3 o 19  571.15    9.31  235.43   92.41  621.03   68.83  160.09   68.83  0.95 
1 1 1    3   15    4 o 11  978.20   10.53 1017.50  195.31  874.61  194.19  180.89   14.19  0.99 
1 1 1    3   15    5 o 10  738.94    9.65  966.93  272.19  576.05  273.99  293.02   93.99  0.98 
1 1 1    3   15    6 o 12  823.64   10.53  998.34  259.43  847.02  252.74   85.09  252.74  0.98 
1 1 1    3   15    7 o 18  505.54    9.09  534.43  192.83  459.01  203.39   30.55   23.39  0.94 
1 1 1    3   15    8 o  8  352.96    9.70  469.89  218.16  228.40  220.08  166.33   40.08  0.88 
1 1 1    3   15    9 o 19  592.21   11.74  498.38  117.53  585.53  129.64   46.25  129.64  0.95 
1 1 1    3   15   10 o  7  708.12   12.57  833.51   40.93  637.01   42.54   97.67  222.54  0.97 
1 1 1    3   15   11 o  4  750.38   14.23  711.11  300.39  802.44  298.54  156.12  298.54  0.97 
1 1 1    3   15   12 o  3  738.23   15.54  662.58   12.37  798.57   11.93  161.43   11.93  0.97 
1 1 1    3   15   13 o  4  960.37   16.57  878.43  208.65 1035.08  210.59  170.41  210.59  0.99 
1 1 1    3   15   14 o  7  772.19   19.15  731.97  264.54  789.26  265.59   52.61  265.59  0.99 
1 1 1    3   15   15 f  0  314.55   20.67  396.29  159.97  392.91  160.05    0.00    0.00  0.00 
1 1 1    3   15   16 o  2  386.33   22.03  252.88  105.84  486.48  105.79  240.74  105.79  0.95 
1 1 1    3   15   17 o 16  479.95   20.05  438.30  244.49  523.34  244.27  106.59  244.27  0.98 
1 1 1    3   15   18 o 13  206.42   40.79  158.23  223.72  207.47  221.85   55.33  221.85  0.87 
1 1 1    3   15   19 o 13  412.15   26.80  383.54  319.40  453.47  319.25   97.89  319.25  0.98 
1 1 1    3   15   20 o  7  534.11   28.98  315.21  281.89  504.06  281.89  240.85  281.89  0.72 
1 1 1    3   15   21 o 15  346.96   32.64  331.79  133.86  402.64  133.86  163.05  133.86  0.93 
1 1 1    3   17    0 f  0  447.61   12.69   21.06    0.00  263.55  360.00    0.00    0.00  0.00 
1 1 1    3   17    1 o  8  532.00    8.69  627.76   10.57  545.73   54.61   88.88   54.61  0.94 
1 1 1    3   17    2 o  1  508.09    8.64  539.52  336.27  352.80  303.38  265.13  123.38  0.96 
1 1 1    3   17    3 o 13  433.43    8.53  482.46  320.96  429.58  312.95   75.13  312.95  0.90 
1 1 1    3   17    4 o  7 1111.03   11.19 1169.57  272.23 1084.99  269.22   26.48   89.22  0.99 
1 1 1    3   17    5 o  7  230.57    9.85  411.22  249.80   87.93  287.07   92.03  107.07  0.58 
1 1 1    3   17    6 o  5  559.36    9.19  517.55  163.98  530.35  144.67    1.07  324.68  0.95 
1 1 1    3   17    7 o  5  591.11   10.00  639.08  328.73  464.89  344.52  206.57  164.52  0.96 
1 1 1    3   17    8 o 14 1102.42   12.59  987.51   44.20 1230.69   39.27  289.74   39.27  0.98 
1 1 1    3   17    9 o 11  306.87   12.22  241.73   92.24  219.56   98.50   34.71   98.50  0.66 
1 1 1    3   17   10 o 15   34.52   17.40  144.85  225.45  127.13   89.64  259.04   89.64  0.07 
1 1 1    3   17   11 o  1  315.13   16.50  444.74  149.92  146.22  153.99  258.67  333.99  0.87 
1 1 1    3   17   12 o  8  760.65   16.17  704.62  190.71  741.17  192.10    8.81   12.10  0.98 
1 1 1    3   17   13 o  1  587.67   16.60  539.10  237.96  599.60  233.99   51.61  233.99  0.98 
1 1 1    3   17   14 o  8  217.79   25.24  118.36   28.34  187.60   34.21   55.55   34.21  0.73 
1 1 1    3   17   15 o 12  461.06   20.13  545.83   25.96  362.71   25.97  177.49  205.97  0.98 
1 1 1    3   17   16 o  4  138.28   42.86  208.54  246.67   12.87  247.59  189.27   67.59  0.78 
1 1 1    3   17   17 o  9  332.96   24.71  363.61   18.11  297.22   17.68   48.65  197.68  0.97 
1 1 1    3   17   18 o 10  207.99   42.70  203.25  127.51  183.78  127.67    8.65  307.67  0.90 
1 1 1    3   17   19 o 16  146.55   51.99  225.92  258.55   50.80   78.55  255.18   78.55  0.52 
1 1 1    3   17   20 x 11       ?       ?   72.67  122.66   57.73  122.66    0.00    0.00  0.00 
1 1 1    3   17   21 o  5  173.02   53.17  114.81  332.56  105.09  332.56   14.56  332.56  0.57 
1 1 1    3   19    0 o  5  904.43   14.82  848.46    0.00 1105.78    0.00  402.69    0.00  1.00 
1 1 1    3   19    1 o  6  843.13    9.84  890.91  285.21  862.60  282.88   74.93  282.88  0.98 
1 1 1    3   19    2 o  7  285.45    8.60  253.07  148.99  200.67  155.99    3.04  155.99  0.70 
1 1 1    3   19    3 o  8  899.89   10.11  650.94  193.43  956.09  181.40  148.11  181.40  0.98 
1 1 1    3   19    4 o 12  126.87   13.32  209.25  106.15   73.30  335.45  227.48  335.45  0.32 
1 1 1    3   19    5 o  3 1698.99   14.47 1801.46   71.99 1879.93   71.85  381.71   71.85  0.99 
1 1 1    3   19    6 o 19  682.21    9.69  637.35   42.83  702.23   49.20   90.20   49.20  0.96 
1 1 1    3   19    7 o 15  822.85   10.43  708.17  140.23  902.54  138.82  204.09  138.82  0.97 
1 1 1    3   19    8 o 15  919.57   14.18  813.88  174.70 1030.60  160.77  263.78  160.77  0.98 
1 1 1    3   19    9 o 10 1305.73   16.90 1169.74  246.64 1399.05  248.52  214.19  248.52  0.99 
1 1 1    3   19   10 o 11  568.45   14.58  398.85   58.66  681.43   54.94  320.67   54.94  0.92 
1 1 1    3   19   11 o 16  451.19   14.25  545.91  184.74  283.64  184.40  288.80    4.40  0.95 
1 1 1    3   19   12 o  2  204.30   22.90   87.99   44.84   60.20   31.89    5.36   31.89  0.28 
1 1 1    3   19   13 o 11  103.56   37.10  182.72   26.16   63.47  202.55  229.90  202.55  0.50 
1 1 1    3   19   14 o  6  204.06   27.31  221.25   80.81  117.80   77.24  117.59  257.24  0.87 
1 1 1    3   19   15 o  1  264.82   27.27  220.97  209.65  266.22  210.02   53.55  210.02  0.90 
1 1 1    3   19   16 o  2  362.60   21.32  425.10   23.81  290.73   24.23  121.91  204.23  0.97 
1 1 1    3   19   17 o  9  490.70   18.99  476.82  134.84  513.00  135.16   59.75  135.16  0.98 
1 1 1    3   19   18 o 15  293.86   29.57  271.64    0.62  309.39    0.15   54.51    0.15  0.96 
1 1 1    3   19   19 x  9       ?       ?  116.46  324.83  102.00  324.92    0.00    0.00  0.00 
1 1 1    3   19   20 f  0  278.33   41.43  265.33   39.13  198.77   39.13    0.00    0.00  0.00 
1 1 1    3   19   21 o 10  171.61   52.47   86.94  271.09  127.67  271.08   52.70  271.08  0.59 
1 1 1    3   21    0 o 16  210.85   14.31  445.21  360.00   49.97  360.00  217.12  180.00  0.75 
1 1 1    3   21    1 f  0  916.68   10.18  813.50  199.01  833.70  189.11    0.00    0.00  0.00 
1 1 1    3   21    2 o  2  801.37    9.70  899.29  135.99  707.35  143.07  153.94  323.07  0.98 
1 1 1    3   21    3 o 16 1030.39   10.75 1384.20  354.63  749.41  350.37  539.02  170.37  0.99 
1 1 1    3   21    4 o  2 1135.57   11.28 1054.01   81.36 1203.39   75.75  164.48   75.75  0.99 
1 1 1    3   21    5 o  6  836.01   10.58  897.12   87.10  778.12   89.32   80.15  269.32  0.98 
1 1 1    3   21    6 o 15  744.88   10.08  781.27  170.43  685.09  169.94   78.69  349.94  0.97 
1 1 1    3   21    7 o 19  204.03   11.59  144.15   53.14   25.61   76.02  151.19  256.02  0.50 
1 1 1    3   21    8 o 10  690.14   11.46  637.82  275.44  697.25  274.76   66.16  274.76  0.96 
1 1 1    3   21    9 o  9  227.01   17.57  514.57  288.18   88.15  112.90  549.36  112.90  0.82 
1 1 1    3   21   10 o 16  710.52   14.57  703.64  186.95  682.88  187.16   14.07    7.16  0.97 
1 1 1    3   21   11 o 17  498.28   14.70  477.78  304.92  474.47  304.50    0.71  124.50  0.95 
1 1 1    3   21   12 o  4  653.93   15.04  572.70  348.16  730.61  343.78  180.91  343.78  0.98 
1 1 1    3   21   13 o  2  448.49   16.76  431.85  207.73  433.07  209.35    1.17   29.35  0.97 
1 1 1    3   21   14 o 17  471.58   17.32  507.70   86.90  412.73   87.18   97.26  267.18  0.98 
1 1 1    3   21   15 o  4  214.44   32.91  170.63  220.48  190.73  219.86   16.71  219.86  0.85 
1 1 1    3   21   16 o 10  670.64   18.06  699.47  151.90  661.60  151.66    6.13  331.66  0.99 
1 1 1    3   21   17 o 18  328.59   22.48  242.31  332.68  398.37  332.47  167.40  332.47  0.96 
1 1 1    3   21   18 o  1   68.73   32.19   72.26  208.40   13.81   28.11   79.23   28.11  0.38 
1 1 1    3   21   19 o 19  713.32   21.72  386.10   90.10  894.31   90.10  568.40   90.10  0.86 
1 1 1    3   21   20 o 18   94.51   45.96   34.06  266.60   10.31   86.60   34.14   86.60  0.07 
1 1 1    3   21   21 o  3  440.89   37.12  447.86  234.77  448.56  234.77   26.12  234.77  0.99 
1 1 1    3   23    0 o 13  265.14   12.74   13.35    0.00  180.31  180.00   40.81  360.00  0.76 
1 1 1    3   23    1 o 19  650.43    9.28  653.30  266.72  659.85  263.40   70.25  263.40  0.96 
1 1 1    3   23    2 o 18 1194.45   11.36 1311.04  327.15 1244.47  326.06  126.95  326.06  0.99 
1 1 1    3   23    3 o 18  797.17    9.65  906.47   23.15  640.30   13.63  280.67  193.63  0.98 
1 1 1    3   23    4 o 13 1028.02   10.85  966.57   72.88 1043.83   77.97   62.99   77.97  0.98 
1 1 1    3   23    5 o  7  911.58   10.41 1000.93  194.38  775.02  195.11  242.43   15.11  0.98 
1 1 1    3   23    6 o  7  768.50   11.24  665.58   60.56  818.31   61.27  147.36   61.27  0.97 
1 1 1    3   23    7 o  5  382.39   11.38  313.13   74.90  327.55   74.09    3.63  254.09  0.86 
1 1 1    3   23    8 o 11  501.05   12.12  427.30  347.51  482.60  345.86   40.56  345.86  0.92 
1 1 1    3   23    9 o 10  649.29   11.53  713.55  141.53  563.90  139.96  127.05  319.96  0.97 
1 1 1    3   23   10 o  8  887.02   13.23  772.59   28.81  928.56   26.84  112.36   26.84  0.98 
1 1 1    3   23   11 o 15  276.13   16.56  489.03  358.38   22.96    0.60  469.48  180.60  0.93 
1 1 1    3   23   12 o 15  691.61   14.49  645.88  161.90  712.94  162.55   63.73  162.55  0.98 
1 1 1    3   23   13 o  2  463.67   15.63  601.69  148.34  330.47  148.14  246.60  328.14  0.98 
1 1 1    3   23   14 o 14  242.73   22.22  234.27  344.58  207.99  345.92   23.91  165.92  0.91 
1 1 1    3   23   15 f  0  431.63   20.03  466.97  161.21  449.02  160.96    0.00    0.00  0.00 
1 1 1    3   23   16 o 16  115.55   40.98  156.95  307.59   13.85  306.91  134.78  126.91  0.70 
1 1 1    3   23   17 o 13  189.56   33.28  139.98  197.25  193.56  198.17   60.02  198.17  0.86 
1 1 1    3   23   18 o  8   60.57   30.13   87.03  226.27   67.29   46.12  145.50   46.12  0.09 
1 1 1    3   23   19 o 18   91.46   43.76  195.22  310.78  129.66  130.79  284.46  130.79  0.14 
1 1 1    3   23   20 o  2  183.01   63.02  350.86  255.09   41.45  255.08  231.57   75.08  0.86 
1 1 1    3   25    0 o 16  352.08   13.23  365.94  180.00  330.66  180.00   18.27    0.00  0.97 
1 1 1    3   25    1 o  7  111.93   13.98  217.19  350.34  114.50  158.64  301.24  158.64  0.32 
1 1 1    3   25    2 o 11  398.53    8.90  101.82   37.62  415.61   47.80  232.51   47.80  0.75 
1 1 1    3   25    3 o 17 1555.34   13.69 1611.89  159.07 1578.55  158.23   67.03  158.23  0.99 
1 1 1    3   25    4 o 18  947.20   10.50  955.91  177.60  933.69  183.15    7.06  183.15  0.98 
1 1 1    3   25    5 o 17  596.11    9.80  644.40  255.12  517.96  244.11  104.14   64.11  0.96 
1 1 1    3   25    6 o  1  660.87   11.03  662.26  319.92  615.93  327.13   39.74  147.13  0.96 
1 1 1    3   25    7 o 12  274.15   15.05  318.18  114.21  103.93  115.53  224.51  295.53  0.79 
1 1 1    3   25    8 o  7  600.82   11.68  574.49  305.09  563.71  302.81   21.60  122.81  0.96 
1 1 1    3   25    9 o  2 1237.80   16.30 1332.68   71.04 1142.95   71.30  170.74  251.30  0.99 
1 1 1    3   25   10 o 16  560.20   12.99  555.17  233.12  542.68  234.06    0.46  234.06  0.97 
1 1 1    3   25   11 o 18  992.05   15.65  928.76  174.59 1016.36  175.20   63.69  175.20  0.99 
1 1 1    3   25   12 o  2  391.61   15.57  314.13  203.16  410.50  203.08   74.91  203.08  0.95 
1 1 1    3   25   13 o 16  324.03   16.87  369.29  333.29  259.11  332.05  100.90  152.05  0.96 
1 1 1    3   25   14 o 13  417.21   16.65  282.96  198.77  523.99  198.37  247.86  198.37  0.96 
1 1 1    3   25   15 o 15  250.46   25.89  218.15  339.04  248.35  338.94   37.16  338.94  0.92 
1 1 1    3   25   16 o 14  161.52   37.25   29.39   32.81   72.89   30.53   42.45   30.53  0.32 
1 1 1    3   25   17 o  6  238.36   27.73  217.31   84.21  246.71   84.31   44.52   84.31  0.94 
1 1 1    3   25   18 o  9  429.78   22.34  120.15  248.20  241.69  248.16  138.33  248.16  0.40 
1 1 1    3   25   19 o 16  225.32   42.46  239.25  236.76   82.79  236.76   92.55   56.76  0.57 
1 1 1    3   25   20 o 12  461.12   27.66  530.58   99.51  443.70   99.51   21.36  279.51  0.99 
1 1 1    3   27    0 o  2  338.09   14.06  514.84  180.00  135.22  180.00  401.64    0.00  0.99 
1 1 1    3   27    1 f  0  332.56    9.88  406.46  120.39  384.89  118.53    0.00    0.00  0.00 
1 1 1    3   27    2 o  6  872.86   10.33  698.65  144.66  911.89  143.21  118.27  143.21  0.98 
1 1 1    3   27    3 o 10  201.96   11.20  143.61   37.53   17.98   43.64  172.36  223.64  0.52 
1 1 1    3   27    4 o  1  814.49   10.80 1070.43   58.58  651.26   57.06  292.08  237.06  0.98 
1 1 1    3   27    5 o 18  414.65   10.80  368.92   80.98  380.29   76.30   31.82   76.30  0.88 
1 1 1    3   27    6 o  4  484.47   12.42  313.20  101.09  545.02  104.55  235.96  104.55  0.88 
1 1 1    3   27    7 o 18  577.81   12.41  640.39  211.91  493.22  213.25  120.07   33.25  0.96 
1 1 1    3   27    8 o  8  751.08   12.98  575.35  129.29  893.40  125.02  329.09  125.02  0.97 
1 1 1    3   27    9 o  3  887.03   14.07  850.50  221.57  899.34  223.20   47.71  223.20  0.99 
1 1 1    3   27   10 o 16  560.20   13.12  575.13  250.71  500.49  249.98   94.59   69.98  0.98 
1 1 1    3   27   11 o  6  451.28   14.37  559.12    2.34  340.62    3.53  197.48  183.53  0.97 
1 1 1    3   27   12 o 19  580.91   17.13  456.54  342.76  664.14  341.61  189.12  341.61  0.98 
1 1 1    3   27   13 o 14  633.67   14.60  559.57  139.92  702.39  140.68  154.97  140.68  0.99 
1 1 1    3   27   14 o  5  120.20   37.35   29.61  156.71   14.87  153.58   18.44  333.58  0.20 
1 1 1    3   27   15 o 19  109.52   39.08  137.29  346.71   13.66  348.17  112.88  168.17  0.64 
1 1 1    3   27   16 o 17  268.07   23.37  276.52  350.97  254.19  350.99    4.84  171.00  0.96 
1 1 1    3   27   17 o  7   66.92   31.55  157.92  247.93  115.04   67.81  257.51   67.81  0.20 
1 1 1    3   27   18 x  7       ?       ?  273.65  146.87  221.44  146.87    0.00    0.00  0.00 
1 1 1    3   27   19 o  5  389.52   26.04  370.88  122.21  464.03  122.21  189.96  122.21  0.95 
1 1 1    3   29    0 o 16  286.40   15.37   93.20  180.00   69.84  180.00   23.66  180.00  0.20 
1 1 1    3   29    1 f  0   76.56   22.24  261.31  258.52  283.24  253.40    0.00    0.00  0.00 
1 1 1    3   29    2 o 12  664.57   10.79  783.41   23.92  551.38   26.18  181.41  206.18  0.97 
1 1 1    3   29    3 o 19  292.02   12.37  139.28   47.69  181.19   56.09   11.57   56.09  0.60 
1 1 1    3   29    4 o 17  804.21   13.16  805.29  163.39  819.61  167.08   75.71  167.08  0.97 
1 1 1    3   29    5 o  5  731.60   11.57  605.02  338.87  851.21  337.54  296.79  337.54  0.96 
1 1 1    3   29    6 o  3  453.19   12.13  331.58  332.26  496.09  321.65  178.56  321.65  0.90 
1 1 1    3   29    7 o 14  655.09   12.19  508.15  342.93  694.52  340.87  120.74  340.87  0.97 
1 1 1    3   29    8 o  6  239.26   16.89   96.49  150.01  112.08  131.36   48.67  131.36  0.37 
1 1 1    3   29    9 o  8  368.13   16.19  395.45  345.68  257.28  344.48  187.71  164.48  0.95 
1 1 1    3   29   10 o  8   84.90   31.03  135.62  359.77   60.29  186.95  179.58  186.95  0.35 
1 1 1    3   29   11 o  5  506.44   12.97  497.21  252.95  489.61  251.48   11.57   71.48  0.98 
1 1 1    3   29   12 o 18  127.70   37.26   25.74  187.16    9.26  173.74    9.91  353.74  0.11 
1 1 1    3   29   13 o  5  234.27   21.19  249.49  168.42  189.14  168.07   49.97  348.07  0.91 
1 1 1    3   29   14 o 10  418.26   18.36  474.32  338.39  368.03  338.59   83.39  158.59  0.98 
1 1 1    3   29   15 o  8  173.12   33.03   61.03   62.40  142.73   64.04   87.36   64.04  0.57 
1 1 1    3   29   16 o  7  375.24   19.08  351.60  150.76  409.02  150.88   82.92  150.88  0.98 
1 1 1    3   29   17 o  1  477.53   20.81  253.97  156.33  453.73  156.36  235.31  156.36  0.70 
1 1 1    3   29   18 o  1  187.17   36.40  178.08   36.49   11.10   36.49  120.47  216.49  0.38 
1 1 1    3   29   19 o 18  154.93   43.62  152.81  290.74  106.02  290.74   24.53  110.74  0.76 
1 1 1    3   31    0 o  9  555.82   16.51  251.59  180.00  720.05  180.00  331.69  180.00  1.00 
1 1 1    3   31    1 o 16  402.65   11.16   83.20  323.78  340.79  283.43  229.99  283.43  0.56 
1 1 1    3   31    2 o 16  577.20   11.45  514.95   95.43  611.92   96.17  138.65   96.17  0.94 
1 1 1    3   31    3 o  7  668.80   11.29  788.34  297.03  574.47  296.61  146.26  116.61  0.97 
1 1 1    3   31    4 o 10  225.57   15.88  366.62  162.78   27.98  150.44  293.90  330.44  0.78 
1 1 1    3   31    5 o  2  637.82   12.13  727.99  205.29  521.87  206.32  196.64   26.32  0.97 
1 1 1    3   31    6 o  9  611.29   12.44  523.38  175.66  708.50  178.39  241.62  178.39  0.96 
1 1 1    3   31    7 o  7  417.17   13.05  531.10  103.98  291.12   98.96  216.38  278.96  0.96 
1 1 1    3   31    8 o 18  351.26   15.95  415.56   20.81  230.10   20.43  208.40  200.43  0.95 
1 1 1    3   31    9 o  1  154.26   24.51  160.13   63.03   53.29   73.26   87.73  253.26  0.63 
1 1 1    3   31   10 o 10  344.16   14.91  264.97  315.64  379.78  316.20  114.68  316.20  0.94 
1 1 1    3   31   11 o  2  476.55   14.30  502.16  332.35  444.33  331.10   44.04  151.10  0.98 
1 1 1    3   31   12 o 18  195.37   26.88  300.89   77.23   67.78   76.40  219.99  256.40  0.91 
1 1 1    3   31   13 o 12  575.23   16.24  583.45  316.36  581.91  316.24   27.87  316.24  0.99 
1 1 1    3   31   14 o  7  140.53   34.56   58.58  352.24   75.31  350.45   20.78  350.45  0.46 
1 1 1    3   31   15 o 17  291.65   20.34  302.04  180.54  280.29  180.62    3.28    0.62  0.97 
1 1 1    3   31   16 x 18       ?       ?  167.37  299.42  148.83  299.57    0.00    0.00  0.00 
1 1 1    3   31   17 o  7  288.26   28.01  422.05  323.97   53.85  323.97  282.71  143.97  0.68 
1 1 1    3   31   18 o 15  272.69   25.21  295.83  266.31  273.90  266.31   53.33  266.31  0.91 
1 1 1    3   33    0 o  2  435.49   16.77  305.97  360.00  567.35    0.00  277.82    0.00  0.98 
1 1 1    3   33    1 o  5  340.03   12.05  284.54   16.40  277.34   19.31   35.11  199.31  0.87 
1 1 1    3   33    2 o  3  452.84   11.55  358.69  294.31  456.12  289.59   74.85  289.59  0.92 
1 1 1    3   33    3 o 10  469.53   11.08  482.14  139.40  429.57  142.90   27.12  322.90  0.94 
1 1 1    3   33    4 o  7  505.32   12.39  486.51   97.65  481.07  100.68    3.51  280.68  0.96 
1 1 1    3   33    5 o  1  383.42   12.54  281.21  223.53  417.46  231.74  138.38  231.74  0.91 
1 1 1    3   33    6 o 15  744.40   12.35  639.75  291.93  823.65  292.42  182.70  292.42  0.98 
1 1 1    3   33    7 f  0  616.23   14.21  535.77  299.92  560.70  301.07    0.00    0.00  0.00 
1 1 1    3   33    8 o 12  501.84   14.48  486.83   21.70  495.05   21.98   12.62   21.98  0.97 
1 1 1    3   33    9 o 13  141.87   27.05  164.00  306.29   34.38  308.05  132.02  128.05  0.71 
1 1 1    3   33   10 o  3  195.28   20.47  273.34  151.73   80.36  147.81  190.34  327.81  0.90 
1 1 1    3   33   11 o 19  352.37   17.54  418.02  142.38  277.33  143.21  126.75  323.21  0.97 
1 1 1    3   33   12 o  9  550.93   13.87  499.80  230.38  603.76  230.62  122.76  230.62  0.98 
1 1 1    3   33   13 o  2  108.13   37.65  267.90   92.38   74.31  273.35  330.58  273.35  0.84 
1 1 1    3   33   14 o  2  231.19   23.51  170.06  196.82  262.33  196.91  100.01  196.91  0.92 
1 1 1    3   33   15 o 15  364.78   18.22  451.06   31.59  281.79   31.57  130.76  211.57  0.95 
1 1 1    3   33   16 o  2  572.98   17.10   95.16  119.17  311.80  119.18  231.73  119.18  0.34 
1 1 1    3   33   17 o  9  143.86   42.43  165.45  160.32   15.31  340.32  134.00  340.32  0.36 
1 1 1    3   33   18 o 19  114.91   44.24  134.60   43.01   35.56   43.00   82.50  223.00  0.67 
1 1 1    3   35    0 o 11  242.86   20.04   64.60    0.00  153.24    0.00   66.56    0.00  0.49 
1 1 1    3   35    1 o 11  223.41   13.87  142.79  123.86  140.73  141.01   28.38  321.01  0.69 
1 1 1    3   35    2 o  3  428.03   11.10  453.15  105.73  345.50  106.55  125.47  286.55  0.95 
1 1 1    3   35    3 o 16  257.65   14.35  218.93   50.08  196.75   54.69   45.26  234.69  0.85 
1 1 1    3   35    4 o 11  170.33   19.88   91.25  299.05   63.38  311.85   24.96  131.85  0.45 
1 1 1    3   35    5 o  2   86.12   28.85   96.11  321.08   49.77  134.24  146.70  134.24  0.27 
1 1 1    3   35    6 o 18  622.38   13.25  413.71  276.82  790.29  281.04  366.83  281.04  0.98 
1 1 1    3   35    7 o 14  120.26   31.68  174.54   20.43   26.59  199.39  210.16  199.39  0.65 
1 1 1    3   35    8 o  9  240.59   19.45  126.26  249.73  257.90  251.81  129.57  251.81  0.80 
1 1 1    3   35    9 o 10  334.87   16.53  334.55  169.89  302.61  169.47   34.72  349.47  0.96 
1 1 1    3   35   10 o  1  239.88   23.08  217.35  310.13  220.78  310.34    9.11  310.34  0.90 
1 1 1    3   35   11 o  5   80.89   32.04   51.34   78.98   12.52  262.40   55.84  262.40  0.19 
1 1 1    3   35   12 o 16  108.08   32.63  151.11  124.81    7.92  125.62  135.25  305.62  0.70 
1 1 1    3   35   13 o  7  314.86   19.31  280.76  320.37  340.78  321.29   74.15  321.29  0.96 
1 1 1    3   35   14 o  3  389.71   21.58  282.36  358.11  498.11  358.07  235.93  358.07  0.98 
1 1 1    3   35   15 o 17  320.63   26.76   80.64  121.89   70.38  121.94    0.76  121.94  0.22 
1 1 1    3   35   16 o 17   82.97   37.21   93.59  158.98   57.84  338.98  128.78  338.98  0.08 
1 1 1    3   35   17 o 17  399.75   20.51  409.27   36.68  446.12   36.68  119.56   36.68  0.97 
1 1 1    3   37    0 o 19  346.78   15.99  205.06    0.00  493.14    0.00  306.64    0.00  0.98 
1 1 1    3   37    1 o 17   95.61   27.27   55.44  179.12   26.71  357.06   95.31  357.06  0.22 
1 1 1    3   37    2 o  4  299.04   13.16  332.12   25.85  222.53   22.50  109.99  202.50  0.93 
1 1 1    3   37    3 o 15  157.21   20.75  109.69   99.51   53.78  114.95   30.76  294.95  0.44 
1 1 1    3   37    4 o  1  393.38   15.16  362.26  220.31  390.30  221.42   29.90  221.42  0.95 
1 1 1    3   37    5 o 14  632.92   14.34  590.44  260.59  658.10  262.34   70.67  262.34  0.98 
1 1 1    3   37    6 o  2  344.43   14.77  377.23  291.46  295.51  291.17   67.18  111.17  0.96 
1 1 1    3   37    7 o  4  397.69   14.63  315.06  250.40  449.77  248.56  136.94  248.56  0.96 
1 1 1    3   37    8 o  4  495.49   14.18  496.52  153.50  484.07  153.12    3.10  333.12  0.98 
1 1 1    3   37    9 f  0  369.23   15.25  291.18  249.50  281.98  250.72    0.00    0.00  0.00 
1 1 1    3   37   10 o  1  375.67   14.19  357.09   46.71  381.25   46.71   34.77   46.71  0.97 
1 1 1    3   37   11 o 11  143.26   30.52  119.69  281.02   92.40  279.59   24.92   99.59  0.73 
1 1 1    3   37   12 o 10  303.05   19.88  343.98  359.23  265.94  359.14   55.53  179.14  0.97 
1 1 1    3   37   13 o  4  228.12   27.37  298.18  260.67  159.05  260.45  118.39   80.45  0.96 
1 1 1    3   37   14 o 12  304.38   28.11  246.28  243.57  159.07  243.55   56.22   63.55  0.61 
1 1 1    3   37   15 o 17  296.14   26.28  407.29  199.72   93.85  199.72  226.38   19.72  0.70 
1 1 1    3   37   16 o  6  335.29   22.12  387.12  322.28  345.91  322.28   59.94  322.28  0.94 
1 1 1    3   37   17 o 13  453.36   22.53  513.16  247.60  414.60  247.60   70.03   67.60  0.99 
1 1 1    3   39    0 o  2  607.72   17.69  499.87  180.00  723.05  180.00  230.67  180.00  1.00 
1 1 1    3   39    1 o  8  519.84   12.77  355.73  126.67  655.74  126.40  305.84  126.40  0.97 
1 1 1    3   39    2 o 19  366.18   13.73  407.18   67.99  301.17   68.22  100.91  248.22  0.96 
1 1 1    3   39    3 o 15  191.45   21.14   83.83  296.07  135.99  294.17   53.58  294.17  0.57 
1 1 1    3   39    4 o 10  664.36   14.32  629.59  205.28  672.13  205.54   31.90  205.54  0.99 
1 1 1    3   39    5 o 15  391.82   15.43  332.87   33.14  431.10   34.01  110.53   34.01  0.96 
1 1 1    3   39    6 o  6  309.82   15.35  256.62   53.94  321.93   55.77   62.78   55.77  0.94 
1 1 1    3   39    7 o 17  272.47   16.92  202.22   14.05  296.29   14.38   96.57   14.38  0.91 
1 1 1    3   39    8 o  3  336.38   17.15  344.55   41.29  312.21   41.39   21.37  221.39  0.96 
1 1 1    3   39    9 o 19  420.88   16.21  358.61  261.21  473.77  260.63  128.59  260.63  0.97 
1 1 1    3   39   10 o  8   45.00   21.98   43.59  304.57   31.67  120.44   76.38  120.44  0.14 
1 1 1    3   39   11 o  1  158.78   26.67  119.89   27.52  141.80   27.63   27.87   27.63  0.81 
1 1 1    3   39   12 o  8   58.53   27.43   89.92    6.88   34.82  187.45  117.92  187.45  0.41 
1 1 1    3   39   13 o  8   50.55   25.26  121.05  306.17   99.11  126.16  205.32  126.16  0.07 
1 1 1    3   39   14 o 16   48.97   24.88   76.14  176.76   58.31  356.76  119.37  356.76  0.03 
1 1 1    3   39   15 o 16  527.46   17.98  498.48  348.83  671.23  348.83  322.25  348.83  0.97 
1 1 1    3   39   16 o 15  599.71   17.82  561.64  263.24  686.63  263.24  184.13  263.24  0.99 
1 1 1    3   41    0 o 12   92.82   43.09  124.77  360.00   29.24  180.00  144.22  180.00  0.46 
1 1 1    3   41    1 o  5  265.73   15.01  136.05   10.61  309.42    9.61  160.09    9.61  0.86 
1 1 1    3   41    2 o  3  391.74   13.40  409.22  233.51  356.85  235.14   45.01   55.14  0.97 
1 1 1    3   41    3 o  4  254.13   16.67  310.16  102.42  169.82  103.80  135.63  283.80  0.94 
1 1 1    3   41    4 o 14  431.98   14.84  403.39   90.64  440.28   89.92   40.54   89.92  0.97 
1 1 1    3   41    5 o  9  270.81   20.82  275.36   64.28  234.70   62.98   36.45  242.98  0.93 
1 1 1    3   41    6 o  2  192.14   24.52  166.23  246.16  161.34  244.94    3.60  244.94  0.83 
1 1 1    3   41    7 f  0  239.04   21.95  178.02   71.32  175.50   70.32    0.00    0.00  0.00 
1 1 1    3   41    8 o  6  317.71   17.54  261.63  257.20  354.03  256.04  102.17  256.04  0.95 
1 1 1    3   41    9 o 13  201.89   22.83  106.62  233.58  230.05  235.18  128.55  235.18  0.82 
1 1 1    3   41   10 o  5  315.85   15.71  377.80  126.70  259.63  126.53   96.80  306.53  0.98 
1 1 1    3   41   11 o  3  557.47   14.64  510.83  134.30  628.18  134.41  151.34  134.41  0.99 
1 1 1    3   41   12 o 19  282.81   23.34  385.60  233.38   87.71  233.37  250.44   53.37  0.75 
1 1 1    3   41   13 o  3   93.93   39.32  298.34  108.34  202.50  288.34  442.63  288.34  0.20 
1 1 1    3   41   14 o 15  196.47   32.49  127.96   28.33  103.44   28.33   13.62   28.33  0.49 
1 1 1    3   41   15 o 10   48.71   24.16   25.86  207.35   14.15   27.36   36.52   27.36  0.08 
1 1 1    3   43    0 o 10  148.88   34.80   42.72  180.00   55.77  180.00   11.37  180.00  0.34 
1 1 1    3   43    1 o 13  346.33   14.36  308.70  292.88  357.09  293.55   51.73  293.55  0.96 
1 1 1    3   43    2 o  5  397.33   14.67  363.14   76.87  421.05   76.73   73.57   76.73  0.97 
1 1 1    3   43    3 o 13  379.24   15.34  343.81  216.69  402.10  215.62   72.90  215.62  0.96 
1 1 1    3   43    4 o  3  493.37   17.90  492.17  231.61  495.96  231.37   23.32  231.37  0.98 
1 1 1    3   43    5 o  3  225.09   21.73  251.39  244.20  171.02  243.55   73.54   63.55  0.92 
1 1 1    3   43    6 o 13   82.75   34.04  115.02  181.53   28.06  360.00  135.00  360.00  0.48 
1 1 1    3   43    7 o  1  413.54   16.60  357.51   49.92  471.36   50.21  135.22   50.21  0.98 
1 1 1    3   43    8 o 11  316.18   18.34  279.76  197.11  347.63  197.12   85.87  197.12  0.96 
1 1 1    3   43    9 f  0  474.81   15.47  592.47  124.82  553.92  124.80    0.00    0.00  0.00 
1 1 1    3   43   10 o  2   84.04   32.12  146.71   10.59   72.54  190.79  206.81  190.79  0.37 
1 1 1    3   43   11 o  3  348.13   19.72  393.63  282.78  194.06  282.79  146.31  102.79  0.77 
1 1 1    3   43   12 o 11   50.36   25.00  150.01  341.74  113.28  161.74  232.53  161.74  0.06 
1 1 1    3   43   13 o 16  155.87   37.50  170.24  305.79   43.36  305.79   75.79  125.79  0.52 
1 1 1    3   43   14 o  2  196.67   33.59  181.65  265.74  186.89  265.74   31.36  265.74  0.87 
1 1 1    3   45    0 o 18   45.09   31.30  218.22  180.00  163.49  360.00  375.85  360.00  0.54 
1 1 1    3   45    1 o 19  277.45   18.38  287.48  151.32  253.49  151.36   18.95  331.36  0.95 
1 1 1    3   45    2 o  9  247.17   21.64  173.99  126.46  282.77  125.83  121.44  125.83  0.90 
1 1 1    3   45    3 o  3  211.01   26.85  250.49  211.60  147.71  211.82   93.78   31.82  0.92 
1 1 1    3   45    4 o 18  325.86   27.03  331.91   12.62  307.91   12.91   13.06  192.91  0.96 
1 1 1    3   45    5 o 19  423.53   15.69  441.62   99.67  412.80   99.78    6.58  279.78  0.98 
1 1 1    3   45    6 o 15  322.56   18.98  292.75  359.25  349.15  358.83   75.08  358.83  0.97 
1 1 1    3   45    7 o  2  405.63   17.73  442.78  145.95  385.57  145.87   26.98  325.87  0.98 
1 1 1    3   45    8 o  1  306.70   20.36  313.10  135.82  304.89  135.83   13.55  135.83  0.97 
1 1 1    3   45    9 o 13  335.57   20.39  332.36  320.43  263.97  320.42   32.10  140.42  0.83 
1 1 1    3   45   10 o  6  524.22   19.94  107.78  308.45  300.83  308.41  209.65  308.41  0.37 
1 1 1    3   45   11 o  4   70.59   32.60   33.45  317.23   22.80  137.22   48.63  137.22  0.02 
1 1 1    3   45   12 o  3  236.48   26.04  159.11   66.16  234.39   66.16  121.33   66.16  0.73 
1 1 1    3   45   13 o 10  218.81   28.24  204.55    4.58  221.21    4.58   43.70    4.58  0.91 
1 1 1    3   47    0 o 16   58.24   37.87   69.47  360.00   32.88  180.00   99.89  180.00  0.29 
1 1 1    3   47    1 o 18  370.44   16.24  386.66   98.53  357.20   99.14   10.02  279.14  0.98 
1 1 1    3   47    2 o 12  133.89   34.04  160.82  175.98   67.09  175.96   81.60  355.96  0.81 
1 1 1    3   47    3 o  2  233.13   24.83  158.18   42.61  276.03   42.63  129.16   42.63  0.91 
1 1 1    3   47    4 o  8  308.10   24.78  300.83  138.14  314.44  138.17   33.61  138.17  0.97 
1 1 1    3   47    5 o 19  232.90   25.72  251.38  269.78  207.15  269.72   27.42   89.72  0.95 
1 1 1    3   47    6 o 15  133.48   41.57  187.87  220.76   48.43  220.83  124.97   40.83  0.83 
1 1 1    3   47    7 o 14   55.76   28.07  172.39   21.59  136.82  201.55  291.28  201.55  0.16 
1 1 1    3   47    8 o 19  517.96   26.92  377.86  322.40  536.83  322.37  211.70  322.37  0.83 
1 1 1    3   47    9 o 14  161.89   54.67  188.02  348.74   85.77  168.75  238.13  168.75  0.21 
1 1 1    3   47   10 o  5  183.83   49.12  190.84  137.58    2.98  137.58  137.76  317.58  0.39 
1 1 1    3   47   11 o  8  233.17   41.42  190.80   34.73  232.20   34.72   87.92   34.72  0.81 
1 1 1    3   47   12 o 13  113.98   46.55   56.86  268.68   38.34  268.68   12.83   88.68  0.39 
1 1 1    3   49    0 o 11   58.93   38.49  121.70  180.00   48.68  360.00  163.35  360.00  0.56 
1 1 1    3   49    1 o 14   87.24   33.50   95.40  281.93    8.87  282.82   80.27  102.82  0.56 
1 1 1    3   49    2 o 13  136.83   33.16  145.20    2.51   92.46    2.11   42.64  182.11  0.83 
1 1 1    3   49    3 o  3   89.69   37.91   63.33   45.15   24.72  224.78   81.99  224.78  0.18 
1 1 1    3   49    4 o 13   49.72   24.99   84.43  283.64   68.37  103.73  144.45  103.73  0.08 
1 1 1    3   49    5 o  2   63.67   31.50   80.55   59.65   63.16  239.64  133.65  239.64  0.06 
1 1 1    3   49    6 o  5  476.93   32.41  145.24  327.63  318.61  327.59  194.78  327.59  0.46 
1 1 1    3   49    7 o  8   57.84   29.22  138.27  287.81  105.77  107.81  218.08  107.81  0.06 
1 1 1    3   49    8 o  9  263.05   30.61  191.99  216.16  103.53  216.16   41.35   36.16  0.47 
1 1 1    3   49    9 o  5  226.14   46.66  237.11  142.79  190.70  142.80   24.22  142.80  0.79 
1 1 1    3   49   10 f  0  167.51   44.85   40.64   79.37   33.41   79.36    0.00    0.00  0.00 
1 1 1    3   49   11 o 13  144.39   47.62  170.84  218.68   92.36  218.68   70.29   38.68  0.88 
1 1 1    3   51    0 o 15  342.76   66.58  147.47  180.00  142.28  180.00   15.36  180.00  0.39 
1 1 1    3   51    1 o  3  417.34   30.90  155.08  333.23  254.72  333.27  121.93  333.27  0.46 
1 1 1    3   51    2 o  6  535.04   20.54  207.62  175.03  501.35  175.05  324.85  175.05  0.63 
1 1 1    3   51    3 o  7  390.76   24.17   32.41   13.76   36.67   13.72    9.50   13.72  0.08 
1 1 1    3   51    4 o  7   61.39   30.05  166.50   60.21  126.54  240.21  261.92  240.21  0.07 
1 1 1    3   51    5 o 10   68.76   32.56  126.23  102.99   87.87  282.99  186.12  282.99  0.08 
1 1 1    3   51    6 o  7   81.05   39.04   87.00  335.98   49.67  155.98  113.73  155.98  0.09 
1 1 1    3   51    7 o  8  139.80   51.76   97.59  140.02   21.97  140.02   47.05  320.02  0.33 
1 1 1    3   51    8 o 13  123.26   44.70  159.34  119.71   23.23  119.71  104.57  299.71  0.61 
1 1 1    3   51    9 o  4  141.93   42.84  148.88   49.58   96.53   49.58   38.62  229.58  0.82 
1 1 1    3   53    0 o 11  172.51   82.24  125.11  180.00   12.40  360.00  105.42  360.00  0.23 
1 1 1    3   53    1 o 11  195.09   57.35  244.03  225.92    6.37  225.92  174.15   45.92  0.48 
1 1 1    3   53    2 o 12  282.42   54.13  290.54  116.61  197.59  116.61   14.04  296.61  0.72 
1 1 1    3   53    3 o  6  119.73   55.91  116.12   35.59   26.41  215.59  108.80  215.59  0.23 
1 1 1    3   53    4 o  7  226.04   62.42  142.62  306.11  171.70  306.11   69.82  306.11  0.61 
1 1 1    3   53    5 o 16  297.13   38.01  364.09  346.18  274.47  346.18    6.36  166.18  0.93 
1 1 1    3   53    6 o 16  257.38   84.45  282.70  324.48  214.28  324.48   23.26  144.48  0.88 
1 1 1    3   53    7 o  5  180.37   76.34  212.62  249.69  109.81  249.70   85.97   69.70  0.85 
1 1 1    3   55    0 o  3  104.04   66.26  137.44    0.00    5.60    0.00  109.39  180.00  0.58 
1 1 1    3   55    1 o 11  310.81   30.66  328.88   85.29  316.44   85.29   39.22   85.29  0.96 
1 1 1    3   55    2 f  0  108.32   50.72  198.46    5.19  170.99    5.19    0.00    0.00  0.00 
1 1 1    3   55    3 f  0  163.09   59.86  182.20  322.57  162.63  322.57    0.00    0.00  0.00 
1 1 1    3   55    4 o  9  419.78   44.66  394.37  320.21  455.77  320.21   86.77  320.21  0.98 
1 1 1    4    0    0 o 19  173.65   23.34 1652.70  360.00   60.81  360.00  238.32  360.00  0.34 
1 1 1    4    0    1 o  8  895.62   18.22 1093.75   90.00  515.94   90.00  759.36  270.00  1.00 
1 1 1    4    0    2 o  3  485.56   16.25 1364.02    0.00  444.52  360.00   82.05  180.00  1.00 
1 1 1    4    0    3 o 10 1066.99   19.08 2078.06   90.00 1103.13   90.00   72.27   90.00  1.00 
1 1 1    4    0    4 o  4  309.45   14.61  886.54  180.00  202.76  360.00  125.50  360.00  0.45 
1 1 1    4    0    5 o 19 1177.02   17.52  875.34   90.00 1346.23   90.00  338.41   90.00  1.00 
1 1 1    4    0    6 o  1  882.80   15.43  597.85    0.00 1156.73    0.00  547.86    0.00  1.00 
1 1 1    4    0    7 o  8  364.19   12.80  585.52   90.00  379.67   90.00  248.95   90.00  0.70 
1 1 1    4    0    8 o  2  397.98   13.93  212.84    0.00  503.75    0.00  268.48    0.00  0.93 
1 1 1    4    0    9 o 12 1161.23   16.70 1176.16   90.00 1244.25   90.00  166.05   90.00  1.00 
1 1 1    4    0   10 o 19  615.62   14.37  421.16  180.00  751.86  180.00  272.63  180.00  1.00 
1 1 1    4    0   11 o  7  232.74   17.37  236.44  270.00   78.48  270.00   54.13   90.00  0.45 
1 1 1    4    0   12 o 17   54.24   32.21  301.30    0.00  247.25  180.00  518.31  180.00  0.22 
1 1 1    4    0   13 o 18  670.64   17.53  850.16  270.00  547.66  270.00  245.97   90.00  1.00 
1 1 1    4    0   14 o 18  257.55   20.08  449.02  180.00   94.96  180.00  319.90    0.00  0.99 
1 1 1    4    0   15 o  2  481.21   17.60  484.17   90.00  462.27   90.00   37.87  270.00  1.00 
1 1 1    4    0   16 o  5  306.06   21.73  256.58    0.00  345.67    0.00   80.03    0.00  1.00 
1 1 1    4    0   17 o  4  439.76   23.42  531.81  270.00  357.54  270.00  164.44   90.00  1.00 
1 1 1    4    0   18 o  4   78.49   49.92  150.05  180.00   56.55  360.00  200.40  360.00  0.56 
1 1 1    4    0   19 f  0   59.23   41.22   33.67   90.00   35.63   90.00    0.00    0.00  0.00 
1 1 1    4    0   20 o  2  315.46   37.43  370.16  180.00  289.83  180.00   51.08    0.00  1.00 
1 1 1    4    0   21 o  1   87.15   56.16  301.18   90.00  212.36  270.00  456.62  270.00  0.18 
1 1 1    4    0   22 o  8   73.60   51.08   81.82  180.00   30.64    0.00   93.98    0.00  0.22 
1 1 1    4    2    0 o 19  995.25   20.20 2416.34    0.00 1839.63  360.00 1694.95  360.00  1.00 
1 1 1    4    2    1 o  6  443.97   10.62  872.84  120.66  172.74   98.48  508.95  278.48  0.96 
1 1 1    4    2    2 o  9  635.98   11.67 1433.80  223.96  565.55  206.43  106.18   26.43  0.97 
1 1 1    4    2    3 o  2  979.01   13.12 1230.29   91.69 1162.04   58.94  397.41   58.94  0.98 
1 1 1    4    2    4 o  1 1377.35   15.37 2236.45   70.79 1415.02   77.01   94.10   77.01  0.99 
1 1 1    4    2    5 o  5  702.32   10.87  780.61  346.53  692.37   12.78   18.52   12.78  0.97 
1 1 1    4    2    6 o  6  862.76   11.48  770.96  190.60  827.10  184.98   40.48    4.98  0.98 
1 1 1    4    2    7 o 17  524.61    9.34  644.39  115.41  621.47  133.49  277.09  133.49  0.92 
1 1 1    4    2    8 o  1  476.03    9.47  747.60   65.56  353.83   80.33  190.49  260.33  0.94 
1 1 1    4    2    9 o  8  403.09    9.25  532.64  245.25  186.19  255.59  379.78   75.59  0.93 
1 1 1    4    2   10 o  6 1314.00   14.49 1084.21  241.94 1529.87  245.64  460.52  245.64  0.99 
1 1 1    4    2   11 o 17  688.25   11.71  735.60  162.12  675.22  158.59   23.28  158.59  0.96 
1 1 1    4    2   12 o  9  510.45   11.58  351.61  175.04  548.61  184.43  165.90  184.43  0.91 
1 1 1    4    2   13 o  8  980.92   14.03  775.84   51.70 1176.51   49.40  429.68   49.40  0.98 
1 1 1    4    2   14 o 12  598.04   12.09  674.00   74.60  464.63   74.96  237.94  254.96  0.98 
1 1 1    4    2   15 o  4  359.28   13.54  477.39  278.15  201.24  277.51  287.16   97.51  0.96 
1 1 1    4    2   16 o 12  391.87   14.10  269.27  352.06  463.61  351.85  183.89  351.85  0.95 
1 1 1    4    2   17 o 14  294.85   18.94  308.74  129.52  246.99  129.46   64.05  309.46  0.95 
1 1 1    4    2   18 o 10  389.87   21.24  399.80   86.91  371.59   86.98   15.15  266.98  0.97 
1 1 1    4    2   19 o 17  239.92   30.03  277.08  272.13  195.36  272.51   62.80   92.51  0.95 
1 1 1    4    2   20 o  6  368.18   23.20  403.84   30.07  329.62   29.90   41.08  209.90  0.95 
1 1 1    4    2   21 o 11   86.54   41.06  309.20  192.39  217.52   12.39  467.49   12.39  0.19 
1 1 1    4    2   22 o 12   78.58   37.13   52.23  277.75   16.46   97.74   57.10   97.74  0.15 
1 1 1    4    4    0 o 15  299.45   14.50 2334.75  180.00    8.01    0.00  614.54    0.00  1.00 
1 1 1    4    4    1 o 11  652.93   10.68 1323.24  277.82  678.88  181.31   91.27  181.31  0.97 
1 1 1    4    4    2 o  8  512.85    9.33 2132.23  192.85  471.34  195.71   36.09   15.71  0.95 
1 1 1    4    4    3 o 18  157.73   11.66  639.96  151.35    7.73  101.11  144.99  101.11  0.41 
1 1 1    4    4    4 o 17  551.78   10.41  472.19  290.48  450.81  286.12  160.56  106.12  0.96 
1 1 1    4    4    5 o 10  771.35   11.12  708.02  264.35  816.57  253.06  128.29  253.06  0.98 
1 1 1    4    4    6 o  3  557.84    9.53  470.62  119.34  509.16  108.10   48.50  288.10  0.96 
1 1 1    4    4    7 o 11  130.88   11.97  505.04  147.11   92.45    5.69  300.19    5.69  0.44 
1 1 1    4    4    8 o 15  572.22   10.15  581.32  118.51  421.75  132.69  258.04  312.69  0.96 
1 1 1    4    4    9 o 10  286.11   10.12  646.99  259.93   77.76   79.06  675.53   79.06  0.91 
1 1 1    4    4   10 o 16 1752.50   18.47 1627.27  126.04 1932.48  123.09  379.89  123.09  0.99 
1 1 1    4    4   11 o 13  967.83   14.65 1023.52  113.19  922.60  105.79   57.80  285.79  0.98 
1 1 1    4    4   12 o 13  530.16   12.20  461.45  252.60  489.16  251.12   14.85   71.12  0.94 
1 1 1    4    4   13 o 19  552.60   12.32  641.37   45.17  417.40   46.19  226.33  226.19  0.96 
1 1 1    4    4   14 f  0 1828.27   19.35 1679.44  263.39 1728.06  264.49    0.00    0.00  0.00 
1 1 1    4    4   15 o 15  749.31   13.60  708.12   29.68  765.08   31.81   50.76   31.81  0.99 
1 1 1    4    4   16 o 18  148.08   23.05  192.80  192.92   25.28  194.75  184.09   14.75  0.79 
1 1 1    4    4   17 o  9  369.70   17.36  360.51  326.36  361.73  327.71   11.57  327.71  0.96 
1 1 1    4    4   18 o 13  403.67   19.25  389.84  332.27  418.13  332.76   50.95  332.76  0.97 
1 1 1    4    4   19 o  2  448.67   21.18  427.63  353.61  484.92  353.85   87.93  353.85  0.98 
1 1 1    4    4   20 o 17  175.88   44.73  192.01  208.27   54.10  208.51  120.68   28.51  0.65 
1 1 1    4    4   21 x  2       ?       ?  115.92  130.54   92.83  130.54    0.00    0.00  0.00 
1 1 1    4    4   22 o  2  391.68   25.90  345.36   64.85  476.19   64.85  203.17   64.85  0.96 
1 1 1    4    6    0 o 14  935.57   17.23  185.15  180.00 1289.16  180.00  707.19  180.00  1.00 
1 1 1    4    6    1 o 16  666.27   11.22 1435.84  280.03  744.83  257.33  200.74  257.33  0.97 
1 1 1    4    6    2 o  2 1020.58   10.92 1904.90   68.33  834.49   72.14  352.07  252.14  0.99 
1 1 1    4    6    3 o 11 1196.16   11.80 2144.04  173.89 1433.62  173.23  501.26  173.23  0.99 
1 1 1    4    6    4 f  0 1556.12   14.76 1984.73  322.89 1418.15  314.00    0.00    0.00  0.00 
1 1 1    4    6    5 o  9  482.57    9.24  349.35  109.68  515.91  119.50  138.41  119.50  0.93 
1 1 1    4    6    6 f  0 1233.39   12.92  936.37  274.23 1173.23  274.16    0.00    0.00  0.00 
1 1 1    4    6    7 o 16  463.36   10.12  523.58   51.05  416.91   41.09   27.83  221.09  0.93 
1 1 1    4    6    8 o  3  473.83   10.50  545.39  202.71  445.84  218.02   13.42  218.02  0.93 
1 1 1    4    6    9 o  8  527.52   10.07  390.44  231.44  504.91  230.73   17.97  230.73  0.94 
1 1 1    4    6   10 o 16  344.50   11.05  375.74  254.88  226.94  254.40  145.22   74.40  0.87 
1 1 1    4    6   11 o  3 1676.70   20.30 1852.70  303.21 1528.06  302.92  279.48  122.92  0.99 
1 1 1    4    6   12 o 17 1600.65   19.04 1479.98  306.37 1757.58  309.43  337.22  309.43  0.99 
1 1 1    4    6   13 o 13 1245.37   17.04 1075.44  265.93 1402.34  268.40  339.35  268.40  0.99 
1 1 1    4    6   14 o  3  301.55   13.32  390.25  108.48  159.49  106.75  235.02  286.75  0.92 
1 1 1    4    6   15 o  7  482.89   14.08  402.19  205.23  548.65  204.68  167.22  204.68  0.96 
1 1 1    4    6   16 o  8  141.52   30.64  159.21   99.08   37.72  103.31  122.78  283.31  0.70 
1 1 1    4    6   17 o  7  208.33   29.53  158.51  236.87  187.87  233.79   28.94  233.79  0.83 
1 1 1    4    6   18 o 11  294.80   22.86  336.68   94.62  242.88   95.01   78.61  275.01  0.96 
1 1 1    4    6   19 o 14  505.72   19.95  481.18  202.56  544.80  202.53   91.25  202.53  0.99 
1 1 1    4    6   20 o  2  377.86   26.28  444.17   89.17  298.40   89.23  102.88  269.23  0.93 
1 1 1    4    6   21 o  6  130.44   51.09  204.20   37.48  107.23  217.48  268.18  217.48  0.21 
1 1 1    4    6   22 o  6  323.40   36.29  290.15  253.54  371.70  253.54  136.36  253.54  0.94 
1 1 1    4    8    0 o  5 1033.01   15.68 2094.18    0.00 1274.56  360.00  483.11  360.00  1.00 
1 1 1    4    8    1 o 11  993.99   12.58 1351.46  165.07  931.06  160.43  102.49  340.43  0.99 
1 1 1    4    8    2 o  2  629.72    9.96  930.88   77.28  502.11   89.22  221.10  269.22  0.97 
1 1 1    4    8    3 o 10  851.83   10.54  850.33  197.53  993.26  193.13  320.27  193.13  0.98 
1 1 1    4    8    4 o  1  533.14    9.56  835.78  146.43  382.43  115.97  260.86  295.97  0.96 
1 1 1    4    8    5 o  5  450.60    9.43  275.00   52.15  461.75  134.48   98.48  134.48  0.92 
1 1 1    4    8    6 o  7  198.31   11.03  450.70   26.11   16.97   32.27  226.28  212.27  0.66 
1 1 1    4    8    7 o 11  931.92   11.63 1356.89  182.03  726.76  179.10  384.80  359.10  0.99 
1 1 1    4    8    8 o  6  831.95   11.49 1014.23  202.06  783.30  199.73   62.53   19.73  0.98 
1 1 1    4    8    9 o  3  664.27   10.21  583.16  304.95  646.12  293.56   11.96  293.56  0.96 
1 1 1    4    8   10 o 14  668.62   11.84  816.73   74.83  499.14   77.69  299.49  257.69  0.97 
1 1 1    4    8   11 o  6  602.82   12.04  582.32  173.19  582.55  177.50   17.64  177.50  0.95 
1 1 1    4    8   12 o  7  666.94   12.55  650.98  329.25  663.53  333.07   48.03  333.07  0.96 
1 1 1    4    8   13 o 15  522.19   13.49  488.17  123.73  493.66  124.45    4.89  304.45  0.95 
1 1 1    4    8   14 o  8  114.95   28.39  160.60  305.16   68.24  128.37  254.82  128.37  0.51 
1 1 1    4    8   15 o  4  654.68   15.47  621.35   40.34  635.91   43.40   17.56  223.40  0.98 
1 1 1    4    8   16 o  4  314.01   16.82  345.35  235.02  257.88  238.18   81.14   58.18  0.95 
1 1 1    4    8   17 o  6  369.00   22.46  295.86  317.53  413.59  316.62  122.20  316.62  0.96 
1 1 1    4    8   18 o 19  434.73   21.86  490.68  272.58  383.11  272.72   86.90   92.72  0.98 
1 1 1    4    8   19 o 11  180.55   45.00  180.96  272.57  145.62  272.56   22.16   92.56  0.87 
1 1 1    4    8   20 f  0   85.60   41.23  135.07  279.06  120.78  278.93    0.00    0.00  0.00 
1 1 1    4    8   21 o  1  405.32   28.27  440.20  248.89  334.68  248.89    4.51   68.89  0.83 
1 1 1    4    8   22 o  4  222.21   41.63  281.13  283.72  170.68  283.72   65.40  103.72  0.92 
1 1 1    4   10    0 o  4  853.27   18.33  952.08  180.00 1470.44  180.00 1235.33  180.00  1.00 
1 1 1    4   10    1 f  0 1118.77   12.82 1276.53  348.73  923.63  325.31    0.00    0.00  0.00 
1 1 1    4   10    2 o  6  553.50    9.97  651.25  319.21  549.10  305.51   41.65  305.51  0.95 
1 1 1    4   10    3 o 11  476.45    8.81  330.74  277.71  349.60   29.15  206.72  209.15  0.95 
1 1 1    4   10    4 o 12  616.41    9.66  786.66   90.22  340.36  106.32  521.39  286.32  0.98 
1 1 1    4   10    5 o 11  350.13    9.61  407.24   87.20  330.96  128.32   84.34  128.32  0.82 
1 1 1    4   10    6 o  2   44.87   17.29  115.82  347.13   51.59   35.92  107.19   35.92  0.04 
1 1 1    4   10    7 o  4  831.66   10.85 1180.90  263.80  682.39  254.37  268.25   74.37  0.98 
1 1 1    4   10    8 o 10  375.77    9.12  275.80  149.69  321.80  130.76  210.59  130.76  0.58 
1 1 1    4   10    9 o  8  958.21   12.67 1424.84  124.81  798.04  122.81  292.25  302.81  0.99 
1 1 1    4   10   10 o 12  919.93   13.24  947.61  163.91  868.67  168.57   68.75  348.57  0.98 
1 1 1    4   10   11 o 19 1758.91   21.49 1875.80  275.61 1677.66  275.07  144.55   95.07  0.99 
1 1 1    4   10   12 f  0  759.73   13.84  669.72  146.19  598.07  146.48    0.00    0.00  0.00 
1 1 1    4   10   13 o  6  607.77   13.72  488.61  137.55  670.73  136.84  174.23  136.84  0.96 
1 1 1    4   10   14 o  5  597.04   14.53  457.83   94.48  682.13   91.41  202.95   91.41  0.97 
1 1 1    4   10   15 o  1  340.12   18.42  366.94  221.85  286.40  218.73   71.45   38.73  0.95 
1 1 1    4   10   16 o 13  134.23   33.77   54.94  300.34   29.84  299.23   22.67  119.23  0.31 
1 1 1    4   10   17 o  4  293.79   25.41  302.35   61.47  263.88   60.69   26.64  240.69  0.94 
1 1 1    4   10   18 o 11  248.28   30.93  322.95  104.48  166.30  105.39  137.76  285.39  0.95 
1 1 1    4   10   19 o 16  389.73   25.91  342.23  118.77  440.87  119.02  120.58  119.02  0.98 
1 1 1    4   10   20 o  1  105.92   46.75  209.65   57.11  133.50  237.23  317.43  237.23  0.24 
1 1 1    4   10   21 o 11  341.99   30.62  283.71  328.52  286.00  328.52   73.77  328.52  0.73 
1 1 1    4   10   22 o  7  256.84   45.63  297.48   58.19  223.07   58.19   37.68  238.19  0.94 
1 1 1    4   12    0 o  6  163.88   14.07  485.46  180.00    1.27    0.00  144.51    0.00  0.43 
1 1 1    4   12    1 o  1  590.32   10.17  283.97  120.55  652.98  107.03  180.46  107.03  0.95 
1 1 1    4   12    2 o  4  650.58   10.41  476.62  152.29  627.13  151.25    5.60  331.25  0.97 
1 1 1    4   12    3 o  4  449.48    9.65  553.81  214.79  387.04  214.37   64.89   34.37  0.93 
1 1 1    4   12    4 o  6   88.94   15.25   54.31  219.58   79.92  359.40  192.42  359.40  0.18 
1 1 1    4   12    5 o  9  652.12   10.47  719.53  318.82  612.54  289.36   36.18  109.36  0.97 
1 1 1    4   12    6 o 14  948.04   11.89  822.40  279.60  879.95  296.05  107.41  116.05  0.98 
1 1 1    4   12    7 o  3  424.52    9.30  671.05  284.49  290.49  293.08  207.60  113.08  0.93 
1 1 1    4   12    8 o 15  518.87    9.18  579.72   41.24  387.81   52.53  211.02  232.53  0.95 
1 1 1    4   12    9 o 13  393.56    9.84  417.13  244.04  327.03  258.81   44.57   78.81  0.89 
1 1 1    4   12   10 o 18 1059.79   13.30  804.16  338.46 1238.81  339.75  396.01  339.75  0.98 
1 1 1    4   12   11 o  6  735.44   13.97  583.95  154.90  884.79  158.78  362.70  158.78  0.96 
1 1 1    4   12   12 o  5  677.50   13.99  682.36   45.33  623.94   44.78   64.10  224.78  0.97 
1 1 1    4   12   13 o  7 1049.17   15.82  979.29  320.38 1091.22  318.50  105.88  318.50  0.99 
1 1 1    4   12   14 o 15  595.52   15.23  617.75  323.24  536.06  323.81   95.81  143.81  0.98 
1 1 1    4   12   15 o 15  351.52   17.92  393.50  180.97  291.71  176.33   87.64  356.33  0.95 
1 1 1    4   12   16 o 16  216.25   23.23  122.40   69.25  211.69   69.47   76.21   69.47  0.80 
1 1 1    4   12   17 o  9  214.94   32.94  186.33  313.99  193.83  314.98   16.39  314.98  0.86 
1 1 1    4   12   18 o  2  290.80   27.37  364.21  201.29  216.34  201.25  127.86   21.25  0.96 
1 1 1    4   12   19 o  4  448.44   22.23  479.23  358.58  437.94  358.57    8.96  178.57  0.99 
1 1 1    4   12   20 o  6  444.18   29.35  272.43  299.27  398.65  299.24  163.70  299.24  0.71 
1 1 1    4   12   21 o  6  196.31   55.34  172.15  182.98   49.37  182.98   74.70    2.98  0.44 
1 1 1    4   12   22 o 13  142.01   53.08  147.65   10.55   91.14   10.55   44.85  190.55  0.80 
1 1 1    4   14    0 f  0  230.10   13.14  259.20    0.00   43.65  360.00    0.00    0.00  0.00 
1 1 1    4   14    1 o  8  544.98    9.63  983.88   94.86  407.03   59.12  234.26  239.12  0.96 
1 1 1    4   14    2 o  1  781.81   11.01  713.35  359.42  793.49   26.91   59.85   26.91  0.98 
1 1 1    4   14    3 o 19  451.49    9.42  393.56   27.64  504.15    1.45  198.72    1.45  0.90 
1 1 1    4   14    4 o  8  325.01    9.23  736.26  317.21  129.72  313.76  327.20  133.76  0.90 
1 1 1    4   14    5 o 14  476.61    8.71  391.24  332.28  493.41  309.00  109.86  309.00  0.92 
1 1 1    4   14    6 o  1  835.00   10.71 1271.56  108.99  754.86  121.60  127.42  301.60  0.98 
1 1 1    4   14    7 o 11  775.61   10.26  739.69  102.13  806.36  102.15  104.04  102.15  0.97 
1 1 1    4   14    8 o  8  791.52   10.86  925.08  344.84  815.60  347.37   90.52  347.37  0.97 
1 1 1    4   14    9 o  7 1450.99   17.09 1659.54   31.05 1310.38   30.59  261.23  210.59  0.99 
1 1 1    4   14   10 o 11  783.36   12.88  913.13  184.70  692.31  181.26  143.21    1.26  0.98 
1 1 1    4   14   11 o 18  715.74   12.00  482.41  265.13  857.32  271.74  349.75  271.74  0.95 
1 1 1    4   14   12 o  4  800.30   13.29  752.84  348.46  835.60  352.72  107.23  352.72  0.98 
1 1 1    4   14   13 o 15  443.47   13.98  501.62   37.70  373.94   36.90   98.39  216.90  0.95 
1 1 1    4   14   14 o  4  744.70   14.37  865.62  110.00  619.27  109.56  234.82  289.56  0.99 
1 1 1    4   14   15 o  5  546.60   16.67  535.09   26.64  544.36   26.87   16.63   26.87  0.98 
1 1 1    4   14   16 o 18  269.12   22.74  290.29  324.28  214.62  324.85   73.86  144.85  0.93 
1 1 1    4   14   17 o 10  283.08   28.90  274.06  188.24  268.47  188.10    5.18  188.10  0.94 
1 1 1    4   14   18 o 17  399.78   23.38  404.03   42.64  395.34   42.30    7.94   42.30  0.98 
1 1 1    4   14   19 o 11  288.14   30.91  235.76  215.60  331.92  215.33  113.33  215.33  0.96 
1 1 1    4   14   20 o 13  658.93   25.48  194.70  143.02  687.35  143.04  523.45  143.04  0.65 
1 1 1    4   14   21 o  4  109.25   45.96  213.21  101.86   37.27  281.86  187.63  281.86  0.52 
1 1 1    4   14   22 o 16  380.47   35.72  360.40  102.10  400.46  102.10   49.67  102.10  0.99 
1 1 1    4   16    0 o 19  669.33   14.39  756.54  180.00  656.44  180.00   25.77    0.00  1.00 
1 1 1    4   16    1 o  3  767.06   10.05  995.76  211.54  789.08  224.23   82.74  224.23  0.97 
1 1 1    4   16    2 o 15  276.80    9.21  471.16  248.99  167.57  207.61   47.61  207.61  0.52 
1 1 1    4   16    3 o  8  491.72    9.06  388.12  161.48  577.02  179.65  263.37  179.65  0.91 
1 1 1    4   16    4 o 10  230.29    9.31  608.39  287.85   11.42  133.59  402.68  133.59  0.82 
1 1 1    4   16    5 f  0  571.09    8.95  900.45  105.52  834.88  107.94    0.00    0.00  0.00 
1 1 1    4   16    6 f  0  692.64    9.49  965.34   26.44  770.41   13.20    0.00    0.00  0.00 
1 1 1    4   16    7 o  4  882.49   10.97 1044.76   37.41  855.91   33.88   18.48  213.88  0.98 
1 1 1    4   16    8 o  2  459.99    9.81  589.21  223.81  389.34  217.23   71.66   37.23  0.92 
1 1 1    4   16    9 o 12 1035.21   14.37 1273.28  251.76  911.96  250.46  218.27   70.46  0.99 
1 1 1    4   16   10 o 19  571.80   12.13  508.30  297.72  594.91  294.84  116.44  294.84  0.94 
1 1 1    4   16   11 o  4 1392.80   18.63 1231.08   11.24 1518.91   11.36  277.12   11.36  0.99 
1 1 1    4   16   12 o 12  496.59   15.66  460.15  107.54  494.27  100.65   49.48  100.65  0.95 
1 1 1    4   16   13 o  8  551.88   16.55  695.40  123.04  382.34  122.73  316.01  302.73  0.98 
1 1 1    4   16   14 o  8   73.21   31.84   67.94  226.48   51.92   51.46  136.58   51.46  0.22 
1 1 1    4   16   15 o  5  412.41   16.65  330.00  214.96  469.15  217.56  145.87  217.56  0.96 
1 1 1    4   16   16 o  7  189.29   33.62  259.33  333.59   95.06  333.79  142.84  153.79  0.88 
1 1 1    4   16   17 o 17  361.91   20.38  354.34   72.24  359.88   73.01   19.09   73.01  0.97 
1 1 1    4   16   18 o 19   87.07   38.48  140.47  147.03   23.26  328.24  156.64  328.24  0.63 
1 1 1    4   16   19 o 10  293.77   32.46  254.84  288.11  274.63  288.09   43.46  288.09  0.86 
1 1 1    4   16   20 o 16  212.98   55.66  371.45  130.19   93.84  310.19  393.66  310.19  0.48 
1 1 1    4   16   21 o 17  185.77   52.49   93.55  345.88  108.29  345.88   36.49  345.88  0.48 
1 1 1    4   18    0 o  6  752.49   13.92  350.33  180.00  816.46  180.00  127.94  180.00  1.00 
1 1 1    4   18    1 o  6  472.00    8.52 1110.79   99.54  166.51   98.50  572.62  278.50  0.96 
1 1 1    4   18    2 o 14  136.30   10.77  241.57   63.10  148.04  217.65  459.77  217.65  0.60 
1 1 1    4   18    3 o  6  185.49    9.95  241.29  168.60   15.62  110.43   89.54  290.43  0.33 
1 1 1    4   18    4 o  7  865.59    9.98  879.77   33.88  816.04   42.80   66.20  222.80  0.98 
1 1 1    4   18    5 o 16  121.47   13.67   85.23   15.83   25.75  201.92   77.22  201.92  0.11 
1 1 1    4   18    6 o 10 1121.89   11.28 1272.75   44.16 1042.26   42.75  133.66  222.75  0.99 
1 1 1    4   18    7 o 19 1000.69   11.67  809.75  144.60 1054.66  150.96  141.77  150.96  0.98 
1 1 1    4   18    8 o  6  519.55   11.09  555.75  166.87  405.33  174.69  172.61  354.69  0.95 
1 1 1    4   18    9 o  1  917.37   14.60  929.04   55.01  930.65   59.87   64.14   59.87  0.98 
1 1 1    4   18   10 o  3  722.24   13.47  626.76  132.19  703.33  127.39   10.66  127.39  0.97 
1 1 1    4   18   11 o  9  276.09   17.14  366.74   12.92   85.77    5.45  304.76  185.45  0.86 
1 1 1    4   18   12 o  1  418.22   16.43  263.32  126.92  481.10  119.75  201.04  119.75  0.91 
1 1 1    4   18   13 o 10  234.13   25.06  329.15  238.27   76.00  242.06  271.85   62.06  0.91 
1 1 1    4   18   14 o 12  258.76   21.75  212.25  143.63  235.41  147.73    9.89  147.73  0.89 
1 1 1    4   18   15 o 13  163.33   32.80  227.43   82.10   57.12   82.75  156.16  262.75  0.83 
1 1 1    4   18   16 o 15   82.95   37.16   39.78    0.36   13.48  174.86   55.64  174.86  0.17 
1 1 1    4   18   17 o 17  161.76   42.81  245.97  263.92   53.49  262.86  176.53   82.86  0.88 
1 1 1    4   18   18 o 15  233.75   39.16  238.45  306.19  211.20  306.20   14.53  126.20  0.93 
1 1 1    4   18   19 o  4  199.87   52.82  249.95  100.16   15.79  280.07  236.66  280.07  0.51 
1 1 1    4   18   20 o  4   75.18   36.71  161.51   35.83  105.91  215.83  229.35  215.83  0.12 
1 1 1    4   18   21 o 11  351.14   31.39  395.52  282.10  347.04  282.10   15.78  282.10  0.97 
1 1 1    4   20    0 o 11  392.97   12.15  357.51  360.00  476.60  360.00  202.24  360.00  0.96 
1 1 1    4   20    1 o 19  677.76    9.24  976.81   73.40  457.09   62.41  407.87  242.41  0.98 
1 1 1    4   20    2 o  7  189.94    9.65  574.98  123.90  100.89  307.58  496.90  307.58  0.78 
1 1 1    4   20    3 o  8  299.90    8.93  331.72   81.49  184.82   62.72  123.93  242.72  0.82 
1 1 1    4   20    4 o  5  329.47    8.94  219.56  330.05  239.16   12.37   77.23  192.37  0.84 
1 1 1    4   20    5 o 12  246.86    9.89  257.46  113.61  112.15  109.20   67.71  289.20  0.59 
1 1 1    4   20    6 o 19  950.25   10.36  857.05  166.11 1087.46  163.04  314.38  163.04  0.98 
1 1 1    4   20    7 o 12  937.59   11.11  894.07  256.13  923.08  258.36    5.31  258.36  0.98 
1 1 1    4   20    8 f  0  737.82   12.27  981.95  111.04  865.76  115.21    0.00    0.00  0.00 
1 1 1    4   20    9 o 12 1001.22   14.77 1129.15  122.28  836.48  121.41  300.45  301.41  0.99 
1 1 1    4   20   10 o 10  352.38   15.06  466.19  284.44  164.33  277.23  309.69   97.23  0.91 
1 1 1    4   20   11 o  8  717.55   15.10  616.22  166.95  797.03  163.77  198.20  163.77  0.97 
1 1 1    4   20   12 o  9  357.23   16.60  155.79  300.19  441.78  313.08  288.62  313.08  0.83 
1 1 1    4   20   13 o  9  401.72   17.61  425.64   91.79  325.21   93.64  123.19  273.64  0.96 
1 1 1    4   20   14 o  9  338.37   19.95  313.78  279.33  323.89  280.61    5.79  280.61  0.95 
1 1 1    4   20   15 o 10  296.71   24.43  162.24    4.84  370.43    4.13  214.76    4.13  0.89 
1 1 1    4   20   16 o 15  248.12   27.17  254.63  268.51  213.60  267.44   32.46   87.44  0.93 
1 1 1    4   20   17 o  5  357.40   22.01  305.07  305.26  407.72  305.17  123.73  305.17  0.97 
1 1 1    4   20   18 o  5  414.95   24.33  273.85  235.95  553.11  235.74  297.17  235.74  0.97 
1 1 1    4   20   19 o 10  637.07   22.35  266.33  275.60  770.79  275.55  543.08  275.55  0.78 
1 1 1    4   20   20 o 14  304.44   40.43  268.29  218.63  284.62  218.63   92.27  218.63  0.78 
1 1 1    4   20   21 o 10  363.52   31.84  344.47  108.33  395.39  108.33   80.26  108.33  0.98 
1 1 1    4   22    0 f  0 1019.48   15.00 1449.30  180.00 1046.86  180.00    0.00    0.00  0.00 
1 1 1    4   22    1 o  5  858.76   10.45 1223.87   32.16  763.45   30.72  158.40  210.72  0.98 
1 1 1    4   22    2 o  3  492.10    8.71  275.26  309.41  530.20  298.68  160.04  298.68  0.91 
1 1 1    4   22    3 o  5  613.41    9.22  494.59  243.96  658.47  248.11  150.42  248.11  0.95 
1 1 1    4   22    4 o  7 1389.72   12.70 1255.20  305.35 1470.97  306.43  186.18  306.43  0.99 
1 1 1    4   22    5 o 10  763.15    9.85  739.22  284.75  803.07  281.45  125.88  281.45  0.97 
1 1 1    4   22    6 o 19 1351.35   13.29 1413.87  269.61 1354.82  272.99   30.70  272.99  0.99 
1 1 1    4   22    7 o 14  353.93   10.61  448.79  221.83  203.27  210.70  220.80   30.70  0.89 
1 1 1    4   22    8 o  1  341.22   12.04  306.17  219.30  273.78  224.04    4.15  224.04  0.80 
1 1 1    4   22    9 f  0 1113.34   13.22  675.33  355.39  657.76  349.10    0.00    0.00  0.00 
1 1 1    4   22   10 o 13   53.39   25.42  160.03   57.32  107.56  250.66  228.36  250.66  0.12 
1 1 1    4   22   11 o  7  127.04   31.30  148.84  311.52   33.79  131.19  168.37  131.19  0.40 
1 1 1    4   22   12 o 15  152.14   30.66  151.33   96.74   35.82   93.61  108.27  273.61  0.59 
1 1 1    4   22   13 o  1  386.16   17.79  402.67   37.91  338.70   36.97   64.94  216.97  0.96 
1 1 1    4   22   14 o 16  127.41   37.54   34.20   88.93   17.96   91.03   24.76  271.03  0.24 
1 1 1    4   22   15 o 18  470.92   18.68  422.14    4.17  510.82    3.93  102.30    3.93  0.98 
1 1 1    4   22   16 o  9  280.73   24.35  333.42   34.53  221.60   34.08   93.31  214.08  0.96 
1 1 1    4   22   17 o 12  456.25   18.72  479.76  145.19  450.87  145.21    2.25  145.21  0.99 
1 1 1    4   22   18 o  3   77.17   36.62   47.32  358.54   28.51  178.14   70.83  178.14  0.09 
1 1 1    4   22   19 o 12   86.53   41.08  206.21  147.44  146.44  327.44  314.17  327.44  0.12 
1 1 1    4   22   20 o  7  142.36   51.04  143.26  112.63   39.50  112.63   67.20  292.63  0.51 
1 1 1    4   24    0 o  1  998.54   14.94  894.20    0.00  979.11    0.00   38.87  180.00  1.00 
1 1 1    4   24    1 o 10 1025.58   11.65 1247.80    7.58  957.20    0.23  108.15  180.23  0.99 
1 1 1    4   24    2 o 12  915.19   10.32  883.67  203.66  987.50  203.65  182.81  203.65  0.98 
1 1 1    4   24    3 o 14  583.64    9.37  518.86  261.68  636.45  268.78  174.03  268.78  0.94 
1 1 1    4   24    4 o 17  159.59   12.80  265.76  214.73   50.28    8.59  240.43    8.59  0.44 
1 1 1    4   24    5 o  9  809.02   10.50  869.27  310.99  741.97  312.10   96.13  132.10  0.98 
1 1 1    4   24    6 o  1  289.96   11.89  243.36  243.57  172.75  236.93   90.98   56.93  0.75 
1 1 1    4   24    7 o  6  359.85   11.24  159.69   16.17  312.93    2.88  151.58    2.88  0.66 
1 1 1    4   24    8 o  7  676.28   11.18  461.83  342.71  857.65  346.04  442.44  346.04  0.94 
1 1 1    4   24    9 o  6  545.65   12.18  706.30  233.87  411.29  235.74  226.20   55.74  0.96 
1 1 1    4   24   10 o 15  526.29   13.61  489.84  250.33  519.84  248.88   30.39  248.88  0.96 
1 1 1    4   24   11 o 13  285.69   15.66  216.47   82.08  276.54   86.95   54.16   86.95  0.87 
1 1 1    4   24   12 o  3  470.88   14.96  420.05   28.25  482.00   31.49   52.21   31.49  0.97 
1 1 1    4   24   13 o  4  116.90   35.09   79.81  316.07    8.36  315.25   73.87  135.25  0.39 
1 1 1    4   24   14 o  9   94.11   36.01  157.02   34.62   51.59  216.12  212.96  216.12  0.58 
1 1 1    4   24   15 o  7  408.84   19.01  357.31    8.44  446.64    8.65  100.21    8.65  0.97 
1 1 1    4   24   16 o 12  165.57   35.65  121.60   17.28  140.84   15.76   29.90   15.76  0.76 
1 1 1    4   24   17 o 10  502.36   18.52  456.75  314.74  567.06  314.66  141.79  314.66  0.99 
1 1 1    4   24   18 o 16  346.18   26.48  328.96   21.58  234.06   21.50   53.80  201.50  0.75 
1 1 1    4   24   19 o  3  143.04   51.68  138.98   76.36   48.81  256.36  153.79  256.36  0.20 
1 1 1    4   24   20 o 12  205.79   52.57  192.38  295.91  184.58  295.91   23.06  295.91  0.84 
1 1 1    4   26    0 o 12 1365.54   18.50 1154.93  360.00 1535.64  360.00  340.19  360.00  1.00 
1 1 1    4   26    1 o  8 1165.42   12.75 1094.47  206.61 1254.35  210.26  207.79  210.26  0.99 
1 1 1    4   26    2 o  4  785.87   10.04  734.70  212.78  779.55  217.71   29.57  217.71  0.97 
1 1 1    4   26    3 o  9 1139.22   11.72 1395.38  355.97  963.34  356.50  327.24  176.50  0.99 
1 1 1    4   26    4 o 17  784.95   10.85  813.36  203.13  691.53  210.08  148.53   30.08  0.98 
1 1 1    4   26    5 o  6  658.87   11.01  629.12  311.57  600.53  316.56   67.51  136.56  0.96 
1 1 1    4   26    6 o 15  333.85   11.94  387.65  187.60  242.54  182.59   60.00    2.59  0.82 
1 1 1    4   26    7 o  2  995.89   14.72  760.90  339.31 1228.28  336.09  509.35  336.09  0.98 
1 1 1    4   26    8 o 10  260.58   14.68  199.66  103.19  153.70   95.01    8.29   95.01  0.57 
1 1 1    4   26    9 o  4  980.12   13.06  941.76  322.68  972.81  322.06    7.79  322.06  0.99 
1 1 1    4   26   10 o 18  801.44   13.51  828.46  119.13  706.62  117.15  171.46  297.15  0.99 
1 1 1    4   26   11 o  3  467.76   14.40  345.10   65.12  573.55   61.44  254.15   61.44  0.95 
1 1 1    4   26   12 o  9  587.69   16.18  565.44  168.44  588.94  167.34   22.48  167.34  0.98 
1 1 1    4   26   13 o  9  321.13   16.52  428.29  185.34  184.38  184.75  250.50    4.75  0.96 
1 1 1    4   26   14 o  6  431.42   16.57  412.29  178.68  444.94  178.59   49.96  178.59  0.97 
1 1 1    4   26   15 o 14  299.13   21.40  375.75  261.03  223.41  260.75  129.76   80.75  0.96 
1 1 1    4   26   16 o  9  408.65   18.21  429.51  211.34  396.40  211.57   10.03   31.57  0.98 
1 1 1    4   26   17 o  2  215.73   28.24  234.25  101.68  155.24  101.63   59.78  281.63  0.86 
1 1 1    4   26   18 o  5  497.47   21.80  418.05   93.22  427.53   93.22   78.52   93.22  0.78 
1 1 1    4   26   19 o 17  119.68   47.05  148.81  292.17    6.25  112.17  109.97  112.17  0.41 
1 1 1    4   26   20 o 14  278.08   41.86  191.97   12.57  347.18   12.57  166.53   12.57  0.95 
1 1 1    4   28    0 o 11  852.03   15.16  600.72  180.00 1111.20  180.00  518.36  180.00  1.00 
1 1 1    4   28    1 o 12  233.88   12.71  193.77   37.86   19.56   27.41  316.69  207.41  0.76 
1 1 1    4   28    2 o 19  485.83   10.28  626.89  111.43  364.35  103.79  182.33  283.79  0.94 
1 1 1    4   28    3 o  9  476.00   11.07  368.30    3.44  492.06    0.14  125.37    0.14  0.90 
1 1 1    4   28    4 o  2  119.56   24.72   46.77  341.92    2.01  179.49    5.56  179.49  0.01 
1 1 1    4   28    5 o  6  657.83   11.91  680.76  281.68  662.79  278.15   66.50  278.15  0.96 
1 1 1    4   28    6 o  5  583.71   11.93  646.55   48.24  498.25   50.39  121.31  230.39  0.96 
1 1 1    4   28    7 o  4  334.09   13.87  394.56   53.36  210.85   52.48  174.73  232.48  0.89 
1 1 1    4   28    8 o  1  212.64   15.17  101.04  186.84   97.29  177.95   22.12  357.95  0.51 
1 1 1    4   28    9 o  4 1085.43   15.78  957.53  126.08 1172.04  124.79  189.91  124.79  0.99 
1 1 1    4   28   10 o  4  663.46   14.20  515.32  297.00  774.76  295.20  248.66  295.20  0.98 
1 1 1    4   28   11 o 15  257.97   16.15  186.68  302.56  250.71  303.12   47.47  303.12  0.88 
1 1 1    4   28   12 o  4  140.97   29.86   84.84  178.42   51.28  169.59   28.35  349.59  0.46 
1 1 1    4   28   13 o 10  881.94   15.86  790.94  355.05  977.25  354.81  202.53  354.81  0.99 
1 1 1    4   28   14 o 11  332.77   20.88  348.10   17.70  310.37   17.73   19.59  197.73  0.96 
1 1 1    4   28   15 o 17  279.26   20.82  266.27  177.77  283.82  177.09   35.85  177.09  0.95 
1 1 1    4   28   16 o 18  273.79   23.79  278.02  119.60  265.45  119.43    4.51  119.43  0.96 
1 1 1    4   28   17 x  7       ?       ?   80.19  346.28   70.53  346.51    0.00    0.00  0.00 
1 1 1    4   28   18 o 18  371.92   20.71  357.91  234.75  301.51  234.75   27.20  234.75  0.77 
1 1 1    4   28   19 o 13  186.22   40.99  175.06   36.23  153.50   36.23   11.88   36.23  0.79 
1 1 1    4   30    0 o 16  274.14   19.34  524.25  360.00   20.47  360.00  492.53  180.00  0.97 
1 1 1    4   30    1 o  4  447.17   12.62  316.57   69.21  439.83   88.13   83.77   88.13  0.89 
1 1 1    4   30    2 o 18   32.97   16.58  141.56   60.88  146.36  234.48  297.69  234.48  0.08 
1 1 1    4   30    3 o 18 1070.44   13.33 1061.52  144.08 1153.72  142.56  201.21  142.56  0.98 
1 1 1    4   30    4 o 19  494.01   11.89  440.79  298.46  493.76  298.34   75.25  298.34  0.92 
1 1 1    4   30    5 o  8  466.51   11.50  579.74   86.95  358.89   81.21  160.70  261.21  0.94 
1 1 1    4   30    6 o 18  497.82   12.50  425.07  140.00  557.11  136.02  185.68  136.02  0.93 
1 1 1    4   30    7 o  9  244.48   15.68  220.37  274.48  168.83  258.44   34.85   78.44  0.76 
1 1 1    4   30    8 o  4  248.12   15.40  258.76  255.77  191.03  250.62   38.24   70.62  0.85 
1 1 1    4   30    9 o 11  725.99   14.70  600.39  322.51  825.81  323.22  222.34  323.22  0.98 
1 1 1    4   30   10 o  3  149.66   33.21  189.75  333.64   17.67  339.38  192.96  159.38  0.76 
1 1 1    4   30   11 o  4  556.60   14.19  566.43  142.88  528.74  141.83   37.71  321.83  0.98 
1 1 1    4   30   12 o 18  326.84   16.91  270.39  338.79  356.92  339.96   97.71  339.96  0.94 
1 1 1    4   30   13 o 19  212.38   23.97  278.67  222.04  124.81  221.98  140.51   41.98  0.92 
1 1 1    4   30   14 o 14  379.70   17.54  376.07  196.27  379.90  196.73   19.83  196.73  0.97 
1 1 1    4   30   15 o 18  134.69   37.88  106.01    2.63   87.82    2.93   14.25  182.93  0.70 
1 1 1    4   30   16 o 11  169.97   40.39   97.96  106.04   37.57  106.13   51.35  286.13  0.37 
1 1 1    4   30   17 o  5  302.45   26.90  207.01  237.22   58.02  237.22  113.39   57.22  0.38 
1 1 1    4   30   18 o 17   86.56   37.07   91.69   56.38   28.12  236.39   91.88  236.39  0.21 
1 1 1    4   30   19 o 19  238.00   41.72  287.32  228.97  188.67  228.97   77.71   48.97  0.96 
1 1 1    4   32    0 o 11   39.82   27.41   70.21  180.00   70.15    0.00  144.32    0.00  0.05 
1 1 1    4   32    1 o 16  524.01   12.12  675.93  220.77  413.75  223.66  170.18   43.66  0.95 
1 1 1    4   32    2 o 15  332.83   12.66  339.88  197.08  267.41  199.41   26.00   19.41  0.84 
1 1 1    4   32    3 o 13  780.22   11.96  632.81  309.72  870.09  311.28  220.43  311.28  0.97 
1 1 1    4   32    4 o 18  263.60   13.76  360.94  334.66  104.39  346.62  242.62  166.62  0.86 
1 1 1    4   32    5 o  3  456.71   12.14  417.02   40.24  449.28   44.26   38.26   44.26  0.94 
1 1 1    4   32    6 o  3  574.28   12.14  581.37   45.72  559.09   47.34    2.21   47.34  0.97 
1 1 1    4   32    7 o  6  497.16   12.91  452.89  227.31  489.86  225.06   16.90  225.06  0.97 
1 1 1    4   32    8 f  0  326.44   17.01  274.36  306.70  268.94  309.67    0.00    0.00  0.00 
1 1 1    4   32    9 o 13  117.67   31.08  185.13  178.71   33.37  353.74  221.46  353.74  0.66 
1 1 1    4   32   10 o  5  611.94   13.73  644.21  142.89  556.38  143.16   95.49  323.16  0.99 
1 1 1    4   32   11 o 14   78.00   32.36  181.22  250.47   95.01   72.41  278.74   72.41  0.57 
1 1 1    4   32   12 o 19  106.43   34.65  107.57   96.58    1.35   95.46  102.49  275.46  0.49 
1 1 1    4   32   13 o  8  559.51   16.40  623.35  171.07  516.45  171.09   73.74  351.09  0.99 
1 1 1    4   32   14 o 10  353.43   19.93  366.26    6.24  340.54    5.93    8.34  185.93  0.98 
1 1 1    4   32   15 o  7  171.79   34.01  169.32  197.33  147.04  197.57   10.72   17.57  0.89 
1 1 1    4   32   16 o 15  391.92   25.62  185.98  236.06  254.74  236.09   94.60  236.09  0.53 
1 1 1    4   32   17 o 18  266.41   36.49  175.68   77.98  112.03   77.97   19.69  257.97  0.46 
1 1 1    4   32   18 o  3  281.94   34.28  321.30  210.70  266.18  210.70    1.49  210.70  0.94 
1 1 1    4   34    0 o 10  483.51   16.14  385.13  180.00  600.69  180.00  235.02  180.00  1.00 
1 1 1    4   34    1 o 16  605.23   11.96  556.98   86.33  619.94   85.40   69.87   85.40  0.97 
1 1 1    4   34    2 o  2  580.51   11.93  540.19  317.63  580.64  319.07   39.68  319.07  0.97 
1 1 1    4   34    3 f  0  188.65   16.42  200.63  351.14  199.01  353.77    0.00    0.00  0.00 
1 1 1    4   34    4 o 10  549.01   12.40  424.35  279.56  615.83  282.07  173.75  282.07  0.96 
1 1 1    4   34    5 o  9  576.08   13.11  630.90  178.18  486.26  176.92  156.22  356.92  0.98 
1 1 1    4   34    6 f  0  378.51   12.26  297.62  139.57  306.90  144.36    0.00    0.00  0.00 
1 1 1    4   34    7 o 12  160.53   27.36  111.41  135.84   67.89  148.12   43.15  328.12  0.56 
1 1 1    4   34    8 o 17  448.64   14.62  324.63  208.23  536.71  208.11  211.58  208.11  0.96 
1 1 1    4   34    9 o 13  163.51   24.34  149.42  316.47   95.26  313.79   52.39  133.79  0.74 
1 1 1    4   34   10 o 14  268.26   17.33  187.24   11.60  296.22   13.42  110.26   13.42  0.90 
1 1 1    4   34   11 o 12  131.63   33.21  152.89   35.18   37.68   33.52  107.76  213.52  0.70 
1 1 1    4   34   12 o 14  393.06   14.88  399.88  188.08  384.32  188.29    2.15  188.29  0.98 
1 1 1    4   34   13 f  0  135.76   37.37  135.47  244.97  126.15  244.77    0.00    0.00  0.00 
1 1 1    4   34   14 o 13  311.20   24.75  302.75  174.90  319.46  174.96   36.00  174.96  0.97 
1 1 1    4   34   15 o  1  312.11   26.60  302.41  166.76  200.17  166.83   66.60  346.83  0.75 
1 1 1    4   34   16 o 11  273.49   29.95  372.78  348.72   45.08  348.72  250.63  168.72  0.62 
1 1 1    4   34   17 o  5   93.17   40.22   48.17  249.31    9.72   69.31   45.36   69.31  0.14 
1 1 1    4   34   18 o  8  197.40   34.16  133.91   15.11  235.46   15.11  107.23   15.11  0.92 
1 1 1    4   36    0 o  2  290.98   18.23  313.81    0.00  242.68    0.00   94.63  180.00  1.00 
1 1 1    4   36    1 o  2  232.98   13.59  283.94  300.11  108.75  302.05  195.10  122.05  0.89 
1 1 1    4   36    2 o 10  188.88   15.89  241.69  273.72   69.26  272.51  168.55   92.51  0.81 
1 1 1    4   36    3 o  8  293.79   14.14  264.18  335.42  268.19  330.39    6.45  330.39  0.90 
1 1 1    4   36    4 o 13  592.49   12.42  489.57  135.57  687.87  135.86  220.05  135.86  0.98 
1 1 1    4   36    5 o 12  439.00   13.58  387.50  131.54  441.88  131.37   37.84  131.37  0.96 
1 1 1    4   36    6 o  9  189.01   17.69  130.14   18.82  137.93   21.42    3.71   21.42  0.72 
1 1 1    4   36    7 o 19  750.71   14.25  676.72  139.07  803.76  139.04  121.67  139.04  0.99 
1 1 1    4   36    8 o 13  519.91   14.22  563.45  103.32  461.86  104.60   98.36  284.60  0.98 
1 1 1    4   36    9 o  9  367.50   14.30  333.15   43.58  373.81   44.84   41.11   44.84  0.96 
1 1 1    4   36   10 o 17  361.37   15.53  369.97  249.04  340.37  249.02   17.26   69.02  0.97 
1 1 1    4   36   11 o 10  358.29   16.37  264.41  356.34  435.40  357.58  184.61  357.58  0.96 
1 1 1    4   36   12 o  5  235.69   21.69  225.75   23.01  224.86   22.89    8.84   22.89  0.94 
1 1 1    4   36   13 o  9  508.03   18.33  462.60  101.69  570.49  101.72  137.21  101.72  0.99 
1 1 1    4   36   14 o  3  507.47   19.79  448.55   80.40  546.20   80.33  142.95   80.33  0.94 
1 1 1    4   36   15 o 15  128.70   50.47  200.19    5.75  122.64  185.75  287.68  185.75  0.16 
1 1 1    4   36   16 o 15  324.98   23.77  385.19   57.25  313.48   57.25   41.57   57.25  0.90 
1 1 1    4   36   17 o  7   68.87   32.58   61.85  301.42   15.12  121.42   69.77  121.42  0.29 
1 1 1    4   38    0 o  8  276.10   17.29  257.99  180.00  263.01  180.00   23.99    0.00  1.00 
1 1 1    4   38    1 o 16  185.86   16.97  137.58  140.36  121.75  143.20   15.27  323.20  0.70 
1 1 1    4   38    2 f  0  475.31   11.97  107.64   59.86  115.79   50.33    0.00    0.00  0.00 
1 1 1    4   38    3 o 11  427.67   12.99  362.80   94.70  457.62   93.26   93.37   93.26  0.96 
1 1 1    4   38    4 o  8   57.88   25.13   75.19  177.09   55.42   17.05  132.36   17.05  0.19 
1 1 1    4   38    5 o  4  353.43   15.77  282.94    2.35  385.43    1.94  102.56    1.94  0.95 
1 1 1    4   38    6 o 18  401.98   13.62  418.64  206.44  369.83  207.09   39.58   27.09  0.97 
1 1 1    4   38    7 o 11  480.22   14.01  417.09   27.61  525.80   27.47  114.65   27.47  0.98 
1 1 1    4   38    8 f  0  447.72   16.06  471.72  311.69  454.78  311.22    0.00    0.00  0.00 
1 1 1    4   38    9 o 10  142.12   31.67  204.68  337.17   35.16  335.76  161.01  155.76  0.81 
1 1 1    4   38   10 o 16   85.72   34.56   91.86  322.86   16.99  143.09  106.77  143.09  0.42 
1 1 1    4   38   11 o 14  317.28   17.31  355.33  139.16  280.75  138.78   54.46  318.78  0.97 
1 1 1    4   38   12 o 17  399.68   17.59  370.20  187.73  436.09  187.56   88.21  187.56  0.98 
1 1 1    4   38   13 o 18   50.69   25.36   46.04   33.17   36.73  211.71   78.47  211.71  0.05 
1 1 1    4   38   14 o 10  571.64   20.67  311.94  304.39  593.42  304.39  331.24  304.39  0.75 
1 1 1    4   38   15 o 14   82.30   36.12   56.36  134.80   30.87  314.81   72.09  314.81  0.06 
1 1 1    4   38   16 o 12  373.63   21.37  389.51  170.05  400.45  170.05   77.44  170.05  0.97 
1 1 1    4   40    0 o 12  160.44   32.79  224.24    0.00   69.80    0.00  160.96  180.00  0.94 
1 1 1    4   40    1 o 17  318.27   14.22  297.15  346.97  312.38  346.70   25.68  346.70  0.94 
1 1 1    4   40    2 o  6  374.77   13.73  303.47   31.34  413.13   31.45  111.30   31.45  0.95 
1 1 1    4   40    3 o 10  255.13   17.51  238.82  177.58  238.54  178.37   14.62  178.37  0.91 
1 1 1    4   40    4 o  8  353.23   18.07  475.68   21.90  207.64   20.83  270.12  200.83  0.97 
1 1 1    4   40    5 o  5  419.59   17.69  451.96  348.33  375.98  347.98   65.15  167.98  0.97 
1 1 1    4   40    6 o 17  330.04   17.34  371.81   34.67  273.20   36.06   87.57  216.06  0.96 
1 1 1    4   40    7 o  7  300.37   18.69  234.62  282.37  333.10  281.91  105.93  281.91  0.93 
1 1 1    4   40    8 o  3  243.93   20.64  261.56  177.80  207.79  177.44   38.35  357.44  0.93 
1 1 1    4   40    9 o 19  213.17   21.71  291.46  191.37  116.71  191.33  167.13   11.33  0.94 
1 1 1    4   40   10 o  4  240.14   18.35  222.51  179.95  238.66  180.23   26.26  180.23  0.94 
1 1 1    4   40   11 o  7   89.78   32.51   65.91  265.64   13.92  265.77   46.80   85.77  0.42 
1 1 1    4   40   12 o 19  131.28   36.85  305.03  353.15  114.68  173.21  390.39  173.21  0.61 
1 1 1    4   40   13 o 10  555.57   17.63  290.09  282.92  566.93  282.92  322.22  282.92  0.73 
1 1 1    4   40   14 o 11   94.98   40.42  163.09  182.82   87.91    2.82  209.29    2.82  0.18 
1 1 1    4   40   15 o 13  439.33   20.86  432.21  184.55  509.16  184.55  165.39  184.55  0.97 
1 1 1    4   42    0 o  1  512.60   22.29  482.04  180.00  549.82  180.00   74.44  180.00  1.00 
1 1 1    4   42    1 o  7  552.16   14.23  581.79  126.91  511.73  127.24   64.44  307.24  0.99 
1 1 1    4   42    2 o  9  244.98   18.50  182.70  268.94  254.00  269.85   74.40  269.85  0.88 
1 1 1    4   42    3 o 14  231.00   20.99  214.33  314.34  200.78  313.02   14.20  133.02  0.90 
1 1 1    4   42    4 o  7  228.35   22.92  202.26  303.11  208.06  301.46    8.87  301.46  0.89 
1 1 1    4   42    5 o  6  211.12   23.97  210.17  189.89  177.23  189.31   19.02    9.31  0.88 
1 1 1    4   42    6 o 16  190.81   24.24  131.96   62.01  179.99   60.89   52.55   60.89  0.81 
1 1 1    4   42    7 o 17  312.15   17.96  293.11  165.76  315.69  166.28   33.26  166.28  0.96 
1 1 1    4   42    8 o 16  295.63   18.83  286.44   58.44  296.52   58.55   25.93   58.55  0.96 
1 1 1    4   42    9 o 18  139.26   31.81  184.75  261.61   64.42  261.18  109.24   81.18  0.85 
1 1 1    4   42   10 o 14  359.16   14.95  349.94   68.22  378.37   68.24   53.71   68.24  0.98 
1 1 1    4   42   11 o 18   50.22   24.50  212.07  324.70  173.67  144.81  363.95  144.81  0.17 
1 1 1    4   42   12 o 10  437.80   18.21   98.74  140.92  154.91  140.93   72.06  140.93  0.27 
1 1 1    4   42   13 o 15  233.54   24.06  356.38  152.26   59.00  152.27  206.37  332.27  0.69 
1 1 1    4   42   14 o  8  194.06   32.71  225.98  195.03  149.67  195.03   27.08   15.03  0.84 
1 1 1    4   42   15 o  7  180.81   31.10  110.61  235.26  220.76  235.26  114.35  235.26  0.90 
1 1 1    4   44    0 o 10  105.14   48.20    4.84    0.00    1.39    0.00    6.07  180.00  0.04 
1 1 1    4   44    1 o  5  330.29   16.45  404.10  325.67  249.31  325.83  140.12  145.83  0.97 
1 1 1    4   44    2 o 13  228.87   22.97  224.95  222.18  199.87  221.43   17.06   41.43  0.91 
1 1 1    4   44    3 o 11  285.07   22.17  231.52  194.60  312.61  194.73   93.42  194.73  0.93 
1 1 1    4   44    4 f  0  283.66   29.04  357.43   68.55  343.53   69.34    0.00    0.00  0.00 
1 1 1    4   44    5 o  6  446.13   16.55  378.49  303.64  512.28  304.08  151.78  304.08  0.98 
1 1 1    4   44    6 o  5  176.58   26.64  179.38  308.39  143.12  308.76   23.12  128.76  0.88 
1 1 1    4   44    7 o  1  468.29   16.67  449.03  298.88  499.06  298.74   75.30  298.74  0.99 
1 1 1    4   44    8 o 11   77.92   32.70   35.34   70.93    0.50  252.45   33.02  252.45  0.21 
1 1 1    4   44    9 o 15  237.57   23.99  245.94   59.80  203.97   59.95   22.51  239.95  0.91 
1 1 1    4   44   10 x 17       ?       ?   42.12  244.31   37.02  244.17    0.00    0.00  0.00 
1 1 1    4   44   11 o 10  108.35   38.63  139.75   46.54   92.78  226.54  207.47  226.54  0.10 
1 1 1    4   44   12 o  9  212.99   25.65  231.45  224.01   67.62  224.01  101.91   44.01  0.56 
1 1 1    4   44   13 o 12  159.21   35.29  141.92  158.80  100.95  158.80   11.14  338.80  0.67 
1 1 1    4   44   14 o 13  182.40   33.54  221.24  321.91  134.64  321.91   77.12  141.91  0.95 
1 1 1    4   46    0 o 11   63.44   39.61  105.00    0.00   47.94  180.00  149.02  180.00  0.42 
1 1 1    4   46    1 o  8  107.11   32.73  165.99    6.37    4.24    7.62  147.05  187.62  0.73 
1 1 1    4   46    2 o 14  347.16   18.45  300.33  100.02  387.77   99.68  104.63   99.68  0.97 
1 1 1    4   46    3 o  4  416.98   18.53  385.26   18.21  448.41   17.90   80.00   17.90  0.98 
1 1 1    4   46    4 o 13  576.37   19.83  428.37  286.39  731.34  285.91  324.90  285.91  0.99 
1 1 1    4   46    5 o  9   80.51   35.03   89.62  277.72   11.14   98.81   98.13   98.81  0.47 
1 1 1    4   46    6 o 10  419.29   18.08  413.61  208.12  439.59  208.14   54.32  208.14  0.98 
1 1 1    4   46    7 o  9  169.99   36.81  200.13  177.06  117.31  176.76   68.97  356.76  0.89 
1 1 1    4   46    8 o  3  170.72   42.21  217.24  331.92   32.81  151.83  226.98  151.83  0.47 
1 1 1    4   46    9 o 16  587.58   20.85  167.83  244.24  556.38  244.28  413.31  244.28  0.60 
1 1 1    4   46   10 o 19   96.07   37.89  198.28  305.91  126.85  125.91  283.04  125.91  0.15 
1 1 1    4   46   11 o 16  188.33   40.66  197.55  148.78   78.16  148.78   61.68  328.78  0.58 
1 1 1    4   46   12 o  1  158.33   43.45   82.94  165.05   89.11  165.05   21.26  165.05  0.50 
1 1 1    4   46   13 o  2  112.20   43.12   53.53  120.76   79.63  120.76   27.57  120.76  0.59 
1 1 1    4   48    0 o  2   73.01   43.98   11.69    0.00    1.59  180.00   14.54  180.00  0.08 
1 1 1    4   48    1 o  7  204.38   23.22  165.95   79.58  215.22   79.48   59.71   79.48  0.91 
1 1 1    4   48    2 o 10  598.23   16.68  583.23  291.61  642.14  291.55   97.45  291.55  0.99 
1 1 1    4   48    3 o 10  100.03   37.09   11.03   69.15    7.42   62.80    4.55  242.80  0.10 
1 1 1    4   48    4 o  7  236.32   28.18  270.72   72.23  199.35   72.35   52.31  252.35  0.95 
1 1 1    4   48    5 f  0  511.03   18.94  426.61  163.63  389.17  163.60    0.00    0.00  0.00 
1 1 1    4   48    6 o  5  202.11   32.89  298.24   76.44   18.96  256.44  283.08  256.44  0.61 
1 1 1    4   48    7 o 18  415.57   31.19  235.16  101.74  298.79  101.75   97.83  101.75  0.60 
1 1 1    4   48    8 o  6  346.25   30.00  413.07  142.62  158.17  142.62  175.46  322.62  0.71 
1 1 1    4   48    9 o  2  173.05   46.47  142.69   68.22   10.86  248.22  116.81  248.22  0.27 
1 1 1    4   48   10 o 19  151.23   35.97  165.36  165.21   64.33  165.21   57.23  345.21  0.61 
1 1 1    4   48   11 o 12  239.85   39.71  232.06  334.09  240.17  334.09   39.00  334.09  0.92 
1 1 1    4   50    0 o  4  235.23   29.39  411.76  360.00   61.91  360.00  306.64  180.00  0.91 
1 1 1    4   50    1 o  2  204.21   27.59  286.75  257.79   11.02  257.83  244.75   77.83  0.65 
1 1 1    4   50    2 o 17  139.67   39.42  181.77  114.91   76.20  294.89  237.09  294.89  0.30 
1 1 1    4   50    3 o 12   56.06   27.90  100.54   81.93   81.24  261.85  168.97  261.85  0.06 
1 1 1    4   50    4 o  5  432.72   24.11  249.55  195.25  348.81  195.24  134.95  195.24  0.65 
1 1 1    4   50    5 o  6  412.01   25.02  227.67  349.56  231.51  349.56   41.56  349.56  0.51 
1 1 1    4   50    6 o  3  134.87   54.75  271.77   90.07  142.17  270.07  357.33  270.07  0.27 
1 1 1    4   50    7 o  4  178.10   52.09  177.31  133.83   10.58  313.83  142.13  313.83  0.34 
1 1 1    4   50    8 o 13  271.05   31.80  353.16  349.91  239.64  349.90   11.33  169.90  0.91 
1 1 1    4   50    9 o 17  154.78   44.61  235.93  340.58   61.01  340.58  131.96  160.58  0.82 
1 1 1    4   50   10 o 14  173.77   40.75  184.80  320.70  143.75  320.70   29.16  140.70  0.91 
1 1 1    4   52    0 o  8  373.20   60.02  410.46  180.00  277.32  180.00   51.66    0.00  0.81 
1 1 1    4   52    1 o 11  236.91   39.29  310.45   91.48   16.87  271.48  264.49  271.48  0.49 
1 1 1    4   52    2 x  2       ?       ?   54.59  276.18   42.91  276.18    0.00    0.00  0.00 
1 1 1    4   52    3 o  2   88.16   37.42   28.69  187.40   17.79    7.40   39.79    7.40  0.02 
1 1 1    4   52    4 o 13  280.80   27.18  337.34  356.38  170.43  356.38   79.28  176.38  0.75 
1 1 1    4   52    5 o 11  114.34   41.60   99.92  202.01   20.18   22.01   90.75   22.01  0.22 
1 1 1    4   52    6 o  4  173.50   52.16   73.07  188.11   66.17  188.11   11.71  188.11  0.35 
1 1 1    4   52    7 o 11  193.46   53.39  121.58  311.75  165.49  311.75   64.95  311.75  0.69 
1 1 1    4   52    8 o 15  101.90   41.25  130.54  273.71   27.23  273.71   92.87   93.71  0.72 
1 1 1    4   54    0 o 17  695.38   40.72  532.84  360.00  997.83  360.00  604.89  360.00  1.00 
1 1 1    4   54    1 o  9  392.13   29.14  314.86   39.63  501.89   39.63  267.70   39.63  0.94 
1 1 1    4   54    2 o 19  215.77   60.62  277.47  273.27  151.13  273.28   60.51   93.28  0.84 
1 1 1    4   54    3 o 17  150.12   64.14   58.52  273.63   34.64  273.62   11.84   93.62  0.27 
1 1 1    4   54    4 o 17  201.62   58.01  182.19  192.00  174.81  192.00   22.12  192.00  0.81 
1 1 1    4   54    5 o  1  294.02   46.90  368.64  200.32  236.67  200.32   92.88   20.32  0.96 
1 1 1    4   54    6 o 15  135.16   65.47  163.85  181.90   63.92  181.90   93.63    1.90  0.82 
1 1 1    4   56    0 o  8  103.72   65.58    2.98  360.00    3.77  360.00    0.90  360.00  0.03 
1 1 1    4   56    1 o  3  281.24   37.20  259.10  204.79  296.80  204.79   45.95  204.79  0.97 
1 1 1    5    1    0 o 15  798.91   18.73 3823.00  360.00   98.76  360.00 1400.31  180.00  1.00 
1 1 1    5    1    1 o 13  970.05   13.34 3482.20  198.54  981.62  248.71   47.79  248.71  0.99 
1 1 1    5    1    2 o 13  599.33   12.44 1435.23  328.98  450.93  336.21  263.65  156.21  0.97 
1 1 1    5    1    3 o  7 1016.48   13.59 1846.90  289.87 1217.29  272.50  432.55  272.50  0.98 
1 1 1    5    1    4 o 15  810.83   13.66  806.95   42.33  896.65   30.42  208.25   30.42  0.98 
1 1 1    5    1    5 o  8  579.55   10.96  686.15  306.66  632.99  314.33  163.09  314.33  0.95 
1 1 1    5    1    6 o 17  683.52   10.24  537.69    9.27  686.97   21.57   49.40   21.57  0.97 
1 1 1    5    1    7 o  4  487.72    9.15  791.39  234.10  422.04  222.95   73.87   42.95  0.94 
1 1 1    5    1    8 o  2  117.44   13.05  191.96  245.18   16.69  277.88   48.77  277.88  0.07 
1 1 1    5    1    9 o 17  805.71   10.33  649.88  137.45  905.22  136.82  244.50  136.82  0.97 
1 1 1    5    1   10 o  2 1240.88   13.30 1434.38   78.71 1154.98   75.06  148.14  255.06  0.99 
1 1 1    5    1   11 o  9  258.22   12.23  235.06   44.60  101.12   37.02  180.11  217.02  0.74 
1 1 1    5    1   12 o 14  546.92   12.03  415.70  355.52  539.54  355.35   55.17  355.35  0.94 
1 1 1    5    1   13 o 12 1161.02   14.93 1070.84  229.56 1250.22  229.47  205.14  229.47  0.99 
1 1 1    5    1   14 o 14  747.08   13.26  756.17  206.97  733.45  206.27    0.57   26.27  0.98 
1 1 1    5    1   15 o 15  613.77   13.95  569.84   13.41  626.40   13.39   49.11   13.39  0.98 
1 1 1    5    1   16 o  7  904.27   14.78  876.37   82.15  909.83   81.74   23.37   81.74  0.99 
1 1 1    5    1   17 o  4  225.86   22.77  221.72  341.87  192.76  340.28   17.04  160.28  0.89 
1 1 1    5    1   18 o  4   91.65   37.10  198.54  290.28   64.34  111.03  255.05  111.03  0.69 
1 1 1    5    1   19 o 11  434.31   20.66  370.46   23.98  501.33   24.36  151.47   24.36  0.98 
1 1 1    5    1   20 o  7  454.01   26.51  433.18  263.08  469.76  263.11   74.95  263.11  0.95 
1 1 1    5    1   21 f  0  292.73   39.95  395.78  336.61  316.59  336.61    0.00    0.00  0.00 
1 1 1    5    1   22 o 14  245.63   43.47  284.15  118.65  217.78  118.65    7.27  298.65  0.90 
1 1 1    5    3    0 o  3  825.05   20.29 1765.33  180.00  627.62  180.00  394.84    0.00  1.00 
1 1 1    5    3    1 o  3  391.46   11.03  548.72  319.21  337.10  279.12   45.72   99.12  0.92 
1 1 1    5    3    2 o 18  438.90    9.57 1048.19  215.49  232.55  305.15  372.98  125.15  0.95 
1 1 1    5    3    3 o 13 1199.43   11.89 1734.08   40.70 1295.44   58.16  214.52   58.16  0.99 
1 1 1    5    3    4 o  4  982.13   12.37 1320.62  263.35  856.18  277.09  228.72   97.09  0.99 
1 1 1    5    3    5 o  1  729.51   11.09  979.15  312.51  699.39  281.78   24.03  101.78  0.98 
1 1 1    5    3    6 o  5  264.27    9.84  342.89   39.92  100.87  342.31   32.31  342.31  0.32 
1 1 1    5    3    7 o 14  383.04    9.20  617.91   28.24  276.89   37.75  142.73  217.75  0.91 
1 1 1    5    3    8 o  8  405.13    9.31  417.33   24.68  380.44   10.71   41.02   10.71  0.89 
1 1 1    5    3    9 o  9  801.83   10.84  999.92   35.20  661.79   37.64  247.07  217.64  0.98 
1 1 1    5    3   10 o  2 1177.72   14.43  965.39  279.53 1394.88  284.27  467.78  284.27  0.99 
1 1 1    5    3   11 o  4 1098.83   15.39 1037.23  302.42 1189.07  302.15  213.35  302.15  0.99 
1 1 1    5    3   12 o 10  429.62   12.66  616.86  272.18  223.14  274.09  353.97   94.09  0.93 
1 1 1    5    3   13 o 19 1292.66   16.05 1369.68  207.98 1250.13  208.36   64.13   28.36  0.99 
1 1 1    5    3   14 o 17 1413.06   16.99 1572.86   60.14 1235.15   61.06  343.67  241.06  1.00 
1 1 1    5    3   15 o  5  404.45   13.13  401.76  199.01  352.45  199.77   71.49   19.77  0.96 
1 1 1    5    3   16 o  7  550.22   13.73  540.36  209.58  534.60  208.12   11.50   28.12  0.98 
1 1 1    5    3   17 o 15  226.92   23.81  243.08    6.28  171.33    6.33   68.65  186.33  0.91 
1 1 1    5    3   18 o 13  309.55   22.64  317.75  173.71  289.62  174.84   12.70  354.84  0.96 
1 1 1    5    3   19 o 15  216.77   34.40  237.54  156.26  178.95  157.52   44.17  337.52  0.93 
1 1 1    5    3   20 o 15   91.72   40.70  109.57  116.32   58.51  296.76  158.42  296.76  0.23 
1 1 1    5    3   21 o 12   58.85   29.70  143.02  135.03  105.93  315.03  219.60  315.03  0.07 
1 1 1    5    3   22 o 17  132.61   47.50   47.74  215.43   24.77  215.43   13.44   35.43  0.24 
1 1 1    5    5    0 o 16  499.06   13.37 1664.27    0.00  280.17  360.00  437.78  180.00  1.00 
1 1 1    5    5    1 o 17  806.71   11.03 1175.74   43.83  872.94   47.59  166.01   47.59  0.98 
1 1 1    5    5    2 o 18  609.96    9.42 1796.54  310.75  394.28  296.13  400.98  116.13  0.98 
1 1 1    5    5    3 o 16  393.96    9.37  825.50  318.42  377.85  333.41   45.93  333.41  0.90 
1 1 1    5    5    4 o  9 1787.96   17.31 1743.55  156.69 1827.50  150.49   93.77  150.49  1.00 
1 1 1    5    5    5 o 13  982.14   12.18 1237.81  325.53  883.34  339.38  172.72  159.38  0.99 
1 1 1    5    5    6 f  0  209.44   10.90  282.11  359.68  164.24  161.65    0.00    0.00  0.00 
1 1 1    5    5    7 o 15  341.75    9.16  348.47  248.28  273.25  242.96   38.96   62.96  0.86 
1 1 1    5    5    8 o  6  662.42   10.08  761.52  281.07  635.75  279.08    7.69   99.08  0.97 
1 1 1    5    5    9 o  3  185.17   11.67  174.32  318.87    8.86  286.73  114.31  106.73  0.36 
1 1 1    5    5   10 o 12 1393.49   16.56 1364.46  221.02 1462.58  222.64  162.11  222.64  0.99 
1 1 1    5    5   11 o  4  445.19   12.30  380.59   42.65  390.34   48.28   29.81  228.28  0.91 
1 1 1    5    5   12 o 13  864.20   14.62  932.70  138.08  831.54  133.28   26.48  313.28  0.98 
1 1 1    5    5   13 o 17  864.80   15.34  826.32   81.05  855.01   80.56   12.22   80.56  0.98 
1 1 1    5    5   14 o 18  471.21   15.34  483.16  288.94  443.50  291.89   14.54  111.89  0.96 
1 1 1    5    5   15 o 10  243.65   16.66  148.91   42.47  235.82   45.94   98.40   45.94  0.77 
1 1 1    5    5   16 o 13  214.04   23.27  200.56   22.29  167.99   25.19   33.69  205.19  0.86 
1 1 1    5    5   17 o 16  204.98   25.11  269.61  180.13  113.19  179.56  143.89  359.56  0.90 
1 1 1    5    5   18 o 16  214.05   29.16  279.80  266.04  128.60  266.85  138.94   86.85  0.93 
1 1 1    5    5   19 o 15  215.33   34.42  198.79  296.51  202.00  296.33    9.60  296.33  0.92 
1 1 1    5    5   20 o 11  225.86   40.74  368.28  297.81   37.53  297.80  295.07  117.80  0.82 
1 1 1    5    5   21 o  4   68.71   33.86   72.08  315.35   50.90  135.34  107.47  135.34  0.04 
1 1 1    5    5   22 o  9  242.39   37.21  229.34   15.11  246.78   15.11   59.48   15.11  0.90 
1 1 1    5    7    0 o  5  885.27   15.22 1177.17  180.00 1187.18  180.00  603.82  180.00  1.00 
1 1 1    5    7    1 o  8  372.30   10.35 1322.41   15.20  337.41  328.36    7.60  328.36  0.90 
1 1 1    5    7    2 o  9  684.42    9.27  714.45  193.55  685.34  235.10   40.11  235.09  0.97 
1 1 1    5    7    3 f  0 1219.60   11.31 1427.14   52.55  878.94   67.04    0.00    0.00  0.00 
1 1 1    5    7    4 o  7  214.51    8.94  485.14   24.60   19.69  150.06  390.08  150.06  0.82 
1 1 1    5    7    5 o  8  291.88    9.19  231.83  309.72   84.39  285.82  350.00  105.82  0.89 
1 1 1    5    7    6 o  8  548.51   10.81  485.38   86.66  443.69   77.76  163.75  257.76  0.96 
1 1 1    5    7    7 o  5  471.54    9.33  480.23  156.56  435.46  176.01    5.85  356.01  0.93 
1 1 1    5    7    8 o  7  951.86   11.84 1005.09   54.30  979.51   58.11   88.27   58.11  0.98 
1 1 1    5    7    9 o 10 1283.46   14.20 1517.08   49.72 1113.47   57.19  318.86  237.19  0.99 
1 1 1    5    7   10 o 16  393.93   11.03  219.29  263.73  393.04  279.50  234.16  279.50  0.70 
1 1 1    5    7   11 o  4 1445.26   17.54 1375.28  116.62 1512.06  115.99  157.47  115.99  0.99 
1 1 1    5    7   12 o 15  731.31   14.33  805.42  163.48  652.73  166.33  113.27  346.33  0.97 
1 1 1    5    7   13 o  9  775.89   13.68  807.62  256.48  713.03  256.35   94.10   76.35  0.98 
1 1 1    5    7   14 o  4 1419.28   18.92 1398.45   38.13 1398.96   39.12   28.51  219.12  1.00 
1 1 1    5    7   15 o 10  391.54   14.42  352.20   20.32  390.77   18.74   35.75   18.74  0.95 
1 1 1    5    7   16 o  4  522.10   16.38  559.72  249.75  463.93  249.20   97.93   69.20  0.98 
1 1 1    5    7   17 o 13  382.97   19.73  385.14  310.60  366.63  310.77    7.47  130.77  0.97 
1 1 1    5    7   18 o  8  237.13   30.43  298.24   94.33  161.44   93.82  122.02  273.82  0.94 
1 1 1    5    7   19 o 19   95.18   41.60   68.91  116.59   11.40  114.58   52.22  294.58  0.39 
1 1 1    5    7   20 o  3   76.98   37.63  279.99  167.62  202.83  347.62  452.63  347.62  0.31 
1 1 1    5    7   21 o 14  131.23   50.04  279.10   89.01  132.64  269.01  347.43  269.01  0.31 
1 1 1    5    7   22 o  3  226.33   40.93  230.18  161.64  213.17  161.64   19.53  161.64  0.90 
1 1 1    5    9    0 o 18  299.93   11.94 1345.93  360.00  140.71  180.00  881.14  180.00  1.00 
1 1 1    5    9    1 o 17  208.49    9.74  567.83  104.66   60.54  133.95   34.44  313.95  0.37 
1 1 1    5    9    2 o 13 1001.08   11.29  354.27   59.65 1070.95   73.93  167.57   73.93  0.99 
1 1 1    5    9    3 o 12  711.82    9.95  877.23  166.50  603.32  180.62  184.31    0.62  0.98 
1 1 1    5    9    4 o 12  126.22   12.38  466.91   24.37   77.02  261.26  252.36  261.26  0.39 
1 1 1    5    9    5 o  8  670.61    9.56  786.48   27.62  605.59   23.98   90.96  203.98  0.97 
1 1 1    5    9    6 o 18  466.62    9.12  420.76  177.58  452.19  153.84   41.20  153.84  0.92 
1 1 1    5    9    7 o 15  531.82    8.77  503.62  345.27  555.69    2.87  114.53    2.87  0.94 
1 1 1    5    9    8 o 11  528.90    9.28  763.70  102.30  396.36  104.09  215.89  284.09  0.95 
1 1 1    5    9    9 o  9  294.17   10.62  353.10  200.65  176.97  182.58  114.64    2.58  0.80 
1 1 1    5    9   10 o  4   67.22   22.61  173.61  201.89  125.09    7.39  270.72    7.39  0.15 
1 1 1    5    9   11 o 11  742.40   14.27  795.49   16.01  737.94   19.60   38.03   19.60  0.97 
1 1 1    5    9   12 o 17  525.66   13.39  245.94  231.32  652.53  230.48  376.99  230.48  0.88 
1 1 1    5    9   13 o  6 1390.41   18.23 1325.06   45.57 1479.14   44.43  196.04   44.43  0.99 
1 1 1    5    9   14 o  8   63.22   27.13  194.76   98.90  164.18  282.23  377.02  282.23  0.38 
1 1 1    5    9   15 o  8 1290.15   19.39 1163.59  197.03 1374.75  196.09  179.76  196.09  1.00 
1 1 1    5    9   16 o 10  456.57   16.74  373.76  153.21  498.12  153.92  109.44  153.92  0.97 
1 1 1    5    9   17 o  6  570.65   19.66  600.24  135.24  547.29  134.82   30.87  314.82  0.99 
1 1 1    5    9   18 o  7  398.63   22.47  356.07  168.27  435.72  167.37   96.02  167.37  0.97 
1 1 1    5    9   19 o 16  123.55   43.86   62.35  217.33   53.18  216.11    3.82   36.11  0.45 
1 1 1    5    9   20 o  1  145.30   51.89  271.18    2.79  122.30  182.79  361.15  182.79  0.40 
1 1 1    5    9   21 o 16   94.25   43.33  175.57  152.07   98.25  332.07  229.86  332.07  0.18 
1 1 1    5    9   22 o 11  437.08   30.25  447.80  300.38  466.14  300.38   74.80  300.38  0.98 
1 1 1    5   11    0 o  1  229.71   14.06  150.01    0.00   47.70    0.00  337.33  180.00  0.94 
1 1 1    5   11    1 o 19 1241.72   13.50 1757.31  243.82 1325.24  233.92  189.50  233.92  0.99 
1 1 1    5   11    2 o 14  304.97    9.84  513.56  310.70  101.59  293.69  346.17  113.69  0.90 
1 1 1    5   11    3 o 11  330.40    8.62  458.80  183.61  143.00  229.67  314.94   49.67  0.91 
1 1 1    5   11    4 o 14  784.26    9.79  812.08   25.92  921.34   17.41  319.01   17.41  0.97 
1 1 1    5   11    5 o  3  320.96    9.08  543.11  100.82  223.91   92.66  102.21  272.66  0.86 
1 1 1    5   11    6 o 10  446.69    9.09  139.10  132.67  459.95  155.52  111.72  155.52  0.90 
1 1 1    5   11    7 o  1  229.89    9.92  338.48  171.35   27.41  163.34  303.05  343.34  0.78 
1 1 1    5   11    8 o 11  204.80   10.16  397.91  191.01    6.75  207.40  261.01   27.40  0.67 
1 1 1    5   11    9 o 14  276.69   10.10  261.84   55.15  159.60   37.15   82.61  217.15  0.73 
1 1 1    5   11   10 o 11  313.10   11.15  511.59  336.10  123.35  340.22  298.08  160.22  0.87 
1 1 1    5   11   11 o 11  711.91   12.85  456.32   44.82  889.31   49.60  427.26   49.60  0.95 
1 1 1    5   11   12 o 16 1042.75   15.93  929.54  231.23 1075.22  231.70   95.28  231.70  0.99 
1 1 1    5   11   13 o 15  405.95   13.12  325.08  158.32  402.40  159.34   58.71  159.34  0.92 
1 1 1    5   11   14 o 19  599.05   15.56  707.25  229.74  442.33  229.59  293.46   49.59  0.98 
1 1 1    5   11   15 o  2   90.46   34.14  179.42  358.43   84.14  179.14  265.64  179.14  0.54 
1 1 1    5   11   16 o 13  379.31   17.65  405.44   82.52  325.55   81.01   82.87  261.01  0.97 
1 1 1    5   11   17 o 13  270.94   26.94  306.41  282.69  212.05  283.19   85.78  103.19  0.94 
1 1 1    5   11   18 o 18  262.71   28.71  235.00  352.32  268.05  354.11   44.24  354.11  0.94 
1 1 1    5   11   19 o 11  294.80   27.03  371.86    5.10  225.12    5.08  122.97  185.08  0.97 
1 1 1    5   11   20 o 13  324.35   45.84   75.99  209.75   71.04  209.50    5.62  209.50  0.21 
1 1 1    5   11   21 o  6  253.65   46.99  132.95  246.57  123.45  246.57   27.10  246.57  0.43 
1 1 1    5   11   22 o  9  354.18   33.83  337.18  148.14  382.64  148.14   74.30  148.14  0.98 
1 1 1    5   13    0 o 10  488.07   13.52 1221.87  360.00  325.77    0.00  324.60  180.00  1.00 
1 1 1    5   13    1 o  7  237.09    9.29  214.07  141.20  105.61   93.01   11.51  273.01  0.47 
1 1 1    5   13    2 o 11  673.39   10.54  713.63  241.10  553.12  275.88  205.39   95.88  0.97 
1 1 1    5   13    3 o 19  624.21   10.26  915.67  128.79  512.18  104.54  185.13  284.54  0.97 
1 1 1    5   13    4 o 18  850.40   10.42  844.73  179.62  970.68  189.43  280.51  189.43  0.98 
1 1 1    5   13    5 o 19   78.79   18.65  108.57  184.14    9.02  283.79   20.59  283.79  0.02 
1 1 1    5   13    6 o  9  212.89   11.38  335.38  280.10   45.85  311.10  179.47  131.10  0.64 
1 1 1    5   13    7 o  8  400.22    9.74  714.33   55.48  274.87   52.26  183.54  232.26  0.92 
1 1 1    5   13    8 o 13  571.37    9.67  537.37  140.31  561.47  129.95   39.66  129.95  0.95 
1 1 1    5   13    9 o  2  748.74   10.72  774.69  182.57  772.46  179.23   93.98  179.23  0.97 
1 1 1    5   13   10 o 17  629.14   11.94  676.63   25.36  550.40   24.22  107.89  204.22  0.96 
1 1 1    5   13   11 o 12  432.09   12.01  282.07   94.86  422.86   99.87   87.36   99.87  0.88 
1 1 1    5   13   12 f  0 1169.28   14.95 1209.99  198.87 1212.99  196.63    0.00    0.00  0.00 
1 1 1    5   13   13 o  4  592.21   13.02  498.05  227.06  642.63  223.45  139.75  223.45  0.97 
1 1 1    5   13   14 o 10  646.65   14.80  576.24  206.80  678.23  206.57   86.72  206.57  0.98 
1 1 1    5   13   15 o 14  216.77   21.58  121.64  143.78  199.73  148.95   63.06  148.95  0.78 
1 1 1    5   13   16 o  4  430.89   17.00  479.49  287.73  372.61  286.52   95.78  106.52  0.98 
1 1 1    5   13   17 o  1  105.14   41.18   36.14   51.37    4.36   54.82   34.49  234.82  0.21 
1 1 1    5   13   18 o 16  211.01   33.81  247.32  289.59  154.23  289.00   82.17  109.00  0.93 
1 1 1    5   13   19 o  1  370.55   24.55  367.90  295.79  383.09  295.69   40.45  295.69  0.98 
1 1 1    5   13   20 f  0  734.45   28.31  427.33  161.51  361.44  161.50    0.00    0.00  0.00 
1 1 1    5   13   21 o  1  133.22   56.23  199.51   17.99    0.15   17.98  138.53  197.99  0.52 
1 1 1    5   13   22 o  9  140.01   55.37   47.92  241.84   94.49  241.84   48.36  241.84  0.50 
1 1 1    5   15    0 o 12  165.24   15.06  243.26  360.00    4.70  180.00  140.74  180.00  0.40 
1 1 1    5   15    1 o  9  468.81    9.59  368.50  134.69  563.82   82.53  298.30   82.53  0.88 
1 1 1    5   15    2 o 10  108.56   12.88  133.84   97.86  116.78    8.93  312.93    8.93  0.37 
1 1 1    5   15    3 o  6  337.96    9.44  220.64   87.10  145.85  336.33   97.14  336.33  0.29 
1 1 1    5   15    4 o 14  694.70   10.01  813.88  289.14  680.12  309.11   13.33  309.11  0.97 
1 1 1    5   15    5 o 18  533.77    8.82  677.53   67.57  396.39   46.15  228.14  226.15  0.96 
1 1 1    5   15    6 o  7  331.28    9.17  312.40   86.61  243.03   82.65   75.26  262.65  0.85 
1 1 1    5   15    7 o 10 1118.69   12.40 1396.51  145.01  893.58  146.32  427.44  326.32  0.99 
1 1 1    5   15    8 o 13  395.84   10.04  519.59  175.70  263.98  177.95  193.11  357.95  0.91 
1 1 1    5   15    9 o 10  515.69   11.54  427.69  218.62  547.99  231.29  146.77  231.29  0.92 
1 1 1    5   15   10 o 14  511.32   11.23  536.73  203.77  354.91  208.01  258.52   28.01  0.95 
1 1 1    5   15   11 o  5 1719.27   18.16 1519.31  172.34 1873.48  172.42  328.89  172.42  0.99 
1 1 1    5   15   12 o  1  550.11   12.99  551.94  209.63  474.62  205.47  108.97   25.47  0.96 
1 1 1    5   15   13 o  8  866.74   14.69  803.75   22.61  879.41   22.62   45.32   22.62  0.99 
1 1 1    5   15   14 o  4  393.74   15.71  385.17    7.90  345.16   12.09   64.86  192.09  0.96 
1 1 1    5   15   15 o  6  190.37   24.84  195.27   25.14  129.94   26.12   56.39  206.12  0.83 
1 1 1    5   15   16 o  7  103.86   37.23   23.93  152.84    0.58  167.21   17.01  347.21  0.09 
1 1 1    5   15   17 o  4  227.66   28.05  219.42  297.17  202.27  296.61    9.69  116.61  0.91 
1 1 1    5   15   18 o  9  277.21   25.33  325.41   11.24  230.33   10.95   72.66  190.95  0.96 
1 1 1    5   15   19 o 15  721.76   20.49  694.79  118.12  786.99  118.10  150.72  118.10  0.99 
1 1 1    5   15   20 x  2       ?       ?  173.57  295.79  141.70  295.79    0.00    0.00  0.00 
1 1 1    5   15   21 o 11  162.41   59.68  209.13  329.30   64.78  329.30   92.60  149.30  0.68 
1 1 1    5   17    0 o 18  227.03   13.15   69.37  180.00   60.23  180.00   13.23  360.00  0.29 
1 1 1    5   17    1 o 12  327.05    9.22  376.07  343.48  282.27  344.85   42.82  344.85  0.80 
1 1 1    5   17    2 o  5  680.17   10.04  648.18   83.35  688.51   82.83   61.77   82.83  0.97 
1 1 1    5   17    3 o 17  351.38    9.31  450.77  334.03  329.59  343.87   90.47  343.87  0.81 
1 1 1    5   17    4 o 18 1131.47   11.21 1491.38   84.79 1075.95   88.63   86.33  268.63  0.99 
1 1 1    5   17    5 o 16  515.85    8.64  723.38  180.06  364.73  173.40  254.05  353.40  0.95 
1 1 1    5   17    6 o  5  958.89   10.62 1107.94  177.51  953.53  179.13   21.47  179.13  0.98 
1 1 1    5   17    7 o 10 1403.62   13.52 1216.28  270.27 1528.86  271.11  274.93  271.11  0.99 
1 1 1    5   17    8 o  3  551.23   11.57  671.03  298.45  453.38  297.42  141.90  117.42  0.95 
1 1 1    5   17    9 o  6  473.92   11.61  242.22  293.08  552.87  290.43  293.07  290.43  0.86 
1 1 1    5   17   10 o  4  371.47   13.70  534.06  172.19  124.33  168.01  432.34  348.01  0.92 
1 1 1    5   17   11 o  8  490.88   15.42  324.91  301.31  555.07  297.91  215.17  297.91  0.91 
1 1 1    5   17   12 o  3 1460.20   20.32 1390.05    9.40 1516.54    7.82  127.89    7.82  0.99 
1 1 1    5   17   13 o  9  330.89   19.36  285.56   55.65  313.81   57.76   17.53   57.76  0.92 
1 1 1    5   17   14 o  3  424.45   15.95  396.39  355.57  428.28  354.72   39.09  354.72  0.96 
1 1 1    5   17   15 o  8   75.63   32.47  144.35  297.61   71.46  116.06  208.46  116.06  0.43 
1 1 1    5   17   16 o 19  103.65   40.42  135.26  172.70   14.82  352.27  138.98  352.27  0.53 
1 1 1    5   17   17 o  1  289.80   27.67  303.88  176.20  267.91  176.40   16.26  356.40  0.95 
1 1 1    5   17   18 o  9   79.87   36.44  131.17  329.64   27.16  149.01  148.74  149.01  0.59 
1 1 1    5   17   19 o 10   72.18   35.15  154.68  265.39  114.88   85.64  253.16   85.64  0.16 
1 1 1    5   17   20 o 12   76.22   37.37  140.69  315.26   94.82  135.25  203.99  135.25  0.09 
1 1 1    5   17   21 o  7  388.91   29.76  343.43   91.74  466.35   91.74  185.24   91.74  0.96 
1 1 1    5   19    0 o 16  297.09   11.87  496.38    0.00  182.66    0.00   85.29    0.00  0.47 
1 1 1    5   19    1 o 14  261.41    8.63  520.02  255.46   29.22   80.52  518.98   80.52  0.88 
1 1 1    5   19    2 o 10  580.22    9.11  591.25  239.50  571.75  229.81   37.87  229.81  0.95 
1 1 1    5   19    3 o  4  570.69    9.05  635.26   31.55  553.35   37.19   20.91   37.19  0.95 
1 1 1    5   19    4 o 10 1199.35   11.61 1547.95  194.29 1083.78  194.31  208.36   14.31  0.99 
1 1 1    5   19    5 o 17 1409.37   12.49 1366.15  245.27 1511.57  245.47  227.73  245.47  0.99 
1 1 1    5   19    6 o  1 1633.54   14.18 1692.62  279.54 1595.16  279.75   58.30   99.75  0.99 
1 1 1    5   19    7 o 13 1321.20   13.73 1221.13  306.01 1419.00  310.46  221.71  310.46  0.99 
1 1 1    5   19    8 o 11  432.99   10.86  466.90  299.33  345.72  301.65   99.63  121.65  0.91 
1 1 1    5   19    9 o 18  712.79   12.64  375.88   16.40  875.36    4.66  394.63    4.66  0.95 
1 1 1    5   19   10 o 15 1169.04   15.21  990.99  349.30 1340.70  350.71  375.68  350.71  0.99 
1 1 1    5   19   11 o 19  627.33   15.23  650.17  332.04  553.49  333.75  110.51  153.75  0.97 
1 1 1    5   19   12 o 10  802.21   17.21  798.20  172.16  787.31  174.63    7.70  354.63  0.99 
1 1 1    5   19   13 o  5  270.87   20.88  306.31  215.95  205.00  216.67   81.75   36.67  0.91 
1 1 1    5   19   14 o 14  365.54   18.38  281.01  219.03  420.62  210.44  152.61  210.44  0.94 
1 1 1    5   19   15 o 16  430.74   17.97  462.93  200.58  385.59  200.70   68.85   20.70  0.98 
1 1 1    5   19   16 o 16  347.36   24.26  429.65  173.49  258.09  173.46  157.23  353.46  0.97 
1 1 1    5   19   17 o  6  302.47   26.72  235.50  329.79  346.37  328.91  118.95  328.91  0.95 
1 1 1    5   19   18 o  9  635.45   18.63  647.56  165.28  657.63  165.24   52.90  165.24  0.99 
1 1 1    5   19   19 o  7  302.98   36.43  121.93   63.20   81.92   63.13   23.43  243.13  0.31 
1 1 1    5   19   20 o 18  123.58   46.78  235.10   94.82   83.46  274.82  255.30  274.82  0.36 
1 1 1    5   19   21 o 11  198.34   47.23  157.46  330.44  200.38  330.44   59.93  330.44  0.86 
1 1 1    5   21    0 o 10  420.86   12.42  200.71    0.00  552.25    0.00  316.55    0.00  0.94 
1 1 1    5   21    1 o  8  823.62    9.84  891.35  267.81  887.53  263.24  168.92  263.24  0.98 
1 1 1    5   21    2 o  1  785.17    9.65  868.92    7.04  736.08   11.83   60.92  191.83  0.98 
1 1 1    5   21    3 f  0 1385.68   12.66 1375.54  213.33 1291.82  205.52    0.00    0.00  0.00 
1 1 1    5   21    4 o  8  747.32    9.63  920.06  110.69  818.91  117.67  191.84  117.67  0.97 
1 1 1    5   21    5 o  1  603.40    9.21  409.87  330.82  639.79  328.87  134.77  328.87  0.95 
1 1 1    5   21    6 f  0  967.31   10.92 1025.37   57.61  974.62   62.39    0.00    0.00  0.00 
1 1 1    5   21    7 o  4 1069.44   12.50 1089.03  100.90 1094.89  103.67   82.42  103.67  0.99 
1 1 1    5   21    8 o 19 1128.90   14.33 1326.85   26.28 1006.82   26.41  217.52  206.41  0.99 
1 1 1    5   21    9 o 19  657.25   11.93  331.19   34.87  900.57   39.42  602.84   39.42  0.91 
1 1 1    5   21   10 o 19  150.39   24.64  164.55  220.31   31.48   57.85  171.88   57.85  0.36 
1 1 1    5   21   11 o  5  281.28   17.23  363.79   98.57  137.54  101.88  228.15  281.88  0.89 
1 1 1    5   21   12 o  9  413.17   16.79  502.60   80.01  313.06   83.44  169.44  263.44  0.96 
1 1 1    5   21   13 o 15  470.07   16.39  450.38  295.54  425.32  297.65   64.23  117.65  0.97 
1 1 1    5   21   14 o  5  219.22   24.47  100.65  296.56  214.58  294.31  109.42  294.31  0.73 
1 1 1    5   21   15 o 12  252.31   22.07  178.65   33.53  272.03   35.19   96.63   35.19  0.89 
1 1 1    5   21   16 o 15  488.53   18.34  398.59  279.94  576.67  280.65  196.70  280.65  0.98 
1 1 1    5   21   17 o  4  197.63   34.83  249.47  119.52  127.02  119.48  111.38  299.48  0.92 
1 1 1    5   21   18 o 19  175.55   45.45  166.20    6.03  105.24    5.92   47.73  185.92  0.74 
1 1 1    5   21   19 o  8  250.36   41.38  117.30   54.09    5.11  234.09  102.50  234.09  0.18 
1 1 1    5   21   20 o 17  453.88   24.04  371.57  325.68  596.72  325.68  330.25  325.68  0.95 
1 1 1    5   21   21 o  4  199.38   47.77  198.02  355.85  182.49  355.85   10.10  175.85  0.94 
1 1 1    5   23    0 o 13  631.06   12.94  874.19  360.00  546.94  360.00  168.23  180.00  1.00 
1 1 1    5   23    1 f  0  288.17    8.78  560.24  154.12  451.74  138.85    0.00    0.00  0.00 
1 1 1    5   23    2 o  3  705.77    9.36  435.41  163.52  874.02  167.31  401.90  167.31  0.95 
1 1 1    5   23    3 o 15  855.84   10.31  475.25  106.22  980.33  102.98  293.87  102.98  0.97 
1 1 1    5   23    4 o 12 1005.83   10.83 1091.43  209.43 1015.12  208.53   50.74  208.53  0.98 
1 1 1    5   23    5 o 11  314.14   10.35  393.38   54.27  180.83   59.33  166.81  239.33  0.84 
1 1 1    5   23    6 o 18  278.19   11.59  367.11  165.89   68.23  168.45  331.64  348.45  0.84 
1 1 1    5   23    7 o  5  177.30   16.44  356.85   15.57  156.56  194.85  575.44  194.85  0.74 
1 1 1    5   23    8 o 11  888.31   12.84  820.49   87.24  866.16   87.12    6.03  267.12  0.98 
1 1 1    5   23    9 o 12  577.11   12.11  689.62  327.18  452.31  325.96  205.98  145.96  0.96 
1 1 1    5   23   10 o  7  517.85   13.87  411.18   38.47  583.82   44.14  190.24   44.14  0.94 
1 1 1    5   23   11 o 18  272.70   17.13  306.00  134.72  191.79  129.53  103.68  309.53  0.89 
1 1 1    5   23   12 o 14  423.93   16.54  399.06  292.00  409.75  292.37    4.91  292.37  0.96 
1 1 1    5   23   13 o 19  118.51   36.44   78.17  182.95    7.01  175.82   76.39  355.82  0.38 
1 1 1    5   23   14 o 17   70.58   31.56  124.00  297.69   72.84  114.43  202.79  114.43  0.40 
1 1 1    5   23   15 o 14  416.72   18.67  365.10  251.25  454.01  251.49   99.42  251.49  0.97 
1 1 1    5   23   16 o 13  171.54   35.47  202.64  207.14  111.17  206.53   75.65   26.53  0.87 
1 1 1    5   23   17 o  5  204.41   32.27  321.84    0.30   85.36    0.50  217.35  180.50  0.95 
1 1 1    5   23   18 o 10  199.70   51.46  388.34  132.67   69.95  312.61  414.16  312.61  0.69 
1 1 1    5   23   19 o 13   66.40   32.94  170.30  321.19  118.51  141.19  250.42  141.19  0.10 
1 1 1    5   23   20 o 15  294.73   34.38  273.26   84.33  326.12   84.33  105.25   84.33  0.93 
1 1 1    5   25    0 o  1  428.34   12.96  255.54  180.00  526.60  180.00  220.05  180.00  0.97 
1 1 1    5   25    1 o  9  866.06   10.35 1022.44  118.31  691.08  111.95  319.20  291.95  0.98 
1 1 1    5   25    2 o  7  378.46    9.50  303.55   69.19  353.70   64.65   73.75   64.65  0.84 
1 1 1    5   25    3 o 16  368.06   10.31   61.33  296.71  321.29  254.45  185.18  254.45  0.62 
1 1 1    5   25    4 o  6  977.11   11.72 1194.17  323.90  766.60  323.29  393.63  143.29  0.99 
1 1 1    5   25    5 o  4 1192.32   13.36 1118.00  108.30 1232.50  107.31  109.02  107.31  0.99 
1 1 1    5   25    6 o 11  541.41   11.71  521.95  146.43  465.83  145.72   91.13  325.72  0.94 
1 1 1    5   25    7 o  9  914.70   13.10  797.79  156.04  969.69  160.54  150.79  160.54  0.98 
1 1 1    5   25    8 o  4  557.96   12.11  518.06  237.88  482.38  233.66  101.04   53.66  0.96 
1 1 1    5   25    9 o  4  940.97   13.72  800.68  202.07 1012.85  200.95  171.60  200.95  0.99 
1 1 1    5   25   10 o  1  181.14   20.70  107.63   55.79   69.13   43.92   61.60  223.92  0.55 
1 1 1    5   25   11 o  8  250.69   19.75  232.05  239.27  200.64  240.70   36.02   60.70  0.87 
1 1 1    5   25   12 o 18  406.03   15.19  326.02    1.14  434.69    1.38   92.27    1.38  0.96 
1 1 1    5   25   13 o  8  225.92   23.19  137.13  115.24  228.25  111.36   87.13  111.36  0.82 
1 1 1    5   25   14 o 18  394.89   17.27  351.82   15.76  423.97   15.96   85.65   15.96  0.97 
1 1 1    5   25   15 o 12  547.97   17.82  492.32  139.32  610.26  139.65  141.13  139.65  0.98 
1 1 1    5   25   16 o 17  189.23   33.47  297.60   58.65   71.37   58.60  210.58  238.60  0.93 
1 1 1    5   25   17 o  1  134.38   40.18  240.70  207.44   15.98  207.35  207.56   27.35  0.89 
1 1 1    5   25   18 o 13  764.67   21.83  143.49  335.93  827.76  335.97  705.95  335.97  0.62 
1 1 1    5   25   19 o 11  328.91   30.32  202.97   34.97  347.09   34.97  202.02   34.97  0.75 
1 1 1    5   25   20 o 19  500.65   25.84  495.71  207.41  540.69  207.41   91.49  207.41  0.99 
1 1 1    5   27    0 o  9   80.27   32.40  267.30  360.00  200.30  180.00  449.18  180.00  0.30 
1 1 1    5   27    1 o  3  156.12   14.69  145.07   44.75   25.84  228.92  127.32  228.92  0.24 
1 1 1    5   27    2 f  0 1355.98   13.60 1342.86  308.56 1259.20  308.78    0.00    0.00  0.00 
1 1 1    5   27    3 o  4 1300.22   14.21 1285.92  182.70 1301.88  180.60   28.64  180.60  0.99 
1 1 1    5   27    4 o  6  468.92   11.01  410.26  159.48  435.59  160.52   13.79  160.52  0.91 
1 1 1    5   27    5 o 10  876.52   13.15 1028.26  196.52  786.78  197.85  143.92   17.85  0.98 
1 1 1    5   27    6 o  3  584.70   10.96  451.10  241.92  671.91  245.14  254.27  245.14  0.93 
1 1 1    5   27    7 o 18  525.54   12.80  396.19  201.80  563.24  201.97  144.51  201.97  0.93 
1 1 1    5   27    8 o  6  266.01   16.44  292.99  284.21  144.93  275.50  155.64   95.50  0.84 
1 1 1    5   27    9 o 15  597.70   12.67  598.01   90.00  555.69   93.34   53.98  273.34  0.97 
1 1 1    5   27   10 o  7  497.26   14.42  378.55  133.10  607.39  134.24  262.30  134.24  0.96 
1 1 1    5   27   11 o  9  417.45   15.10  415.60  188.24  377.78  185.64   50.22    5.64  0.97 
1 1 1    5   27   12 o  7  430.70   15.34  307.32  263.94  502.75  265.30  176.04  265.30  0.96 
1 1 1    5   27   13 o  2  269.73   20.22  258.08  247.37  243.66  247.03   13.39   67.03  0.93 
1 1 1    5   27   14 f  0  302.20   19.70  275.02  224.35  257.94  223.85    0.00    0.00  0.00 
1 1 1    5   27   15 o 19  201.02   27.26  199.49   43.70  175.81   42.69    9.56  222.69  0.90 
1 1 1    5   27   16 o 15  194.47   28.33  103.68  230.28  223.53  230.41  126.61  230.41  0.82 
1 1 1    5   27   17 x 19       ?       ?  185.21   57.33  164.62   57.21    0.00    0.00  0.00 
1 1 1    5   27   18 o  9  162.52   50.07  342.90  286.27  141.81  106.27  412.93  106.27  0.40 
1 1 1    5   27   19 o 10  198.72   50.56  202.31  208.60  153.95  208.60    1.69   28.60  0.78 
1 1 1    5   29    0 o 14  231.07   18.96   44.99  180.00   49.99  180.00   33.66  360.00  0.29 
1 1 1    5   29    1 o  7  261.03   12.84  207.40  309.36  124.11  295.90   80.71  115.90  0.63 
1 1 1    5   29    2 o  5  865.54   12.40  909.22  221.00  798.10  214.02   98.08   34.02  0.98 
1 1 1    5   29    3 o 15  411.28   12.09  585.69  343.45  210.33  341.28  339.64  161.28  0.92 
1 1 1    5   29    4 o 19  486.39   11.81  358.87  301.46  567.71  305.66  291.19  305.66  0.87 
1 1 1    5   29    5 o 12  465.32   11.32  252.71   69.46  525.21   68.23  226.36   68.23  0.89 
1 1 1    5   29    6 o  7  154.17   21.19   52.73   15.06    2.13  176.30   22.58  176.30  0.06 
1 1 1    5   29    7 f  0  358.84   13.09  369.19   73.75  346.92   71.61    0.00    0.00  0.00 
1 1 1    5   29    8 o 19  469.16   11.62  395.65    6.33  493.93    3.03   94.98    3.03  0.95 
1 1 1    5   29    9 o 10  224.75   19.70  189.14  264.00  172.51  260.78   18.00   80.78  0.81 
1 1 1    5   29   10 o 19  400.64   15.58  374.16  104.23  358.87  107.63   52.56  287.63  0.96 
1 1 1    5   29   11 o 12  367.59   16.07  327.24  338.78  385.81  342.77   71.01  342.77  0.95 
1 1 1    5   29   12 o 19  152.03   28.50  126.48  119.10   80.18  125.77   43.78  305.77  0.67 
1 1 1    5   29   13 o  1   67.00   31.10   94.03   42.87   49.43  224.22  139.15  224.22  0.30 
1 1 1    5   29   14 o 13   78.79   35.09   33.77  276.79    6.57  106.34   32.61  106.34  0.12 
1 1 1    5   29   15 o 16  232.01   26.36  222.51    7.17  223.14    7.64   13.09    7.64  0.93 
1 1 1    5   29   16 o 16  378.88   23.39  263.11  334.08  486.71  334.13  242.91  334.13  0.96 
1 1 1    5   29   17 o  5  670.80   17.27  164.10  323.51  690.88  323.47  551.71  323.47  0.62 
1 1 1    5   29   18 o 16  212.44   41.62  167.18   76.91   83.27   76.91   37.20  256.91  0.48 
1 1 1    5   29   19 f  0  153.42   48.63  221.65  359.00  195.95  359.00    0.00    0.00  0.00 
1 1 1    5   31    0 o  8  395.97   16.56  131.48  180.00  389.93  180.00  267.67  180.00  0.65 
1 1 1    5   31    1 o  9  640.90   11.63  524.92   73.31  677.92   72.09  132.51   72.09  0.95 
1 1 1    5   31    2 o 10  135.67   22.44  346.77  277.41  153.36   98.89  458.28   98.89  0.56 
1 1 1    5   31    3 x 14       ?       ?  281.36   94.74  252.10  111.19    0.00    0.00  0.00 
1 1 1    5   31    4 o 15  456.57   11.57  548.86  232.50  332.29  232.54  197.42   52.54  0.94 
1 1 1    5   31    5 o 18  862.84   12.43  651.02  356.00 1059.56  355.67  431.25  355.67  0.98 
1 1 1    5   31    6 o 13  710.94   12.54  713.05  273.78  712.43  273.78   32.96  273.78  0.98 
1 1 1    5   31    7 o 12  395.12   13.38  330.43   32.14  407.52   32.19   75.84   32.19  0.94 
1 1 1    5   31    8 o 16  497.26   12.30  392.77  197.85  579.93  198.24  203.05  198.24  0.96 
1 1 1    5   31    9 o 12  201.48   20.88  186.48   96.29  144.00  101.53   32.61  281.53  0.80 
1 1 1    5   31   10 o  7  104.25   36.10   13.81  266.02    3.31   87.98   40.43   87.98  0.16 
1 1 1    5   31   11 o 18  431.49   14.80  443.88   80.62  390.63   80.09   59.90  260.09  0.97 
1 1 1    5   31   12 o 18   86.42   33.03   92.91  227.52   26.85   49.14  117.88   49.14  0.37 
1 1 1    5   31   13 f  0  465.35   16.09  531.70   27.97  507.06   27.93    0.00    0.00  0.00 
1 1 1    5   31   14 o  9  449.95   18.32  430.60   86.75  475.01   86.24   65.45   86.24  0.98 
1 1 1    5   31   15 o 14   69.20   32.17   96.47   97.51   25.13  278.01  114.92  278.01  0.47 
1 1 1    5   31   16 o 19   68.81   33.56  101.92   35.44   78.99  215.73  169.02  215.73  0.08 
1 1 1    5   31   17 o 19   83.41   39.59  205.49  134.32  135.77  314.32  295.84  314.32  0.15 
1 1 1    5   31   18 o 17  311.45   31.88  320.48   51.26  332.66   51.26   84.00   51.26  0.93 
1 1 1    5   33    0 f  0  194.79   23.14  429.80  360.00  405.30  360.00    0.00    0.00  0.00 
1 1 1    5   33    1 o  7  547.85   11.44  396.16  237.24  640.65  244.54  250.09  244.54  0.94 
1 1 1    5   33    2 o 12  466.26   11.01  357.50  112.26  487.45  115.14  106.31  115.14  0.93 
1 1 1    5   33    3 o 10  601.05   11.42  333.31  234.32  759.76  227.66  376.11  227.66  0.95 
1 1 1    5   33    4 o  1  213.46   15.44   73.00  346.21   98.70  352.21    2.84  352.21  0.46 
1 1 1    5   33    5 o  8  225.03   16.04  273.17   24.54   97.04   31.95  189.47  211.95  0.85 
1 1 1    5   33    6 o 17  618.32   12.05  652.22  100.98  546.17  103.86  122.25  283.86  0.98 
1 1 1    5   33    7 o  7  464.57   12.61  548.29  112.54  362.20  113.07  179.71  293.07  0.97 
1 1 1    5   33    8 o 17  396.84   15.24  305.93  200.85  436.40  197.93  117.98  197.93  0.95 
1 1 1    5   33    9 f  0  232.48   19.89  123.45  146.56  128.71  141.68    0.00    0.00  0.00 
1 1 1    5   33   10 o 16  355.35   15.09  304.41  278.36  379.19  276.89   81.12  276.89  0.95 
1 1 1    5   33   11 o 11  204.08   24.88  137.09  304.97  191.19  302.33   50.08  302.33  0.81 
1 1 1    5   33   12 f  0  439.66   14.72  488.26  358.43  466.68  359.07    0.00    0.00  0.00 
1 1 1    5   33   13 o 12  202.98   25.57  194.42  338.25  179.10  338.54    9.23  158.54  0.91 
1 1 1    5   33   14 o 13  214.00   33.71  253.19  236.81  161.35  236.73   78.29   56.73  0.94 
1 1 1    5   33   15 o  2  206.93   33.27  216.56  294.91   77.52  295.03  118.34  115.03  0.66 
1 1 1    5   33   16 o 12  262.47   34.57  206.79  247.09    6.04  247.09  164.64   67.09  0.34 
1 1 1    5   33   17 o 17  121.50   46.68   79.38  337.85    4.41  157.86   59.92  157.86  0.21 
1 1 1    5   33   18 o  8   99.34   43.94   99.81  106.44   23.72  106.44   66.78  286.44  0.57 
1 1 1    5   35    0 o  3  375.38   16.57  314.58  180.00  462.18  180.00  177.53  180.00  0.99 
1 1 1    5   35    1 o 14  665.61   11.26  522.08  206.11  747.42  207.48  196.05  207.48  0.98 
1 1 1    5   35    2 o 11  610.62   11.17  487.61  250.68  702.54  247.37  219.06  247.37  0.97 
1 1 1    5   35    3 o  5  564.97   11.45  468.75  144.85  607.28  145.05  116.30  145.05  0.97 
1 1 1    5   35    4 o  6  498.49   12.47  439.39  124.74  504.47  128.54   43.70  128.54  0.97 
1 1 1    5   35    5 f  0  524.12   13.25  497.78  320.56  536.22  318.43    0.00    0.00  0.00 
1 1 1    5   35    6 o 18  194.59   16.79  135.24  233.13  140.87  229.34    0.07   49.34  0.72 
1 1 1    5   35    7 o  4  235.93   15.69  227.82  279.73  193.05  278.60   31.14   98.60  0.88 
1 1 1    5   35    8 o  8  512.70   14.33  563.56  341.24  450.92  340.29  105.11  160.29  0.98 
1 1 1    5   35    9 o 19  157.76   24.39  173.20  249.03   77.54  247.79   92.16   67.79  0.78 
1 1 1    5   35   10 o 14  226.91   18.30  184.00   76.23  223.72   73.72   50.34   73.72  0.88 
1 1 1    5   35   11 o 10  300.50   18.58  189.01  216.66  375.49  218.74  197.29  218.74  0.92 
1 1 1    5   35   12 o  1  135.39   34.28  189.65  322.99   44.73  324.03  133.63  144.03  0.82 
1 1 1    5   35   13 o 12  324.31   23.09  335.31  234.85  314.50  234.50    0.88   54.50  0.97 
1 1 1    5   35   14 o  4  311.39   25.65  227.29  308.34  356.36  308.65  147.78  308.65  0.91 
1 1 1    5   35   15 o 15  882.85   18.87  489.40  291.70 1206.20  291.71  790.20  291.71  0.92 
1 1 1    5   35   16 o  5  116.93   44.51  304.49  172.42  133.45  352.42  358.67  352.42  0.39 
1 1 1    5   35   17 o 13  387.66   20.79  284.32  186.38  507.00  186.38  271.60  186.38  0.96 
1 1 1    5   37    0 o  5  190.89   22.25  335.22  180.00   17.08  180.00  342.45    0.00  0.99 
1 1 1    5   37    1 o 19  334.85   12.56  295.07  334.26  323.45  333.77   24.36  333.77  0.93 
1 1 1    5   37    2 o  5  450.17   12.09  311.98  164.42  549.15  163.92  242.38  163.92  0.95 
1 1 1    5   37    3 o 19  422.82   12.11  285.05  244.98  518.35  244.56  238.17  244.56  0.94 
1 1 1    5   37    4 o  4  865.56   13.17  754.09  328.18  948.63  328.87  182.11  328.87  0.99 
1 1 1    5   37    5 o  8  367.06   14.00  279.34   17.72  406.03   13.78  118.80   13.78  0.94 
1 1 1    5   37    6 o 16  904.05   13.37  896.12   69.22  899.40   70.14    2.33   70.14  0.99 
1 1 1    5   37    7 o 17  522.36   14.72  502.77    9.10  528.32   10.75   32.03   10.75  0.98 
1 1 1    5   37    8 o 16  392.58   16.60  416.71  296.27  354.13  296.92   53.37  116.92  0.97 
1 1 1    5   37    9 o 13  267.29   17.64  325.10  131.38  192.10  131.30  121.03  311.30  0.95 
1 1 1    5   37   10 o  1   68.59   29.22  155.65  142.16   79.47  322.72  230.62  322.72  0.52 
1 1 1    5   37   11 o 11  283.37   21.11  288.24  203.99  266.42  204.85    8.66   24.85  0.96 
1 1 1    5   37   12 o 16   80.66   32.93  131.99  246.76   25.13   68.99  148.22   68.99  0.61 
1 1 1    5   37   13 o 12  261.37   23.16  272.07  356.64  246.46  356.43    6.09  176.43  0.95 
1 1 1    5   37   14 o 11  296.26   32.52   86.67  285.61   54.93  285.43   19.61  105.43  0.22 
1 1 1    5   37   15 o 16  280.79   43.85  337.16   76.43  107.72   76.43  151.16  256.43  0.65 
1 1 1    5   37   16 o 12  109.13   42.81   60.42  162.16    2.46  162.16   44.00  342.16  0.22 
1 1 1    5   39    0 o  7  766.29   16.52  742.83    0.00  770.13    0.00    7.70    0.00  1.00 
1 1 1    5   39    1 o 10  333.82   12.58  264.63  153.79  348.53  153.44   71.53  153.44  0.94 
1 1 1    5   39    2 o 17  437.91   11.90  350.78  275.51  496.46  273.13  149.37  273.13  0.96 
1 1 1    5   39    3 o  8  131.44   23.93  191.53  288.36    3.74  108.44  206.52  108.44  0.76 
1 1 1    5   39    4 o 16  572.85   13.45  544.84   19.08  577.45   20.42   27.75   20.42  0.98 
1 1 1    5   39    5 o  3  467.02   14.17  478.04  147.54  438.36  148.55   36.37  328.55  0.98 
1 1 1    5   39    6 o  9  267.23   19.22  292.84  302.45  214.09  301.01   71.28  121.01  0.93 
1 1 1    5   39    7 o  2  879.05   16.92  864.13  199.09  917.77  198.96   88.47  198.96  0.99 
1 1 1    5   39    8 f  0  149.73   31.28  382.31  147.64  369.23  148.07    0.00    0.00  0.00 
1 1 1    5   39    9 o  5  138.73   29.00  170.84   82.25   58.69   83.42  102.28  263.42  0.79 
1 1 1    5   39   10 o 18  167.49   29.89  109.38  227.15  151.78  227.16   47.20  227.16  0.77 
1 1 1    5   39   11 o  3  259.24   19.68  269.11  349.77  242.91  349.72    9.74  169.72  0.96 
1 1 1    5   39   12 o 12  214.14   23.54  129.05   95.23  256.56   94.94  136.41   94.94  0.88 
1 1 1    5   39   13 o  6  383.83   19.86  373.16  145.91  281.51  145.90   42.36  325.90  0.79 
1 1 1    5   39   14 o  3   62.09   30.61  115.62  127.37   83.07  307.37  173.65  307.37  0.06 
1 1 1    5   39   15 o  4  148.59   46.67  193.52  178.64   46.44  178.64   94.95  358.64  0.63 
1 1 1    5   39   16 o  5  205.40   33.37  261.39   21.23  148.26   21.23   93.34  201.23  0.95 
1 1 1    5   41    0 o  1  273.74   26.47  183.52  180.00  358.04  180.00  175.77  180.00  0.99 
1 1 1    5   41    1 o  8  147.26   25.88  178.87  221.61   48.89  219.88  129.83   39.88  0.77 
1 1 1    5   41    2 o  2  230.32   21.15  152.91   95.30  233.56   96.28   75.79   96.28  0.85 
1 1 1    5   41    3 o  5  126.96   32.31  139.18  182.37   25.99  180.50  108.22    0.50  0.63 
1 1 1    5   41    4 o  8  395.14   16.92  366.70  195.68  400.67  194.64   37.23  194.64  0.97 
1 1 1    5   41    5 o 17  178.09   28.83  208.55  241.56  101.07  241.63  102.06   61.63  0.85 
1 1 1    5   41    6 o 12  618.93   15.45  570.40  182.84  677.48  182.86  132.94  182.86  0.99 
1 1 1    5   41    7 o  1  445.00   16.84  390.71  345.99  487.64  345.81  106.05  345.81  0.98 
1 1 1    5   41    8 o  8   58.96   27.50   62.20  358.54   33.33  177.11   94.47  177.11  0.24 
1 1 1    5   41    9 o  5  517.85   15.70  565.41   26.93  491.16   26.83   42.02  206.83  0.99 
1 1 1    5   41   10 o 11  251.42   17.45  289.34  350.26  211.77  350.40   58.98  170.40  0.96 
1 1 1    5   41   11 o 15  166.93   27.82   67.13  326.64   77.14  326.10   16.01  326.10  0.41 
1 1 1    5   41   12 o  5  271.37   26.24  166.38  122.01   61.78  121.99   82.26  301.99  0.38 
1 1 1    5   41   13 o  5  194.78   36.20  272.50  310.16   58.85  130.16  273.13  130.16  0.40 
1 1 1    5   41   14 o  6  206.85   37.45  196.43  351.32  167.29  351.31   27.22  351.31  0.74 
1 1 1    5   41   15 o 15  216.89   32.84  187.53    6.79  229.02    6.79   61.19    6.79  0.91 
1 1 1    5   43    0 o  5  434.85   22.05  232.05  360.00  637.37  360.00  405.05  360.00  1.00 
1 1 1    5   43    1 o 17  320.58   18.25  235.28  249.91  366.09  249.04  130.45  249.04  0.94 
1 1 1    5   43    2 o  9  468.50   18.66  319.28  181.39  594.94  180.68  281.77  180.68  0.97 
1 1 1    5   43    3 o 16  316.53   22.38  364.62   43.26  259.33   43.37   88.55  223.37  0.96 
1 1 1    5   43    4 o  1  148.71   40.81   27.35  193.09   33.63  193.03    7.13  193.03  0.20 
1 1 1    5   43    5 o  8  435.25   21.21  407.49   96.82  457.98   96.89   65.55   96.89  0.98 
1 1 1    5   43    6 o 14  215.72   22.58  198.87  313.32  202.45  312.19   13.80  312.19  0.91 
1 1 1    5   43    7 o 11  165.01   29.83  115.89  154.55  148.24  155.04   40.71  155.04  0.78 
1 1 1    5   43    8 o 10  348.19   18.06  308.50  332.00  384.47  331.80   92.43  331.80  0.97 
1 1 1    5   43    9 o  5  479.86   16.43  499.70  315.81  482.15  315.93   15.44  315.93  0.99 
1 1 1    5   43   10 f  0   90.32   33.01  244.06  201.53  220.51  201.47    0.00    0.00  0.00 
1 1 1    5   43   11 o 10  463.73   16.15  106.92  181.68  245.73  181.71  154.21  181.71  0.36 
1 1 1    5   43   12 o 11   76.41   34.02  172.00  352.58  115.97  172.58  249.54  172.58  0.12 
1 1 1    5   43   13 o 11  275.12   21.85  301.75   10.14  277.55   10.14   61.32   10.14  0.90 
1 1 1    5   43   14 o 19  140.58   39.69  202.35  147.61   60.68  147.61  118.60  327.61  0.85 
1 1 1    5   45    0 o 16  183.18   36.85  112.53    0.00  205.28    0.00   92.17    0.00  0.87 
1 1 1    5   45    1 o  6  143.60   32.50  168.50  126.45   67.52  127.74   94.78  307.74  0.80 
1 1 1    5   45    2 o 15  549.00   18.39  553.91  319.98  559.56  320.34   34.98  320.34  0.99 
1 1 1    5   45    3 o  8  187.93   32.04  132.02  310.93  181.95  313.19   57.55  313.19  0.82 
1 1 1    5   45    4 o  2  417.44   19.70  373.92  163.51  458.04  163.34   99.74  163.34  0.98 
1 1 1    5   45    5 o  5  223.61   29.75  204.40  295.68  214.74  295.64   17.51  295.64  0.92 
1 1 1    5   45    6 o 15  285.88   20.95  274.97  112.13  288.08  112.62   27.07  112.62  0.96 
1 1 1    5   45    7 f  0   96.99   39.22  173.81    6.84  163.38    6.08    0.00    0.00  0.00 
1 1 1    5   45    8 o  8  125.79   43.21  110.04  193.05   21.56  193.46   79.46   13.46  0.49 
1 1 1    5   45    9 o 18  276.05   30.06  399.41  136.13   75.84  136.17  275.86  316.17  0.77 
1 1 1    5   45   10 o  2  407.44   17.62  214.78  126.65  216.90  126.65   37.54  126.65  0.49 
1 1 1    5   45   11 o  4   57.70   28.28   64.30  333.98   43.90  153.99   92.38  153.99  0.04 
1 1 1    5   45   12 o  4  338.56   23.28  346.95   54.20  376.91   54.20  119.78   54.20  0.94 
1 1 1    5   45   13 o 16  333.42   27.36  348.25  161.95  336.49  161.95   23.94  161.95  0.97 
1 1 1    5   47    0 o  2   43.74   30.63   27.58  180.00   20.56  360.00   50.59  360.00  0.11 
1 1 1    5   47    1 o  4  452.93   15.49  441.12  279.76  473.91  279.99   55.89  279.99  0.98 
1 1 1    5   47    2 o  1  202.58   28.47  242.00  117.76  148.42  118.05   79.94  298.05  0.93 
1 1 1    5   47    3 o 18  379.30   19.41  354.07  195.30  409.82  195.17   78.19  195.17  0.98 
1 1 1    5   47    4 o 16  120.53   41.60  240.43   21.51   15.68  201.15  239.72  201.15  0.86 
1 1 1    5   47    5 o 12  442.88   22.01  477.00   63.71  430.74   63.85   12.58  243.85  0.99 
1 1 1    5   47    6 o  4  364.12   21.68  336.58   63.96  375.57   63.86   68.17   63.86  0.94 
1 1 1    5   47    7 o  2  170.26   39.73  228.84  228.30   53.17   48.22  255.38   48.22  0.44 
1 1 1    5   47    8 o  1  549.58   19.87  154.11   23.99  448.89   24.01  318.02   24.01  0.53 
1 1 1    5   47    9 o  3   54.06   27.22  154.27  190.44  114.93   10.44  237.07   10.44  0.07 
1 1 1    5   47   10 o 11  356.00   18.67  361.96  306.98  362.47  306.98  102.10  306.98  0.87 
1 1 1    5   47   11 o 17   68.96   32.64  143.20  128.38   61.18  308.38  173.80  308.38  0.37 
1 1 1    5   47   12 o  9  179.00   44.15  207.54  224.11  134.76  224.11   58.12   44.11  0.92 
1 1 1    5   49    0 o 11   44.96   31.52  321.33  180.00  227.73    0.00  526.91    0.00  0.79 
1 1 1    5   49    1 f  0  137.21   30.97  216.85  114.06  200.54  114.02    0.00    0.00  0.00 
1 1 1    5   49    2 o 12  129.42   38.10  230.01   86.24   30.37  266.04  241.83  266.04  0.70 
1 1 1    5   49    3 o  3  145.40   37.81  125.19   18.94    9.70  198.98  122.64  198.98  0.36 
1 1 1    5   49    4 o 18   61.96   30.14  306.51  352.77  241.60  172.86  514.66  172.86  0.25 
1 1 1    5   49    5 o  6  176.81   40.50  182.14  344.76   57.56  164.80  215.55  164.80  0.28 
1 1 1    5   49    6 o 13  731.47   18.98  504.81  239.07  879.95  239.06  455.33  239.06  0.89 
1 1 1    5   49    7 o 13  161.73   51.42  246.61  341.32  101.66  161.32  297.40  161.32  0.29 
1 1 1    5   49    8 o 12   76.39   35.28   33.60  218.56   19.74   38.56   44.49   38.56  0.03 
1 1 1    5   49    9 o  3  138.26   45.33  233.37  265.92   16.75  265.92  154.22   85.92  0.68 
1 1 1    5   49   10 o  4  105.91   38.30    3.81  145.26    1.43  145.25    1.81  325.25  0.02 
1 1 1    5   51    0 o 11  534.05   23.84  200.03  360.00  528.81  360.00  358.99  360.00  0.65 
1 1 1    5   51    1 o  8  544.89   17.74  256.21   35.87  540.76   35.86  323.92   35.86  0.70 
1 1 1    5   51    2 f  0  532.57   19.28  245.74  304.86  206.25  304.86    0.00    0.00  0.00 
1 1 1    5   51    3 o  7   96.84   38.93  105.84  137.25   73.73  317.25  160.70  317.25  0.07 
1 1 1    5   51    4 o  9   54.16   27.09  156.22  213.90  116.92   33.90  241.04   33.90  0.07 
1 1 1    5   51    5 o  6  106.42   40.92  169.85  162.48   91.46  342.48  220.54  342.48  0.18 
1 1 1    5   51    6 o  9  193.08   39.85   99.37  356.37   42.65  356.37   28.72  176.37  0.30 
1 1 1    5   51    7 o  3  258.82   45.33  264.94  348.51  253.54  348.51   58.10  348.51  0.87 
1 1 1    5   51    8 o 10  145.82   45.75  115.54   95.82   80.63   95.82   15.51  275.82  0.61 
1 1 1    5   51    9 o  2  106.17   42.07  139.84  236.85   35.92  236.85   95.16   56.85  0.79 
1 1 1    5   53    0 o 10  538.47   34.99  603.11    0.00  639.34    0.00  201.85    0.00  1.00 
1 1 1    5   53    1 o 11  328.82   35.19  264.72  224.78  325.66  224.78  134.64  224.78  0.79 
1 1 1    5   53    2 o 17   78.76   34.65   49.63    5.78   23.70  185.78   58.95  185.78  0.07 
1 1 1    5   53    3 o  7  282.89   33.01  255.60  241.02  309.55  241.02  130.56  241.02  0.86 
1 1 1    5   53    4 o 16  459.36   22.48  438.89  142.11  559.01  142.11  232.15  142.11  0.96 
1 1 1    5   53    5 o  9  107.94   40.85   95.85  274.95    7.69  274.95   69.14   94.95  0.39 
1 1 1    5   53    6 o  2  152.91   49.19   54.05  347.50   76.82  347.49   29.79  347.49  0.40 
1 1 1    5   53    7 o 19  360.93   35.39  386.81   89.39  342.89   89.39   24.67  269.39  0.98 
1 1 1    5   55    0 o  2  570.36   41.96  490.55  180.00  715.65  180.00  290.58  180.00  1.00 
1 1 1    5   55    1 o  2  322.09   33.21  384.80  242.65  288.08  242.65   47.73   62.65  0.97 
1 1 1    5   55    2 o  9  209.01   42.55  170.13  150.31  218.56  150.31   66.93  150.31  0.89 
1 1 1    5   55    3 o 10  565.62   43.43  589.28  105.51  577.17  105.51   33.77  105.51  0.99 
1 1 1    5   55    4 o  4  118.77   50.87  126.37   89.01   68.78   89.01   53.18  269.01  0.80 
1 1 1    6    0    0 o  6 1962.78   43.55 3769.68  180.00 2402.38  180.00  879.20  180.00  1.00 
1 1 1    6    0    1 o  2  376.04   14.31  834.96  270.00  480.28  270.00  328.86  270.00  0.84 
1 1 1    6    0    2 o  1  587.17   18.02 2045.30  180.00  603.86  180.00   33.38  180.00  1.00 
1 1 1    6    0    3 o  9  415.68   14.15  118.02  270.00  505.71   90.00  187.33   90.00  0.99 
1 1 1    6    0    4 o  2  263.52   16.43  716.17    0.00  109.58  180.00   43.24  180.00  0.33 
1 1 1    6    0    5 f  0  108.90   23.04  553.90   90.00  126.63   90.00    0.00    0.00  0.00 
1 1 1    6    0    6 o 12  909.03   15.70 1180.24  180.00  685.32  180.00  447.43    0.00  1.00 
1 1 1    6    0    7 o 17  209.52   13.93  310.09  270.00   60.67  270.00  180.03   90.00  0.72 
1 1 1    6    0    8 o  9  531.25   13.64  709.30    0.00  619.60  360.00  177.30  360.00  1.00 
1 1 1    6    0    9 o 12 1115.83   17.36 1108.91  270.00 1172.82  270.00  113.99  270.00  1.00 
1 1 1    6    0   10 o 15  382.29   13.91  220.78    0.00  417.44  360.00   99.01  360.00  0.96 
1 1 1    6    0   11 o 10  381.53   15.92  826.40   90.00    1.25  270.00  765.40  270.00  1.00 
1 1 1    6    0   12 f  0 1720.66   25.87 2285.95  180.00 2146.59  180.00    0.00    0.00  0.00 
1 1 1    6    0   13 o  4  247.30   21.99  442.17   90.00   91.16   90.00  281.53  270.00  0.94 
1 1 1    6    0   14 f  0 1033.17   20.97 1048.53    0.00 1015.15  360.00    0.00    0.00  0.00 
1 1 1    6    0   15 o  6  308.78   21.73  290.74  270.00  356.25  270.00   98.12  270.00  0.99 
1 1 1    6    0   16 o 14   46.71   30.64   19.84    0.00   14.95  180.00   33.70  180.00  0.04 
1 1 1    6    0   17 o 19  450.12   25.31  546.00   90.00  366.09   90.00  168.05  270.00  1.00 
1 1 1    6    0   18 o  8  461.83   24.12  390.87  180.00  548.66  180.00  173.66  180.00  1.00 
1 1 1    6    0   19 o 13   92.18   56.10   71.19   90.00    8.76   90.00   55.20  270.00  0.39 
1 1 1    6    0   20 o 10  245.44   84.52  357.87    0.00  129.50    0.00  194.65  180.00  0.92 
1 1 1    6    0   21 o 19   80.53   58.51   31.41  270.00   21.46   90.00   46.19   90.00  0.02 
1 1 1    6    0   22 o  3  184.41   96.12  230.66    0.00  139.32    0.00   47.90  180.00  0.89 
1 1 1    6    2    0 o  8 1105.85   21.63 4352.09  180.00  658.52  180.00  894.66    0.00  1.00 
1 1 1    6    2    1 o 14  880.92   13.02 2175.87  322.12 1054.47  322.69  382.40  322.69  0.98 
1 1 1    6    2    2 o 14  508.28   11.51  816.93   36.20  312.39  133.95  355.36  313.95  0.96 
1 1 1    6    2    3 o  6 1183.36   14.41 2227.12  213.14 1189.60  226.58   33.84  226.58  0.99 
1 1 1    6    2    4 o  3  580.99   11.20  495.36  101.93  573.00  183.12   31.68  183.12  0.96 
1 1 1    6    2    5 o  1  880.26   12.81 1024.16  129.27  986.24  151.64  247.69  151.64  0.98 
1 1 1    6    2    6 o 12  593.26   10.30  748.92  235.24  494.08  235.06  156.11   55.06  0.96 
1 1 1    6    2    7 f  0  612.89    9.64  753.21  337.18  549.65  342.58    0.00    0.00  0.00 
1 1 1    6    2    8 o  1  245.33    9.42  400.76  119.37   97.05  138.61  165.31  318.61  0.73 
1 1 1    6    2    9 o 13  499.90    9.17  622.84  329.59  385.71  323.61  173.49  143.61  0.95 
1 1 1    6    2   10 o 17  989.74   13.23  680.51   91.52 1141.67  101.36  342.91  101.36  0.98 
1 1 1    6    2   11 o 18  346.85   11.66  421.91  237.37  151.96  233.12  317.63   53.12  0.90 
1 1 1    6    2   12 o  9  608.26   12.58  427.09  257.28  685.46  256.96  228.84  256.96  0.94 
1 1 1    6    2   13 f  0 1598.34   20.26 1673.57   42.90 1649.90   43.11    0.00    0.00  0.00 
1 1 1    6    2   14 o 11 1038.33   14.46 1209.51  233.33  859.35  233.11  342.66   53.11  0.99 
1 1 1    6    2   15 o 12  242.26   16.86  253.90  337.22  187.18  332.98   48.81  152.98  0.87 
1 1 1    6    2   16 o  5  269.37   18.17  337.31  259.72  154.61  258.73  198.58   78.73  0.94 
1 1 1    6    2   17 o 10  663.93   16.31  596.54  195.39  730.38  194.91  148.96  194.91  0.99 
1 1 1    6    2   18 o 12  397.10   18.15  349.19  358.98  435.22  359.67   99.47  359.67  0.97 
1 1 1    6    2   19 o 17  174.30   40.88  258.28   87.73   73.26   88.40  171.36  268.40  0.91 
1 1 1    6    2   20 o  7  108.49   49.78  164.08  164.16   80.64  344.18  228.68  344.18  0.31 
1 1 1    6    2   21 o  5   89.13   43.18   78.42  284.18   51.42  104.19  113.00  104.19  0.06 
1 1 1    6    2   22 o 16   81.96   39.23   47.91  132.69   10.69  312.69   49.77  312.69  0.17 
1 1 1    6    4    0 o  5  397.75   13.30  206.56  180.00  196.46  360.00  402.51  180.00  1.00 
1 1 1    6    4    1 o 17  176.63   10.60  492.72   61.24   58.07  172.46  383.33  172.46  0.76 
1 1 1    6    4    2 o  7  703.37   10.96 1305.12  359.23  630.50    5.98  112.91  185.98  0.98 
1 1 1    6    4    3 o 12  628.71   10.42  759.50  262.06  555.42  194.74  108.83   14.74  0.97 
1 1 1    6    4    4 o 18  984.52   12.31  778.40   18.48  931.71   29.40   80.29  209.40  0.99 
1 1 1    6    4    5 o  1  658.95   10.89 1076.55  134.05  486.14  155.78  312.32  335.78  0.97 
1 1 1    6    4    6 o  4  200.80   11.14  575.57  351.88   89.50  183.11  506.86  183.11  0.82 
1 1 1    6    4    7 f  0  547.40   10.08  159.95  322.32  259.20  279.42    0.00    0.00  0.00 
1 1 1    6    4    8 o  1  200.15   11.06  265.41  208.47   11.29   71.20  302.74   71.20  0.70 
1 1 1    6    4    9 o 13  617.73   10.17  844.42  115.17  451.32  110.17  291.85  290.17  0.97 
1 1 1    6    4   10 o  2  702.48   11.69  861.48  311.92  634.94  312.01   91.83  132.01  0.97 
1 1 1    6    4   11 o 13  625.31   12.28  620.87  132.69  637.02  137.38   82.49  137.38  0.95 
1 1 1    6    4   12 o 10 1180.02   17.11 1042.66    8.10 1304.21   10.19  280.95   10.19  0.99 
1 1 1    6    4   13 o 18 1218.42   16.46 1087.05  256.76 1328.81  257.62  244.88  257.62  0.99 
1 1 1    6    4   14 o  3  740.04   14.87  677.80  111.33  766.89  110.92   79.75  110.92  0.98 
1 1 1    6    4   15 o 12  259.59   17.09  251.54   95.99  216.16   95.83   29.42  275.83  0.89 
1 1 1    6    4   16 o 12  844.40   17.44  820.32   98.43  864.74   99.02   53.53   99.02  0.99 
1 1 1    6    4   17 o  7  109.51   39.85   36.01  343.83    4.50  337.36   34.57  157.36  0.20 
1 1 1    6    4   18 o 17  350.24   21.36  380.65  119.71  319.05  119.56   40.61  299.56  0.97 
1 1 1    6    4   19 o 18  198.02   38.23  254.38  198.88  126.11  198.94  114.02   18.94  0.92 
1 1 1    6    4   20 o  2   74.96   36.44   90.84  235.14   64.12   54.76  145.31   54.76  0.11 
1 1 1    6    4   21 o 10  119.25   47.69  154.61   29.75   83.19  209.75  203.44  209.75  0.16 
1 1 1    6    4   22 o  6  165.83   49.90  124.13  221.82  114.80  221.82   12.01  221.82  0.66 
1 1 1    6    6    0 o 10  785.50   14.77   74.41    0.00 1003.43  180.00  953.83  180.00  0.67 
1 1 1    6    6    1 o  1  449.98    9.31  603.26  205.51  569.63  237.92  400.41  237.92  0.82 
1 1 1    6    6    2 o 19  366.51    8.36 2108.03  134.69    0.78  352.68  698.60  352.68  0.95 
1 1 1    6    6    3 o  5  613.29    9.47  678.98  342.92  511.45    6.88  166.15  186.88  0.97 
1 1 1    6    6    4 o  2  142.42   10.70  517.14  199.16  145.62  317.61  483.60  317.61  0.68 
1 1 1    6    6    5 o  6  727.03   11.24 1073.40   91.26  570.62   93.12  281.34  273.12  0.98 
1 1 1    6    6    6 o  7  468.41   10.20  911.17   65.50  316.43   85.15  254.71  265.15  0.95 
1 1 1    6    6    7 o  8  336.39   10.08  494.52  192.56   99.70  182.47  415.88    2.47  0.91 
1 1 1    6    6    8 o  5  359.12   10.13  260.81   84.58  345.14   91.45  128.58   91.45  0.78 
1 1 1    6    6    9 o 11  133.09   16.58  189.11  172.77   60.04   15.53  196.56   15.53  0.29 
1 1 1    6    6   10 o  3  916.55   12.62 1210.38   66.19  676.38   65.32  452.55  245.32  0.98 
1 1 1    6    6   11 o  3  580.68   12.74  572.00  109.40  502.88  111.26  101.08  291.26  0.95 
1 1 1    6    6   12 o 17  428.15   13.45  188.07   58.48  461.78   79.87  226.34   79.87  0.81 
1 1 1    6    6   13 o 12 1181.51   16.55  997.63   70.41 1356.19   71.62  374.96   71.62  0.99 
1 1 1    6    6   14 o 19  165.68   23.49  149.54   46.78   44.54   32.92   98.99  212.92  0.57 
1 1 1    6    6   15 o  7  540.34   14.25  514.92  261.56  516.33  262.07   24.07   82.07  0.98 
1 1 1    6    6   16 o  4  563.93   17.00  447.41  308.88  643.97  311.52  182.48  311.52  0.98 
1 1 1    6    6   17 o 19  205.65   30.08  243.40  124.59  132.03  125.30  102.98  305.30  0.89 
1 1 1    6    6   18 o  1  292.56   26.80  241.38  258.67  317.08  258.08   83.35  258.08  0.94 
1 1 1    6    6   19 o  4  260.55   30.32  220.80   42.18  282.03   43.20   73.67   43.20  0.94 
1 1 1    6    6   20 x 14       ?       ?   51.44  230.57   45.46  229.92    0.00    0.00  0.00 
1 1 1    6    6   21 o 12  296.09   34.91  296.08  202.99  151.93  202.99   74.62   22.99  0.64 
1 1 1    6    6   22 o  6   85.57   38.80  140.29   95.30   27.01  275.30  146.05  275.30  0.54 
1 1 1    6    8    0 o  2  271.05   12.94   43.93  360.00  195.37    0.00  932.53    0.00  1.00 
1 1 1    6    8    1 o 16  340.80    9.79  581.51  217.84  295.52  353.77    0.51  353.77  0.87 
1 1 1    6    8    2 o  8  485.68    8.65  408.06  276.41  452.20  272.59   11.40   92.59  0.94 
1 1 1    6    8    3 o  6  298.17    8.06   31.10  181.03  101.00  313.77  331.67  133.77  0.89 
1 1 1    6    8    4 o  4  401.08    8.26  132.86  304.43  387.61   50.83   57.12   50.83  0.90 
1 1 1    6    8    5 o  5  282.18    9.53  355.76  243.39  147.22  156.04  177.64  336.04  0.84 
1 1 1    6    8    6 o 19  353.30   10.55  494.81  194.25  327.24  227.11   67.23  227.11  0.83 
1 1 1    6    8    7 o  4  696.95   10.76  808.69   41.51  674.15   28.37    2.75  208.37  0.97 
1 1 1    6    8    8 o  8 1246.99   14.49 1254.34  305.60 1278.65  304.75   88.24  304.75  0.99 
1 1 1    6    8    9 o  9  520.39   11.04  823.46  176.20  332.24  181.88  329.28    1.88  0.95 
1 1 1    6    8   10 o 15  462.08   11.01  568.85  174.34  366.11  185.95  125.67    5.95  0.93 
1 1 1    6    8   11 o 19 1283.79   17.29 1198.17  284.28 1305.78  286.51   70.39  286.51  0.99 
1 1 1    6    8   12 o 11  669.91   13.41  490.87   69.10  807.63   71.29  345.36   71.29  0.95 
1 1 1    6    8   13 o 14  720.75   13.79  658.26  239.01  725.18  240.63   43.72  240.63  0.98 
1 1 1    6    8   14 o 15 1176.73   18.56 1254.17  243.01 1036.70  242.19  268.09   62.19  0.99 
1 1 1    6    8   15 f  0  277.30   17.68  272.90  342.87  283.40  342.07    0.00    0.00  0.00 
1 1 1    6    8   16 o 14  326.64   18.59  396.16   73.91  220.87   72.19  186.13  252.19  0.96 
1 1 1    6    8   17 o 19  288.39   23.01  256.22   91.09  287.77   91.87   36.91   91.87  0.93 
1 1 1    6    8   18 o  8  439.90   21.47  423.30   46.96  464.93   46.28   68.52   46.28  0.98 
1 1 1    6    8   19 o  1  213.55   35.93  146.29   28.02  239.08   27.86  100.79   27.86  0.88 
1 1 1    6    8   20 o 19   92.44   43.13  196.17   26.72  135.79  206.75  308.06  206.75  0.20 
1 1 1    6    8   21 o 10  162.77   55.64  225.30  358.91   49.74  178.92  218.18  178.92  0.36 
1 1 1    6    8   22 o  4  177.83   54.86  180.10   35.24  137.69   35.24   20.26  215.24  0.83 
1 1 1    6   10    0 o  2  161.11   14.30  186.65    0.00   69.96    0.00  387.30    0.00  0.77 
1 1 1    6   10    1 o 14  816.13   11.53 1058.82   60.34  651.26   81.85  302.99  261.85  0.98 
1 1 1    6   10    2 o  2  637.65    9.35 1046.71  160.15  681.13  180.25  134.67  180.25  0.96 
1 1 1    6   10    3 o 17  495.58    8.90  837.37   25.72  139.70   21.33  679.46  201.33  0.97 
1 1 1    6   10    4 o  6  565.97    9.06  762.70  270.48  468.97  274.57  150.14   94.57  0.96 
1 1 1    6   10    5 o  7  438.38    8.49  660.49  329.88  403.78  337.28    1.84  337.28  0.92 
1 1 1    6   10    6 o  8  771.93    9.92  707.63  313.39  885.15  316.29  273.00  316.29  0.97 
1 1 1    6   10    7 o 19  448.09    9.23  469.70   63.74  362.02   42.99  108.27  222.99  0.93 
1 1 1    6   10    8 o  3  173.81   11.11  470.47   20.18   47.84  196.24  300.99  196.24  0.59 
1 1 1    6   10    9 o 15  353.44    9.19  419.07  292.72  233.84  292.50  154.12  112.50  0.88 
1 1 1    6   10   10 o 10  868.10   12.74  737.81  329.57  922.79  337.58  150.84  337.58  0.98 
1 1 1    6   10   11 o  8 1522.31   15.60 1585.75  101.74 1484.18  102.94   54.98  282.94  0.99 
1 1 1    6   10   12 o 16  221.06   16.88   75.64  324.02   59.64  338.63   56.73  158.63  0.40 
1 1 1    6   10   13 o 12  567.29   14.87  468.33  237.60  599.15  241.14  108.92  241.14  0.96 
1 1 1    6   10   14 o  2  469.12   15.59  485.91   28.04  407.17   31.43   94.33  211.43  0.97 
1 1 1    6   10   15 o 19 1094.82   17.82  883.19   17.09 1281.33   15.76  386.40   15.76  0.99 
1 1 1    6   10   16 o 19  428.77   18.83  401.75  272.60  419.79  271.92    6.45  271.92  0.97 
1 1 1    6   10   17 o 13  403.60   21.95  352.27  287.45  437.47  287.78   94.39  287.78  0.97 
1 1 1    6   10   18 o 18  355.25   23.43  393.70  275.14  318.04  275.24   55.45   95.24  0.97 
1 1 1    6   10   19 o  4  375.64   26.94  390.69  275.69  372.17  275.60    8.69  275.59  0.98 
1 1 1    6   10   20 o  6  323.95   45.92  163.05  219.87  131.89  219.99    9.01   39.99  0.42 
1 1 1    6   10   21 o  3  154.85   54.26   29.75  228.65    1.95   48.64   23.53   48.64  0.06 
1 1 1    6   10   22 o  3  122.52   52.25  147.44  213.26   49.66  213.26   85.03   33.26  0.75 
1 1 1    6   12    0 o  3   45.57   23.00   52.81  360.00  389.42    0.00  811.01    0.00  0.35 
1 1 1    6   12    1 o 19  340.04    8.10  758.66  329.96  175.39  350.90  267.63  170.90  0.91 
1 1 1    6   12    2 o  7  747.02   10.79  730.89    2.90  762.14   29.16   68.58   29.16  0.97 
1 1 1    6   12    3 o  9  111.32   12.14  419.83  277.84  150.34   99.96  404.83   99.96  0.47 
1 1 1    6   12    4 o  9  620.23    9.47  876.68  349.06  531.54  345.00  135.97  165.00  0.97 
1 1 1    6   12    5 o  6  354.19    9.41  212.97  292.83  274.86    2.15  177.36    2.15  0.53 
1 1 1    6   12    6 o  9  603.33    9.82  316.64  125.18  718.86  109.40  301.65  109.40  0.94 
1 1 1    6   12    7 o  7  735.97   10.04 1164.87  133.91  586.42  129.81  264.23  309.81  0.98 
1 1 1    6   12    8 o  6  405.98    9.30  215.69  164.41  433.73  215.46  204.90  215.46  0.82 
1 1 1    6   12    9 o 14  241.10   10.63  463.76  291.80   59.05  267.29  241.68   87.29  0.75 
1 1 1    6   12   10 o 11 1139.47   12.84 1269.64   83.71 1035.35   89.83  181.82  269.83  0.99 
1 1 1    6   12   11 o 19  786.37   12.06  575.31  232.88  888.55  242.89  257.35  242.89  0.97 
1 1 1    6   12   12 o 17  500.01   12.36  468.49   21.27  447.03   18.86   49.61  198.86  0.94 
1 1 1    6   12   13 o 10 1005.73   15.67  796.95   71.69 1121.82   71.03  254.86   71.03  0.99 
1 1 1    6   12   14 o  7  705.67   14.46  771.53   23.08  594.12   23.04  205.65  203.04  0.99 
1 1 1    6   12   15 o  2  147.02   29.51   50.83  126.11   34.74  113.23   11.38  293.23  0.27 
1 1 1    6   12   16 o  4  256.34   19.40  229.16  137.35  245.07  136.57   23.74  136.57  0.91 
1 1 1    6   12   17 o 10  284.96   27.61  253.39  103.38  288.45  103.24   44.58  103.24  0.93 
1 1 1    6   12   18 o  2  319.86   28.41  346.18   46.31  291.61   46.62   35.24  226.62  0.97 
1 1 1    6   12   19 f  0  651.29   22.75  730.77  147.15  681.06  147.12    0.00    0.00  0.00 
1 1 1    6   12   20 o 16  714.90   29.51   88.87  324.55  517.29  324.47  441.85  324.47  0.41 
1 1 1    6   12   21 o  5  164.62   62.68   56.07   61.40   22.28   61.39   16.87  241.39  0.19 
1 1 1    6   12   22 o  7  203.78   56.83  207.23    8.57  178.19    8.57   20.31  188.57  0.92 
1 1 1    6   14    0 o 16  398.69   14.06  734.34  180.00  400.67  180.00    8.40  180.00  0.99 
1 1 1    6   14    1 o 15  705.62   10.76  830.56  262.56  637.72  260.24   99.09   80.24  0.97 
1 1 1    6   14    2 o 18  589.43   10.31  795.97  117.45  472.63  107.26  192.38  287.26  0.97 
1 1 1    6   14    3 o  5  375.39    9.83  472.99  305.60  274.89  290.56  129.73  110.56  0.91 
1 1 1    6   14    4 o  6  767.79   10.05  844.07   49.13  747.48   71.21    3.16  251.21  0.98 
1 1 1    6   14    5 o  5  416.71    9.39  326.67  200.89  426.13  159.80  117.85  159.80  0.88 
1 1 1    6   14    6 o 14  205.04   11.06  175.30  241.04   40.72  255.28   90.02   75.28  0.42 
1 1 1    6   14    7 o 12 1233.59   12.83 1570.26  282.70 1126.75  287.20  190.92  107.20  0.99 
1 1 1    6   14    8 f  0  466.82   10.01  448.76  301.47  445.17  308.58    0.00    0.00  0.00 
1 1 1    6   14    9 o 17  366.96   10.47  322.83   29.59  301.83   19.81   24.44  199.81  0.86 
1 1 1    6   14   10 o  4  389.38   10.75  498.58  285.32  266.21  290.15  167.19  110.15  0.90 
1 1 1    6   14   11 o  8  799.92   12.85  535.39  323.44  997.23  325.13  454.49  325.13  0.96 
1 1 1    6   14   12 o 12  580.21   12.54  616.42   64.65  513.87   63.23   91.49  243.23  0.96 
1 1 1    6   14   13 o  6  431.20   15.06  231.50  214.25  542.40  208.36  294.31  208.36  0.92 
1 1 1    6   14   14 o  1  454.92   15.38  438.50  254.27  427.34  257.23   25.80   77.23  0.97 
1 1 1    6   14   15 f  0  439.00   15.49  333.10  194.27  330.96  193.22    0.00    0.00  0.00 
1 1 1    6   14   16 o  9  451.29   15.64  456.84  113.20  442.90  113.06    4.72  113.06  0.98 
1 1 1    6   14   17 o  8  249.81   24.96  162.76  179.50  287.53  180.39  131.77  180.39  0.89 
1 1 1    6   14   18 o 11  407.09   18.77  439.54  172.20  385.10  172.14   29.31  352.14  0.98 
1 1 1    6   14   19 o  4  332.58   27.78  233.52  252.65  397.45  252.75  182.26  252.75  0.92 
1 1 1    6   14   20 o 17  301.73   49.91  351.91    5.46   53.82    5.46  235.48  185.46  0.57 
1 1 1    6   14   21 o  7  135.29   56.08  112.01  157.76   22.65  157.76   60.61  337.76  0.39 
1 1 1    6   16    0 o 13  761.86   15.32  746.53  360.00  946.11  360.00  368.49  360.00  1.00 
1 1 1    6   16    1 o 12  521.62    9.70  245.71   24.95  536.66   46.58   94.14   46.58  0.94 
1 1 1    6   16    2 o  2  595.06   10.29  645.28  237.53  663.42  236.17  197.72  236.17  0.95 
1 1 1    6   16    3 o  7  359.82    9.58  292.14  119.21  286.38  162.66   59.79  342.66  0.88 
1 1 1    6   16    4 o  7  487.58    8.87  375.91  108.53  548.40  144.25  210.14  144.25  0.91 
1 1 1    6   16    5 o 15  480.47    8.52  577.88  279.26  361.80  265.78  182.47   85.78  0.94 
1 1 1    6   16    6 o  7  144.67   12.24   70.07  290.54   54.99  141.33  215.19  141.33  0.36 
1 1 1    6   16    7 o 13  550.16    9.99  762.96  300.92  405.00  301.82  242.39  121.82  0.96 
1 1 1    6   16    8 o  8  671.62   11.49  717.32   50.84  610.97   57.62   75.15  237.62  0.97 
1 1 1    6   16    9 o 16  741.44   11.67  872.36   88.85  602.25   85.29  239.99  265.29  0.97 
1 1 1    6   16   10 o  1  566.88   11.54  706.87   47.19  465.17   46.49  148.69  226.49  0.95 
1 1 1    6   16   11 o  9  276.17   16.87  310.11   71.22  122.20   78.38  210.34  258.38  0.82 
1 1 1    6   16   12 o 15  514.13   16.89  509.48  178.99  482.57  177.49   19.12  357.49  0.96 
1 1 1    6   16   13 o 11 1236.65   17.47 1174.80  253.27 1245.48  254.73   29.84  254.73  1.00 
1 1 1    6   16   14 o 19  322.71   17.57  287.57  166.32  314.49  168.80   27.96  168.80  0.93 
1 1 1    6   16   15 o 14  250.32   19.94  222.10   22.41  229.90   23.71    7.56   23.71  0.90 
1 1 1    6   16   16 o 11  593.26   15.10  497.33  217.50  686.92  216.78  206.12  216.78  0.98 
1 1 1    6   16   17 o  3  268.78   24.04  261.49  340.17  257.73  339.81    9.35  339.81  0.94 
1 1 1    6   16   18 o  7  305.90   24.39  355.14  211.86  262.47  211.87   68.75   31.87  0.97 
1 1 1    6   16   19 o 10   90.06   41.26  280.86  358.48  183.57  178.57  435.87  178.57  0.38 
1 1 1    6   16   20 o 15  151.61   57.26  284.83  357.73  124.33  177.73  347.66  177.73  0.33 
1 1 1    6   16   21 o  3  375.77   37.65  376.68  222.74  416.67  222.74  113.33  222.74  0.96 
1 1 1    6   18    0 o  7 1464.01   20.10 1435.77  360.00 1455.65  360.00   16.72  180.00  1.00 
1 1 1    6   18    1 o 12  495.35    9.63  627.97  163.52  476.97  166.94   28.35  166.94  0.93 
1 1 1    6   18    2 o 13  212.84    9.94  239.17  161.93   57.97  103.47   88.31  283.47  0.48 
1 1 1    6   18    3 o 19  509.22    9.52  396.72  348.57  565.75  342.57  193.66  342.57  0.92 
1 1 1    6   18    4 o 19  614.05    9.53  494.67  325.61  686.08  304.27  206.41  304.27  0.95 
1 1 1    6   18    5 o 12 1097.15   10.87 1105.18   31.06 1133.53   32.79  101.67   32.79  0.99 
1 1 1    6   18    6 o  2  647.92    9.64  437.38  182.54  772.33  174.75  317.09  174.75  0.95 
1 1 1    6   18    7 o 13 1363.59   14.17 1120.57  100.93 1454.90   95.99  207.56   95.99  0.99 
1 1 1    6   18    8 o 10  456.67   10.54  319.68   33.33  502.88   37.74  209.04   37.74  0.87 
1 1 1    6   18    9 o 18  870.51   13.44  682.11  132.47  976.51  137.48  257.77  137.48  0.97 
1 1 1    6   18   10 o 12 1071.53   14.21  834.17  275.37 1339.93  275.47  579.15  275.47  0.98 
1 1 1    6   18   11 o 18  911.89   16.25  920.93  180.12  878.28  177.06   39.54  357.06  0.98 
1 1 1    6   18   12 o  3 1006.04   18.92  964.26  242.72 1025.82  242.26   58.59  242.26  0.99 
1 1 1    6   18   13 o  6  563.92   15.76  594.84   14.57  496.51   13.43  112.14  193.43  0.98 
1 1 1    6   18   14 o  1  176.50   28.44   92.46    5.02  113.53    4.57    0.08    4.56  0.64 
1 1 1    6   18   15 o 17   95.86   35.74   53.11   92.75    9.18  263.83   64.87  263.83  0.24 
1 1 1    6   18   16 o 13  245.46   29.45  249.01   33.96  214.09   32.98   22.09  212.98  0.92 
1 1 1    6   18   17 o  6  405.02   23.86  368.48  109.06  437.45  108.92   84.70  108.92  0.98 
1 1 1    6   18   18 o  5  262.78   30.95  168.04   25.92  328.07   26.60  168.97   26.60  0.93 
1 1 1    6   18   19 o 15  194.95   48.30  183.20  288.62   34.03  108.43  193.26  108.43  0.32 
1 1 1    6   18   20 o 19  474.05   24.22  517.21  219.57  482.12  219.57   98.64  219.57  0.91 
1 1 1    6   18   21 o 12  176.12   58.42  152.45   60.86  140.80   60.86    7.43   60.86  0.78 
1 1 1    6   20    0 o  9  939.13   16.02  910.44  180.00  938.28  180.00    1.70    0.00  1.00 
1 1 1    6   20    1 o 18  212.37    9.20  344.20  170.23   45.60  174.81  171.24  354.81  0.62 
1 1 1    6   20    2 o 11  929.54   10.50 1026.79  337.88  912.69  334.82    1.54  154.82  0.98 
1 1 1    6   20    3 f  0  298.75    9.48  276.00   40.51  281.88  358.38    0.00    0.00  0.00 
1 1 1    6   20    4 o  1  522.42    9.31  657.75  321.08  546.50  322.66  120.94  322.66  0.93 
1 1 1    6   20    5 o 11  436.31    9.00  329.21   32.46  378.88   18.70   38.61  198.70  0.91 
1 1 1    6   20    6 o 12  205.75   11.98  137.14   94.89   33.60   89.69  111.75  269.69  0.43 
1 1 1    6   20    7 o  9  563.01   11.25  494.58   46.49  538.92   48.33   13.59   48.33  0.95 
1 1 1    6   20    8 o  2 1054.22   12.93 1067.70  183.89 1025.14  186.06   27.31    6.06  0.99 
1 1 1    6   20    9 o  2  624.52   11.81  820.85  294.57  408.64  291.69  389.77  111.69  0.97 
1 1 1    6   20   10 f  0 1336.92   16.74 1023.54  147.77  958.11  147.32    0.00    0.00  0.00 
1 1 1    6   20   11 o 11  385.32   15.67  250.96   13.72  417.32   16.77  149.11   16.77  0.89 
1 1 1    6   20   12 o 16  942.51   17.77  746.99    2.25 1100.02    4.55  334.64    4.55  0.99 
1 1 1    6   20   13 f  0  363.84   18.08  372.81   93.21  391.27   95.41    0.00    0.00  0.00 
1 1 1    6   20   14 o 15  245.28   24.21  275.56   45.63  179.56   44.21   90.51  224.21  0.92 
1 1 1    6   20   15 o  9   91.41   35.87  157.08   56.42   53.86  236.42  212.66  236.42  0.57 
1 1 1    6   20   16 o 18  454.74   19.81  405.02   53.30  503.77   53.95  118.92   53.95  0.98 
1 1 1    6   20   17 o  1  129.03   42.24  120.05   79.71   64.65   81.19   47.46  261.19  0.68 
1 1 1    6   20   18 o  8  458.06   23.69  393.16    9.96  536.26   10.07  170.22   10.07  0.98 
1 1 1    6   20   19 o 17  547.01   21.25  151.43   70.04  398.67   70.05  271.33   70.05  0.48 
1 1 1    6   20   20 o  1  216.48   36.88  200.33  100.67  181.77  100.67   42.48  100.67  0.74 
1 1 1    6   20   21 o 15  189.41   49.77  184.99  259.30  170.97  259.30    5.07   79.30  0.92 
1 1 1    6   22    0 o  4  206.14   15.88  292.82  180.00   40.63  180.00  201.21  360.00  0.69 
1 1 1    6   22    1 o 13   98.27   14.67  170.25  294.46  104.75  102.89  257.37  102.89  0.24 
1 1 1    6   22    2 o 15  610.03    9.07  558.65  160.88  614.76  150.42   65.20  150.42  0.95 
1 1 1    6   22    3 o  8  666.75    9.44  899.50   73.31  428.89   67.25  440.53  247.25  0.97 
1 1 1    6   22    4 o  4  151.82   13.25  261.44   76.42   58.58  266.38  243.57  266.38  0.42 
1 1 1    6   22    5 o 13 1131.84   12.03 1034.22  115.84 1253.04  120.00  274.32  120.00  0.99 
1 1 1    6   22    6 o  2  494.64    9.76  411.02   64.41  534.94   63.04  172.31   63.04  0.91 
1 1 1    6   22    7 o 13  943.71   11.97  795.03  307.69 1008.20  307.87  167.65  307.87  0.98 
1 1 1    6   22    8 o 14  544.67   12.34  869.88  258.40  238.28  260.42  571.42   80.42  0.96 
1 1 1    6   22    9 o  1  614.92   12.43  521.85  146.29  690.89  148.51  215.72  148.51  0.95 
1 1 1    6   22   10 o  2  145.25   22.30  152.78  325.31   39.06  165.74  215.41  165.74  0.47 
1 1 1    6   22   11 o  6  518.83   16.08  559.43  325.20  421.78  322.26  164.19  142.26  0.97 
1 1 1    6   22   12 o 17  163.78   32.45  149.88  239.91   62.97  241.08   76.34   61.08  0.62 
1 1 1    6   22   13 o  9  186.38   28.41  207.47  269.95  112.51  263.61   76.42   83.61  0.81 
1 1 1    6   22   14 o  1  127.40   35.38  148.58  130.52   18.06  129.40  130.94  309.40  0.66 
1 1 1    6   22   15 o  5  597.22   16.38  626.74  184.66  576.59  184.59   26.55    4.59  0.99 
1 1 1    6   22   16 o  2   68.91   32.48  106.39   32.30   42.56  211.95  139.33  211.95  0.39 
1 1 1    6   22   17 o  5  353.01   23.69  324.77  281.64  380.51  281.15   74.16  281.15  0.97 
1 1 1    6   22   18 o  2  100.24   44.17  108.97  318.57   63.67  138.16  161.49  138.16  0.17 
1 1 1    6   22   19 x 13       ?       ?  168.16  235.16  132.89  235.16    0.00    0.00  0.00 
1 1 1    6   22   20 o 15  217.57   40.22  166.72  236.83  213.02  236.84   82.53  236.84  0.79 
1 1 1    6   24    0 o 15  712.23   13.77  508.13  180.00  768.51  180.00  112.55  180.00  1.00 
1 1 1    6   24    1 o 16  671.61    9.40  892.61  235.25  418.79  235.79  470.86   55.79  0.97 
1 1 1    6   24    2 o 18  630.67    9.70  686.25   61.27  495.80   60.66  226.47  240.66  0.97 
1 1 1    6   24    3 o 16  690.39   10.50  808.85  167.01  624.34  172.78   87.91  352.78  0.97 
1 1 1    6   24    4 o 19  537.15   10.99  539.19   48.22  485.62   49.20   41.83  229.20  0.94 
1 1 1    6   24    5 o  5   90.44   23.44  262.63   60.70  163.40  230.60  379.35  230.60  0.29 
1 1 1    6   24    6 o 14  849.00   11.81  811.84   12.88  842.18    9.74   26.38    9.74  0.98 
1 1 1    6   24    7 o 12   41.02   19.92  187.83  232.52  177.70   58.38  364.87   58.38  0.12 
1 1 1    6   24    8 o  4   44.16   21.34  205.80  163.78  235.06  345.43  485.95  345.43  0.18 
1 1 1    6   24    9 o 12  812.83   12.74  763.17  157.22  829.73  152.89   66.48  152.89  0.98 
1 1 1    6   24   10 o 13  963.00   13.28  711.31  225.11 1163.76  223.22  427.41  223.22  0.99 
1 1 1    6   24   11 o 19  434.47   14.85  400.62  275.43  402.22  275.87   30.88   95.87  0.96 
1 1 1    6   24   12 o 13  557.94   14.77  492.04  149.76  608.19  151.89  125.91  151.89  0.98 
1 1 1    6   24   13 o  7  406.70   17.76  377.32  316.27  414.93  317.22   44.51  317.22  0.97 
1 1 1    6   24   14 o 18  338.23   18.65  373.22  199.79  283.99  200.36   82.48   20.36  0.96 
1 1 1    6   24   15 o 16  277.55   23.72  307.05   10.29  233.39   11.55   59.40  191.55  0.95 
1 1 1    6   24   16 o  4  162.89   38.73  133.29  284.09  134.29  281.50   14.95  281.50  0.78 
1 1 1    6   24   17 o 14  427.26   20.81  512.42  104.10  364.67  104.24  114.45  284.24  0.99 
1 1 1    6   24   18 o 10  684.38   21.87  565.22  266.42  773.60  266.41  287.50  266.41  0.92 
1 1 1    6   24   19 o 13  127.49   49.02   38.04    8.74   12.04  188.75   39.91  188.75  0.06 
1 1 1    6   24   20 o  4  467.98   22.53  388.60    3.85  577.56    3.85  236.81    3.85  0.98 
1 1 1    6   26    0 o 17  976.10   18.03 1098.19  180.00  843.09  180.00  266.03    0.00  1.00 
1 1 1    6   26    1 o  9  498.94   10.24  543.05  342.14  437.97  340.02   56.14  160.02  0.93 
1 1 1    6   26    2 o 17  682.06   11.20  765.93  126.88  545.32  127.21  232.30  307.21  0.97 
1 1 1    6   26    3 o  9  496.34   10.96  631.65  265.30  300.87  272.32  340.03   92.32  0.95 
1 1 1    6   26    4 o 11  756.98   11.64  621.43   50.74  823.79   42.57  184.73   42.57  0.97 
1 1 1    6   26    5 o  1  424.43   11.09  366.97   65.05  419.57   62.08  100.99   62.08  0.87 
1 1 1    6   26    6 o 14  406.25   12.14  233.40  180.70  419.07  187.12  204.26  187.12  0.78 
1 1 1    6   26    7 o 19  886.46   12.44  715.01   36.08  983.19   32.85  233.47   32.85  0.98 
1 1 1    6   26    8 o 10  502.36   12.27  453.29   82.13  502.31   77.26   57.56   77.26  0.94 
1 1 1    6   26    9 o 10  374.18   13.86  424.12   46.73  231.94   39.66  241.52  219.66  0.94 
1 1 1    6   26   10 o 10 1278.68   17.46 1192.03  349.52 1343.34  350.07  141.67  350.07  1.00 
1 1 1    6   26   11 f  0  205.99   22.63  368.75   64.89  374.97   63.40    0.00    0.00  0.00 
1 1 1    6   26   12 o 10  309.89   19.15  198.13  320.28  358.31  323.54  151.83  323.54  0.91 
1 1 1    6   26   13 o 19  126.94   35.73  137.36  333.91   21.17  337.31  119.94  157.31  0.64 
1 1 1    6   26   14 o  5  277.13   21.44  201.83   23.03  309.25   21.28  111.40   21.28  0.91 
1 1 1    6   26   15 o  8  321.07   21.84  335.56   33.08  298.47   32.14   22.41  212.14  0.96 
1 1 1    6   26   16 o  2  242.69   27.51  244.07    3.46  231.77    3.45    5.71    3.45  0.94 
1 1 1    6   26   17 o 19  314.34   25.15  323.11  274.00  256.86  274.02   35.52   94.02  0.87 
1 1 1    6   26   18 x  2       ?       ?  159.97  182.80  129.82  182.80    0.00    0.00  0.00 
1 1 1    6   26   19 o 11  130.29   50.16   62.00  313.38   12.96  313.38   32.62  133.38  0.22 
1 1 1    6   28    0 o 16  907.00   17.66  845.99  360.00  963.38  360.00  112.77  360.00  1.00 
1 1 1    6   28    1 o  8   34.87   16.90  144.85  204.99  178.47   35.47  363.87   35.47  0.10 
1 1 1    6   28    2 o 19  558.31   11.47  668.53  353.16  370.00  350.39  329.33  170.39  0.96 
1 1 1    6   28    3 o  5  432.79   11.41  311.67   99.48  445.27  107.26  142.02  107.26  0.86 
1 1 1    6   28    4 o 15  478.56   11.46  530.67   36.04  315.76   38.07  267.36  218.07  0.94 
1 1 1    6   28    5 o 16  684.82   11.90  532.13   94.32  783.51  100.96  259.32  100.96  0.95 
1 1 1    6   28    6 o 10  235.22   14.97  234.31  336.13   89.22  341.43  148.61  161.43  0.70 
1 1 1    6   28    7 o 17  524.74   11.46  401.37  237.24  569.87  236.75  149.05  236.75  0.94 
1 1 1    6   28    8 o  3  286.21   13.52  249.48   35.00  238.64   38.08    7.42  218.08  0.85 
1 1 1    6   28    9 o  9  371.11   14.04  472.57  299.60  231.90  303.75  246.76  123.75  0.96 
1 1 1    6   28   10 o 11  222.04   21.57  105.83   48.56  174.02   45.66   85.55   45.66  0.59 
1 1 1    6   28   11 o  8  196.08   24.36  144.42  122.69  156.40  121.44   24.79  121.44  0.73 
1 1 1    6   28   12 f  0  183.30   25.72  156.16   34.90  144.18   37.75    0.00    0.00  0.00 
1 1 1    6   28   13 o  4  614.41   14.96  622.07  127.53  606.25  127.96    1.44  307.96  0.99 
1 1 1    6   28   14 o 18  427.80   16.12  451.21   68.92  408.19   68.93   21.28  248.93  0.98 
1 1 1    6   28   15 o  4  263.01   22.57  208.86  227.78  295.34  229.75   97.51  229.75  0.94 
1 1 1    6   28   16 o 19  250.69   27.73  238.38  172.23  254.47  172.27   32.58  172.27  0.95 
1 1 1    6   28   17 o 19  444.54   21.88  358.63  198.05  395.89  198.01   86.68  198.01  0.79 
1 1 1    6   28   18 o  5  161.06   56.82  189.81    8.16   37.83  188.16  178.97  188.16  0.32 
1 1 1    6   28   19 o  2  306.52   40.62  320.98  160.36  310.51  160.36   38.80  160.36  0.95 
1 1 1    6   30    0 o 19  171.19   27.21   68.92  180.00    5.44  360.00   50.26  360.00  0.11 
1 1 1    6   30    1 f  0  459.39   11.87  217.20  324.78  247.56  331.86    0.00    0.00  0.00 
1 1 1    6   30    2 o 14  748.90   11.52  525.94  117.96  908.88  121.46  382.82  121.46  0.96 
1 1 1    6   30    3 o 16  368.69   12.66  282.17   85.34  342.67   72.68   80.43   72.68  0.82 
1 1 1    6   30    4 o 18  240.53   15.07  161.87   28.95  107.32    7.12   48.88  187.12  0.55 
1 1 1    6   30    5 o  3  919.77   12.65  748.91  194.29 1106.72  200.58  411.04  200.58  0.98 
1 1 1    6   30    6 o 15  630.68   11.91  785.51   56.17  456.23   56.04  320.01  236.04  0.98 
1 1 1    6   30    7 o 18  619.12   11.79  631.45  255.02  592.30  253.90   23.63   73.90  0.98 
1 1 1    6   30    8 o  3  506.82   12.13  397.78  148.84  560.61  151.01  143.13  151.01  0.96 
1 1 1    6   30    9 o 15  289.69   14.99  364.00  224.83  181.28  228.04  179.38   48.04  0.94 
1 1 1    6   30   10 o 12  424.15   14.83  447.78  210.21  383.48  211.84   55.17   31.84  0.97 
1 1 1    6   30   11 o 14  502.99   14.58  460.52  264.00  516.61  265.32   48.70  265.32  0.98 
1 1 1    6   30   12 o 16  168.75   25.35   81.94  150.96  115.66  153.15   30.89  153.15  0.59 
1 1 1    6   30   13 o 17  142.56   37.36  134.20  227.49   68.96  228.64   62.10   48.64  0.70 
1 1 1    6   30   14 o  2  656.80   16.71  660.73  258.05  676.71  258.18   50.28  258.18  0.99 
1 1 1    6   30   15 o 19  212.77   28.33  229.41  181.70  182.00  181.32   33.25    1.32  0.93 
1 1 1    6   30   16 o  1  185.93   44.91  283.95  269.70   20.47   89.65  275.28   89.65  0.63 
1 1 1    6   30   17 o 14  137.09   52.40  410.92  358.95  228.46  178.95  559.18  178.95  0.37 
1 1 1    6   30   18 o  3   99.91   45.02  209.00  215.04   48.97   35.04  202.27   35.04  0.52 
1 1 1    6   30   19 o 11  146.05   51.38  126.46   37.83  123.92   37.83    2.02   37.83  0.84 
1 1 1    6   32    0 o  2  437.52   20.68  214.49  360.00  569.65  360.00  280.57  360.00  0.98 
1 1 1    6   32    1 o 18  251.43   13.92  182.26  187.76  136.50  193.25   82.35   13.25  0.71 
1 1 1    6   32    2 o  3  130.68   23.57   33.27  177.66    8.63   44.25   33.34   44.25  0.06 
1 1 1    6   32    3 o  7  737.47   11.91  650.19    5.04  811.06   10.21  186.48   10.21  0.97 
1 1 1    6   32    4 o  8  804.39   12.08  810.30  136.50  783.04  138.30   14.80  318.30  0.98 
1 1 1    6   32    5 o 13  339.41   12.56  375.52  214.17  245.09  213.33  135.46   33.33  0.92 
1 1 1    6   32    6 o  8  721.89   12.30  626.98  248.30  751.42  247.62   83.41  247.62  0.98 
1 1 1    6   32    7 o 19  259.78   15.33  197.79  356.29  237.54  356.22   30.67  356.22  0.86 
1 1 1    6   32    8 o 10  521.21   12.13  463.33   40.32  524.96   38.48   33.57   38.48  0.97 
1 1 1    6   32    9 o  2  392.91   14.26  365.33  219.93  402.66  221.33   52.02  221.33  0.96 
1 1 1    6   32   10 o  6  327.24   19.38  368.23  354.90  264.04  355.32   97.79  175.32  0.96 
1 1 1    6   32   11 o  6   87.01   33.89   98.17  104.89   30.61  286.78  127.94  286.78  0.38 
1 1 1    6   32   12 o  4  280.68   18.29  263.64  277.88  273.76  277.11   20.71  277.11  0.94 
1 1 1    6   32   13 o 15  354.69   19.49  314.64  244.92  389.56  244.89   93.92  244.89  0.97 
1 1 1    6   32   14 f  0   89.54   38.84  223.23  114.51  211.26  114.69    0.00    0.00  0.00 
1 1 1    6   32   15 o  2  252.77   27.73  134.46  327.94  285.29  327.92  161.65  327.92  0.81 
1 1 1    6   32   16 o 11  532.87   22.77  267.94   45.47  523.83   45.45  296.90   45.45  0.70 
1 1 1    6   32   17 o  1  125.01   48.64  142.27  215.95   43.98   35.95  147.42   35.95  0.24 
1 1 1    6   32   18 o 11  141.80   48.77   27.61  206.73   32.19  206.73    8.41  206.73  0.20 
1 1 1    6   34    0 o  1  249.02   23.94   19.13  180.00   23.71    0.00   11.97    0.00  0.07 
1 1 1    6   34    1 o 18  637.03   11.51  551.47   46.72  677.12   44.73  116.47   44.73  0.97 
1 1 1    6   34    2 o  1 1060.29   12.99 1024.52   42.72 1096.72   42.72   92.05   42.72  0.99 
1 1 1    6   34    3 o  7  394.81   11.95  378.64  158.68  382.38  156.89   26.65  156.89  0.93 
1 1 1    6   34    4 o 19  206.63   15.21  173.78  318.41  132.54  328.78   38.30  148.78  0.73 
1 1 1    6   34    5 o 15  166.34   20.85  263.13   90.60   11.03   84.81  245.65  264.81  0.80 
1 1 1    6   34    6 o 15  434.02   12.24  419.07  336.38  379.40  338.08   79.89  158.08  0.97 
1 1 1    6   34    7 o 15  140.72   23.96  139.14   50.59   29.78   46.48  121.69  226.48  0.64 
1 1 1    6   34    8 o  2  216.70   16.45  225.29  119.80  153.44  121.77   75.87  301.77  0.88 
1 1 1    6   34    9 o 15  168.76   26.85  272.24  341.98   27.78  339.42  240.12  159.42  0.88 
1 1 1    6   34   10 o  7  371.81   16.05  344.09   86.61  378.49   86.38   41.45   86.38  0.96 
1 1 1    6   34   11 o  4  299.41   19.34  289.96  353.59  286.43  355.14    5.43  355.14  0.95 
1 1 1    6   34   12 o 14  221.86   27.23  188.39  121.18  219.24  121.63   39.49  121.63  0.90 
1 1 1    6   34   13 o 13  371.26   17.64  424.61   42.01  328.29   42.01   71.01  222.01  0.98 
1 1 1    6   34   14 o 10  210.41   35.35  158.77   51.81  231.31   52.06   83.90   52.06  0.90 
1 1 1    6   34   15 o  4  152.61   51.27  190.77   95.17   86.04  275.26  251.76  275.26  0.26 
1 1 1    6   34   16 o 15   86.08   39.38  189.25  145.59  120.34  325.59  266.11  325.59  0.15 
1 1 1    6   34   17 o  7  106.52   45.60   80.88  237.12    0.70   57.12   63.59   57.12  0.29 
1 1 1    6   36    0 o 13  510.40   19.22  544.06  360.00  475.56  360.00   69.68  180.00  1.00 
1 1 1    6   36    1 o 18  294.03   13.44  323.24   74.02  203.85   72.43  136.12  252.43  0.92 
1 1 1    6   36    2 o 12  204.93   16.54  192.70  248.73  133.85  244.94   54.76   64.94  0.79 
1 1 1    6   36    3 o  2  163.64   19.49  221.35  189.79   39.94  184.63  169.64    4.63  0.76 
1 1 1    6   36    4 o 14   80.13   28.04  172.64  312.78   95.49  128.51  261.15  128.51  0.44 
1 1 1    6   36    5 o  6  187.89   19.41  112.54  354.98  124.51  352.68   27.80  352.68  0.59 
1 1 1    6   36    6 o 12  394.40   12.98  413.91  214.30  338.49  215.55   85.02   35.55  0.97 
1 1 1    6   36    7 o  2  442.43   13.28  387.86  272.82  466.64  274.67   74.68  274.67  0.97 
1 1 1    6   36    8 o 17  368.40   17.54  222.88  208.28  471.56  207.00  252.40  207.00  0.94 
1 1 1    6   36    9 o  3  132.66   31.12   69.76  332.46   42.84  333.62   26.99  153.62  0.42 
1 1 1    6   36   10 o 12   76.14   31.59   48.33  239.44   18.20   59.85   66.81   59.85  0.20 
1 1 1    6   36   11 o  4  425.43   16.26  407.43  193.87  443.55  192.76   54.71  192.76  0.98 
1 1 1    6   36   12 o 15  306.18   18.69  259.67  178.23  340.48  177.40   93.45  177.40  0.96 
1 1 1    6   36   13 o 16  324.38   24.68  346.37  193.30  308.12  193.09   15.76   13.09  0.97 
1 1 1    6   36   14 o  3  158.24   48.65  362.84  202.59  142.38   22.63  462.87   22.63  0.56 
1 1 1    6   36   15 x 15       ?       ?  185.97  137.81  148.99  137.81    0.00    0.00  0.00 
1 1 1    6   36   16 o  2  240.80   35.01  230.93  284.78  232.52  284.78   67.62  284.78  0.83 
1 1 1    6   36   17 o  3  216.82   36.56  170.37  102.47  241.59  102.47   84.75  102.47  0.92 
1 1 1    6   38    0 o  1  447.70   19.01  392.16  180.00  503.33  180.00  111.27  180.00  1.00 
1 1 1    6   38    1 o 15  499.57   11.79  535.80  283.89  429.00  281.53  118.80  101.53  0.98 
1 1 1    6   38    2 o 17  419.75   12.48  424.68  109.91  386.90  109.69   37.28  289.69  0.97 
1 1 1    6   38    3 o  1  151.84   23.09  214.39  233.48   42.26  234.81  144.91   54.81  0.76 
1 1 1    6   38    4 o 12  578.99   13.80  670.88  163.89  465.63  161.92  210.65  341.92  0.99 
1 1 1    6   38    5 o 13  283.82   16.66  254.15  230.83  270.82  230.40   15.77  230.40  0.93 
1 1 1    6   38    6 o 18  344.47   17.08  257.51  227.61  393.79  230.36  138.52  230.36  0.94 
1 1 1    6   38    7 o 19  106.52   34.31   37.30  278.22    3.11  278.92   38.09   98.92  0.21 
1 1 1    6   38    8 o  5  187.47   26.27  221.44   53.79  112.99   54.29  101.89  234.29  0.87 
1 1 1    6   38    9 o 15  355.56   15.61  382.27  219.22  324.70  219.57   39.35   39.57  0.97 
1 1 1    6   38   10 o  5  388.75   15.93  388.10  113.97  391.68  113.60   24.91  113.60  0.98 
1 1 1    6   38   11 o 18  328.87   20.05  367.92  348.37  291.87  348.52   56.48  168.52  0.97 
1 1 1    6   38   12 o  7  261.56   20.64  251.64   47.88  266.78   48.24   33.22   48.24  0.96 
1 1 1    6   38   13 f  0   55.51   27.18  142.88   82.23  127.81   82.03    0.00    0.00  0.00 
1 1 1    6   38   14 o  8  128.85   45.54   92.00   95.51   55.02  275.51  130.41  275.51  0.08 
1 1 1    6   38   15 o  3  213.11   37.21  179.68  330.11  123.83  330.11    3.50  150.11  0.59 
1 1 1    6   38   16 o  8  107.73   46.29   96.92  126.78   22.29  126.78   61.70  306.78  0.49 
1 1 1    6   40    0 o 12   72.80   45.86   56.65  180.00   32.48  360.00   94.47  360.00  0.20 
1 1 1    6   40    1 o 17  203.19   19.53  157.48   25.42  174.63   25.78   16.38   25.78  0.82 
1 1 1    6   40    2 o 15  241.19   20.69  247.47  180.72  182.46  182.49   75.90    2.49  0.91 
1 1 1    6   40    3 o  3  442.35   15.21  347.43   20.11  507.93   20.94  159.96   20.94  0.97 
1 1 1    6   40    4 o  6  337.16   18.18  246.27  276.89  390.51  275.92  148.17  275.92  0.94 
1 1 1    6   40    5 o  7  210.21   24.74  226.40  107.14  151.03  108.77   71.77  288.77  0.89 
1 1 1    6   40    6 o 18  104.89   33.69   89.11  192.23    1.42  194.77   82.62   14.77  0.41 
1 1 1    6   40    7 o 13  313.78   16.96  387.60   50.13  236.55   50.89  131.05  230.89  0.96 
1 1 1    6   40    8 o 15  133.77   33.04   84.19  301.76   64.04  300.80   16.97  120.80  0.54 
1 1 1    6   40    9 o  6  488.43   14.60  489.30   39.85  491.80   40.16   20.60   40.16  0.99 
1 1 1    6   40   10 o 11  259.12   18.79  359.38  333.17  162.97  333.85  174.84  153.85  0.97 
1 1 1    6   40   11 o 18  148.11   31.32  103.23  249.47  130.82  250.61   33.91  250.61  0.77 
1 1 1    6   40   12 o  7  106.00   38.40  101.05  257.35   59.46   77.43  149.57   77.43  0.14 
1 1 1    6   40   13 o  8  207.67   36.20   11.50  185.99    2.95    5.97   12.44    5.97  0.02 
1 1 1    6   40   14 o 15   65.11   31.82   79.60   30.62   46.86  210.63  104.30  210.63  0.08 
1 1 1    6   40   15 o  4  211.74   32.27  203.23  169.08  203.18  169.08   33.90  169.08  0.88 
1 1 1    6   42    0 o 10  645.04   22.35  522.07  360.00  776.47  360.00  262.86  360.00  1.00 
1 1 1    6   42    1 o  2  542.36   16.73  477.07   23.14  596.49   23.09  128.26   23.09  0.98 
1 1 1    6   42    2 o 15  467.13   18.68  339.26   43.64  583.41   42.52  261.78   42.52  0.97 
1 1 1    6   42    3 o  8  174.82   33.00  165.20  345.65  118.24  344.73   43.36  164.73  0.80 
1 1 1    6   42    4 o 14  151.20   35.95  218.63   52.72   40.55   52.01  168.45  232.01  0.83 
1 1 1    6   42    5 o  1  174.54   36.04  245.04  279.02   74.90  277.80  155.80   97.80  0.88 
1 1 1    6   42    6 o 18  235.67   23.29  256.47  291.00  189.10  291.82   60.38  111.82  0.93 
1 1 1    6   42    7 o  1   87.94   34.05  187.96  263.44   52.71   82.64  228.10   82.64  0.70 
1 1 1    6   42    8 o 17  146.43   33.73  175.82  223.46   81.31  222.45   83.53   42.45  0.84 
1 1 1    6   42    9 o  4  488.11   14.60  469.59  207.15  523.40  207.07   82.85  207.07  0.99 
1 1 1    6   42   10 o  7  312.01   18.80  392.84  230.68  246.23  230.64  118.17   50.64  0.98 
1 1 1    6   42   11 o  8   64.10   30.09  217.46  100.32  170.98  280.33  362.23  280.33  0.16 
1 1 1    6   42   12 o 14   66.34   31.74   83.14  153.99   62.95  333.99  130.92  333.99  0.04 
1 1 1    6   42   13 o  1  168.57   35.37  184.10  194.75   12.75  194.75  120.15   14.75  0.43 
1 1 1    6   42   14 o 15   82.17   36.57   90.11   68.92   20.14  248.92   94.01  248.92  0.33 
1 1 1    6   44    0 o 18  468.59   21.82  427.17  180.00  524.92  180.00  112.67  180.00  1.00 
1 1 1    6   44    1 o  9  290.84   18.99  281.96  168.05  281.22  166.78   11.63  166.78  0.95 
1 1 1    6   44    2 o  9  251.78   23.55  169.23   78.55  289.21   77.90  128.66   77.90  0.89 
1 1 1    6   44    3 o  3  126.11   38.93  157.24  135.92   31.45  137.21  119.95  317.21  0.72 
1 1 1    6   44    4 o  9  238.78   26.45  255.15  246.74  204.98  247.94   34.98   67.94  0.93 
1 1 1    6   44    5 o 15  275.63   27.17  243.77   96.04  292.16   95.50   65.11   95.50  0.94 
1 1 1    6   44    6 o 11  198.34   27.51  202.59   86.67  169.91   87.02   20.74  267.02  0.91 
1 1 1    6   44    7 o  8  219.21   26.42  258.94  130.22  167.35  129.61   78.60  309.61  0.94 
1 1 1    6   44    8 o 19  133.90   43.40   78.64  299.47   84.16  298.13   13.08  298.13  0.58 
1 1 1    6   44    9 o 16  159.61   33.52  127.25  241.09   19.27  240.93   96.00   60.93  0.42 
1 1 1    6   44   10 o 12  236.14   33.24  287.50  338.94    9.37  158.96  257.40  158.96  0.51 
1 1 1    6   44   11 f  0   60.66   29.38  156.42  253.23  124.73  253.23    0.00    0.00  0.00 
1 1 1    6   44   12 o 18  226.83   32.70  209.96  191.57  153.19  191.57    4.16  191.57  0.67 
1 1 1    6   44   13 o  8  266.19   26.10  321.52  302.92  235.95  302.93   30.05  122.93  0.94 
1 1 1    6   46    0 o  2   65.70   40.78   77.22    0.00   26.79  180.00   94.73  180.00  0.31 
1 1 1    6   46    1 o  5   52.37   25.49   96.59  277.69   53.65   97.37  141.55   97.37  0.33 
1 1 1    6   46    2 o 17   87.62   35.65   44.47  166.34    1.72  171.86   40.69  351.86  0.25 
1 1 1    6   46    3 o  7  172.04   37.37   63.47  132.26  143.40  135.50   81.73  135.50  0.60 
1 1 1    6   46    4 o  9  139.98   37.48  149.17   24.86   83.90   25.57   56.20  205.57  0.80 
1 1 1    6   46    5 o 13  345.47   23.56  287.46  141.41  401.35  141.27  133.15  141.27  0.97 
1 1 1    6   46    6 o  3  397.69   20.31  406.67  329.74  401.10  329.82   20.34  329.82  0.98 
1 1 1    6   46    7 f  0  424.59   20.87  344.67   20.05  315.05   20.07    0.00    0.00  0.00 
1 1 1    6   46    8 x 13       ?       ?  135.02  193.00  118.01  192.97    0.00    0.00  0.00 
1 1 1    6   46    9 o  4  481.61   22.69  148.66  344.23  275.50  344.22  151.01  344.22  0.42 
1 1 1    6   46   10 o 11  248.04   24.71  378.72  157.80   42.86  157.80  246.77  337.80  0.67 
1 1 1    6   46   11 o  6  103.75   39.65   59.26  296.54    7.16  116.54   49.27  116.54  0.17 
1 1 1    6   46   12 o  7  241.94   27.84  224.00  298.21  254.25  298.21   62.63  298.21  0.92 
1 1 1    6   48    0 o 18  129.26   47.94  175.31  360.00   80.50  360.00   82.18  180.00  0.94 
1 1 1    6   48    1 o 19   87.26   34.31   15.40   71.15    3.72   71.63   10.71  251.63  0.10 
1 1 1    6   48    2 o 18  191.21   29.18  201.66  150.33  163.85  149.80   23.48  329.80  0.92 
1 1 1    6   48    3 o 14  377.27   20.37  245.22  248.94  503.50  248.56  274.52  248.56  0.97 
1 1 1    6   48    4 f  0  364.59   22.16  349.41  218.19  322.32  218.06    0.00    0.00  0.00 
1 1 1    6   48    5 o 11  383.54   23.60  427.72  304.36  311.54  304.38   72.03  124.38  0.91 
1 1 1    6   48    6 o 15  318.44   25.20  389.51  319.27  146.50  319.24  192.47  139.24  0.76 
1 1 1    6   48    7 o  4  562.91   20.72  349.01  243.34  578.92  243.35  285.68  243.35  0.77 
1 1 1    6   48    8 o  2   59.85   29.35   54.61  338.89   39.56  158.89   82.41  158.89  0.03 
1 1 1    6   48    9 o 14  188.94   35.18  231.63  141.17   48.68  141.17  118.04  321.17  0.57 
1 1 1    6   48   10 o 11  316.27   19.43  375.17   73.85  309.08   73.85   19.06   73.85  0.95 
1 1 1    6   48   11 o  4  191.12   37.62  159.60  109.00  193.89  109.00   49.61  109.00  0.88 
1 1 1    6   50    0 x 19       ?       ?   27.46    0.00   24.47    0.00    0.00    0.00  0.00 
1 1 1    6   50    1 x 19       ?       ?  111.12  102.57   97.85  102.66    0.00    0.00  0.00 
1 1 1    6   50    2 o  1  151.28   41.26  112.73  229.81   48.79   49.75  146.94   49.75  0.16 
1 1 1    6   50    3 o 10  411.91   21.31  313.76  302.09  325.17  302.14   55.75  302.14  0.72 
1 1 1    6   50    4 o 19  548.11   20.99  269.00   39.60  536.79   39.61  310.25   39.61  0.70 
1 1 1    6   50    5 o  7   96.30   39.57  313.61  199.87  214.24   19.87  468.58   19.87  0.21 
1 1 1    6   50    6 f  0  242.22   27.44  262.18  252.19  201.52  252.19    0.00    0.00  0.00 
1 1 1    6   50    7 o 18  126.68   51.84  190.41  134.99   50.13  314.99  187.08  314.99  0.34 
1 1 1    6   50    8 o 19  348.78   29.71  267.86  214.84  440.77  214.84  240.23  214.84  0.92 
1 1 1    6   50    9 o  8  191.35   42.75  106.32  100.86  185.98  100.86   95.04  100.86  0.72 
1 1 1    6   50   10 o  4  220.50   30.97  235.84  201.33  197.94  201.33   31.39   21.33  0.97 
1 1 1    6   52    0 o  8  239.22   34.07  186.93  180.00   33.91  180.00  111.60  360.00  0.38 
1 1 1    6   52    1 o  6  235.64   24.96  352.72  239.38    8.50  239.38  264.71   59.38  0.60 
1 1 1    6   52    2 o  1   89.12   36.74  156.00   67.57   95.08  247.57  214.13  247.57  0.13 
1 1 1    6   52    3 o  6  264.20   25.59  216.49   67.35  135.47   67.35   25.61  247.35  0.56 
1 1 1    6   52    4 o 19  230.81   31.82  235.40  172.67  138.35  172.67   30.56  352.67  0.67 
1 1 1    6   52    5 o 17  333.65   23.59  346.92  350.31  370.64  350.31  123.12  350.31  0.93 
1 1 1    6   52    6 o  1  219.44   35.04  131.30   34.40  221.01   34.40  118.19   34.40  0.74 
1 1 1    6   52    7 o  3  335.23   35.03  308.13  225.89  376.84  225.89  110.50  225.89  0.96 
1 1 1    6   52    8 o 11  163.63   49.11   87.94   66.91  172.94   66.91   88.80   66.91  0.79 
1 1 1    6   54    0 o 18  563.55   60.91  638.78  180.00  631.82  180.00  136.55  180.00  1.00 
1 1 1    6   54    1 o 19  159.20   49.89  153.60   35.46   84.32   35.46   35.74  215.46  0.64 
1 1 1    6   54    2 o 18  230.85   29.18  239.07   63.57  220.40   63.57   29.03   63.57  0.89 
1 1 1    6   54    3 f  0  268.02   33.89  212.71  306.85  176.93  306.85    0.00    0.00  0.00 
1 1 1    6   54    4 o 17  578.00   22.27  532.42  322.96  677.01  322.96  210.97  322.96  0.99 
1 1 1    6   54    5 o  9  125.21   42.04   98.60  192.13   88.75  192.13    3.04   12.13  0.72 
1 1 1    7    1    0 o  4  652.18   17.54  708.98  180.00  807.91    0.00  311.46    0.00  1.00 
1 1 1    7    1    1 o 14 1025.06   14.54 1788.44  128.77 1091.50  111.47  158.79  111.47  0.99 
1 1 1    7    1    2 f  0  421.65   10.05  674.41  348.67  642.75  315.10    0.00    0.00  0.00 
1 1 1    7    1    3 o  7  612.70   11.16  638.09   37.31  633.89   59.22   88.92   59.22  0.96 
1 1 1    7    1    4 o  8  378.18   10.18  852.61  253.94  249.19  254.45  198.26   74.45  0.92 
1 1 1    7    1    5 o  1  318.66   10.36  361.87  131.49  261.82  125.65    0.10  125.66  0.82 
1 1 1    7    1    6 o 18  313.67    9.69  219.51  253.21  264.20  290.53   52.89  290.53  0.76 
1 1 1    7    1    7 o 15  295.01    9.26  328.79  307.57  204.44  318.29   56.53  138.29  0.79 
1 1 1    7    1    8 o 19  633.02   10.06  828.05  228.06  536.85  232.89  149.23   52.89  0.97 
1 1 1    7    1    9 o 17  719.32   10.73  516.04   33.85  820.21   35.55  256.05   35.55  0.96 
1 1 1    7    1   10 o  9 1555.80   19.04 1585.23  262.20 1539.05  263.89   13.31   83.89  0.99 
1 1 1    7    1   11 o  1  332.51   12.26  447.91  243.36  161.96  239.69  258.92   59.69  0.88 
1 1 1    7    1   12 o 14  950.13   15.03  985.31   41.17  913.44   42.73   38.29  222.73  0.98 
1 1 1    7    1   13 o 19  423.54   13.76  613.34   74.95  246.04   75.50  307.60  255.50  0.94 
1 1 1    7    1   14 o 10  512.04   14.07  599.42  346.83  358.72  345.14  279.13  165.14  0.97 
1 1 1    7    1   15 f  0  341.22   14.89  167.10  186.75  158.01  186.00    0.00    0.00  0.00 
1 1 1    7    1   16 o 13   63.82   29.84   51.32  260.50   39.00   71.74  100.68   71.74  0.18 
1 1 1    7    1   17 o 17  124.54   37.46  154.85  357.10   15.37  356.76  134.91  176.76  0.67 
1 1 1    7    1   18 o  6   82.11   34.80  159.65   36.49   56.30  217.29  211.34  217.29  0.60 
1 1 1    7    1   19 o  8  513.61   20.85  554.29  219.27  492.14  219.37   31.86   39.37  0.99 
1 1 1    7    1   20 o 14  255.46   57.82  371.52  129.33   71.19  129.31  261.19  309.31  0.79 
1 1 1    7    1   21 o 13  117.11   55.66   93.26  105.99   49.83  286.00  121.85  286.00  0.09 
1 1 1    7    1   22 o  1  212.59   69.45  180.76    1.60  184.81    1.60   33.51    1.60  0.79 
1 1 1    7    3    0 o 19   45.17   22.24  104.41  360.00   50.98  180.00  106.68  180.00  0.05 
1 1 1    7    3    1 o  6  237.15    9.26 1021.26   46.49   50.01   79.55  296.91  259.55  0.84 
1 1 1    7    3    2 o 19  575.72   10.25  783.50  122.24  524.06  188.20   60.71    8.20  0.96 
1 1 1    7    3    3 o 13  224.91   11.04  418.22   58.97  101.27  313.29   59.37  133.29  0.58 
1 1 1    7    3    4 o 18  676.58   11.61  682.82  209.78  670.61  147.80   28.73  147.80  0.97 
1 1 1    7    3    5 o 13  360.07   10.84  514.14  183.28  243.49   87.65  164.58  267.65  0.90 
1 1 1    7    3    6 o 19  226.31   11.20  209.91  328.86   29.69  356.04  295.77  176.04  0.78 
1 1 1    7    3    7 o 16  548.19   10.17  543.40  188.21  514.54  188.33   12.31    8.33  0.95 
1 1 1    7    3    8 o 13  128.09   12.90  302.45  132.49  151.68  280.32  439.67  280.32  0.53 
1 1 1    7    3    9 o 12   66.74   20.51   13.60   16.07   78.43   80.13  170.24   80.13  0.10 
1 1 1    7    3   10 o  4  732.32   11.75  906.59  104.04  585.73  100.17  255.75  280.17  0.97 
1 1 1    7    3   11 o  9 1088.34   14.67  980.55  116.03 1182.63  120.17  222.31  120.17  0.98 
1 1 1    7    3   12 o 17 1072.85   14.91  849.64  139.46 1215.20  139.92  322.14  139.92  0.98 
1 1 1    7    3   13 o 10  537.17   13.86  454.48  354.09  585.61  358.39  157.18  358.39  0.94 
1 1 1    7    3   14 o 11  626.21   14.52  585.90  261.75  636.02  262.83   48.81  262.83  0.98 
1 1 1    7    3   15 o 13  286.26   16.60  280.33  102.49  244.81   95.87   34.32  275.87  0.92 
1 1 1    7    3   16 o  5  474.48   16.53  464.66  343.05  460.74  343.15    5.23  163.15  0.98 
1 1 1    7    3   17 o  1  250.24   25.47  293.45    3.19  181.36    2.74  103.01  182.74  0.93 
1 1 1    7    3   18 o  2  321.70   22.32  284.39  222.04  344.42  222.86   74.17  222.86  0.96 
1 1 1    7    3   19 o 11  137.98   43.66  187.47    8.23   53.12    7.42  124.38  187.42  0.84 
1 1 1    7    3   20 o 15  133.43   56.10  274.26    4.45  125.30  184.47  369.15  184.47  0.44 
1 1 1    7    3   21 o 11  150.09   63.81   46.94  315.00   17.35  135.00   53.36  135.00  0.06 
1 1 1    7    3   22 o 10  124.21   48.15   91.98  249.24   40.79  249.24   36.96   69.24  0.48 
1 1 1    7    5    0 o  3  592.94   15.67 1010.84  360.00  844.11  180.00  757.44  180.00  0.78 
1 1 1    7    5    1 o 12  298.51    9.04  393.87   61.36  254.29  349.11   85.32  349.11  0.71 
1 1 1    7    5    2 o 13  633.83   10.16  375.22   13.15  630.73   88.43   36.11   88.43  0.97 
1 1 1    7    5    3 f  0  377.75    9.20  776.62  134.59  368.73  176.67    0.00    0.00  0.00 
1 1 1    7    5    4 o 14  588.50    9.80  468.18  338.36  429.82  291.95  280.28  111.95  0.97 
1 1 1    7    5    5 o  7  500.54   10.41  628.59  193.61  389.48  165.62  173.50  345.62  0.95 
1 1 1    7    5    6 o 18  240.90   10.80  792.24  248.64   24.43  256.09  350.52   76.09  0.83 
1 1 1    7    5    7 f  0  889.81   11.61  697.08   24.26  815.88   33.12    0.00    0.00  0.00 
1 1 1    7    5    8 o 18  481.45   10.04  453.01   40.65  402.09   39.62   98.13  219.62  0.94 
1 1 1    7    5    9 o 17  682.58   11.48  968.98  271.64  552.42  272.57  220.60   92.57  0.97 
1 1 1    7    5   10 o 11  695.22   12.45  826.41   27.58  616.89   28.27  113.20  208.27  0.97 
1 1 1    7    5   11 o 13 1615.09   19.78 1575.89  281.57 1632.49  283.12   55.43  283.12  0.99 
1 1 1    7    5   12 o 13  830.51   13.84  791.17  274.39  808.41  275.94    3.97   95.94  0.98 
1 1 1    7    5   13 o  3  314.58   15.31  251.50  226.35  241.67  233.07   56.50   53.07  0.86 
1 1 1    7    5   14 o 14  847.53   16.41  740.34  195.12  931.92  195.28  190.80  195.28  0.99 
1 1 1    7    5   15 o  8  250.36   21.02  311.00  266.84  155.12  264.76  145.49   84.76  0.91 
1 1 1    7    5   16 o  9  591.61   16.73  547.15  253.07  624.73  253.84   85.22  253.84  0.98 
1 1 1    7    5   17 o  9  299.17   23.08  304.05  134.35  270.37  134.78   25.17  314.78  0.95 
1 1 1    7    5   18 f  0  144.35   43.76  262.80   48.91  251.03   48.88    0.00    0.00  0.00 
1 1 1    7    5   19 o  7  243.18   30.84  268.06   63.75  209.42   63.37   42.39  243.37  0.95 
1 1 1    7    5   20 x  5       ?       ?  185.68   66.44  164.41   66.40    0.00    0.00  0.00 
1 1 1    7    5   21 o  2  128.06   49.33   84.62  261.95   36.53   81.95  100.60   81.95  0.11 
1 1 1    7    5   22 o  9  104.06   46.91  130.44  205.62    7.94  205.62  104.43   25.62  0.58 
1 1 1    7    7    0 o 18  183.98   13.36  613.72  180.00   36.20  180.00  391.67  180.00  0.87 
1 1 1    7    7    1 o 12  427.32   10.33  193.67   31.07  508.89  128.37  362.97  128.37  0.77 
1 1 1    7    7    2 o 14  820.70   10.23 1939.42  288.96  811.85  313.01   14.15  313.01  0.98 
1 1 1    7    7    3 o 12  560.40    8.87  733.63  244.72  460.33  222.96  157.88   42.96  0.96 
1 1 1    7    7    4 o  2  180.42    9.98  477.75  132.27    6.50  168.11   21.20  348.11  0.09 
1 1 1    7    7    5 o 17  520.79    9.64  721.17  299.05  345.45  300.74  308.55  120.74  0.96 
1 1 1    7    7    6 o 18  601.01   10.01  759.04  288.53  556.05  290.38   42.56  110.38  0.96 
1 1 1    7    7    7 o 19  145.53   13.64  194.16  258.85   67.54  152.63  265.30  152.63  0.45 
1 1 1    7    7    8 o 14  959.19   11.27  705.66  211.07 1101.24  206.46  322.42  206.46  0.98 
1 1 1    7    7    9 o 14  471.18   10.92  479.36  220.40  457.43  224.99   51.03  224.99  0.92 
1 1 1    7    7   10 f  0  510.62   11.92  840.20  239.52  720.45  240.10    0.00    0.00  0.00 
1 1 1    7    7   11 o  9  547.64   13.74  439.31  286.50  593.59  288.31  171.93  288.31  0.93 
1 1 1    7    7   12 o 12  828.55   14.94  682.83  343.94  961.24  341.65  314.00  341.65  0.97 
1 1 1    7    7   13 f  0   79.49   30.69  116.75  159.99  135.98  156.89    0.00    0.00  0.00 
1 1 1    7    7   14 o 15  971.59   16.63  837.41  190.42 1067.93  192.43  210.35  192.43  0.99 
1 1 1    7    7   15 o  4  546.64   15.36  623.72  140.16  435.87  141.40  202.13  321.40  0.98 
1 1 1    7    7   16 o 13  698.52   16.71  670.09  109.29  713.47  110.67   44.96  110.67  0.99 
1 1 1    7    7   17 o 17  344.40   21.41  285.03  306.24  379.81  307.37  104.84  307.37  0.95 
1 1 1    7    7   18 o  9  550.32   20.28  591.16  248.29  527.91  248.38   32.05   68.38  0.99 
1 1 1    7    7   19 o  4  488.18   22.03  408.68  287.53  579.14  287.52  196.52  287.52  0.99 
1 1 1    7    7   20 o  9  310.03   34.92  366.77  260.60  147.52  260.64  173.53   80.64  0.76 
1 1 1    7    7   21 f  0  135.48   54.85  144.03  300.95  106.91  300.95    0.00    0.00  0.00 
1 1 1    7    7   22 o  7   93.66   43.57   76.84  253.56    9.16  253.56   58.91   73.56  0.41 
1 1 1    7    9    0 o 16  408.85   14.84  126.31  180.00  438.26    0.00   62.56    0.00  1.00 
1 1 1    7    9    1 o 16  643.55   10.43  637.59  225.91  519.07  248.96  213.85   68.96  0.97 
1 1 1    7    9    2 o  8  564.31    8.56  520.14   42.69  588.98   20.25  103.51   20.25  0.95 
1 1 1    7    9    3 o 15  664.53    9.17  922.02   13.67  766.31    6.64  255.71    6.64  0.96 
1 1 1    7    9    4 o  9  443.73    8.60  518.83  345.04  414.28  325.15    9.97  325.15  0.92 
1 1 1    7    9    5 o 12  871.74   11.12 1292.40  214.83  810.35  223.00   92.17   43.00  0.98 
1 1 1    7    9    6 o 18  626.66   10.06  656.46  112.02  678.85  103.45  159.83  103.45  0.96 
1 1 1    7    9    7 o 15 1131.98   13.13  772.21  191.47 1299.94  195.07  367.24  195.07  0.99 
1 1 1    7    9    8 o  9   84.98   22.34  102.33  223.67   16.40  288.79   37.95  288.79  0.03 
1 1 1    7    9    9 o 11  194.16   14.08  176.39  247.41    9.87  250.06   36.76   70.06  0.15 
1 1 1    7    9   10 o 14 1000.66   13.60  965.24   20.27 1063.79   25.59  161.69   25.59  0.98 
1 1 1    7    9   11 o  2  230.34   16.39  345.93  316.50    2.38  325.95  344.86  145.95  0.76 
1 1 1    7    9   12 x  5       ?       ?  143.01   84.45  170.89   64.32    0.00    0.00  0.00 
1 1 1    7    9   13 o  9  224.74   20.20  346.49  210.70   51.50  208.08  271.47   28.08  0.83 
1 1 1    7    9   14 o  2  265.03   18.90  243.99   30.09  213.96   32.91   40.35  212.91  0.88 
1 1 1    7    9   15 o  2  515.34   15.67  510.59   45.45  491.61   45.21   24.32  225.21  0.98 
1 1 1    7    9   16 o  3  725.03   18.31  705.86  340.12  742.02  340.21   48.30  340.22  0.99 
1 1 1    7    9   17 o  4  109.28   38.64  127.83  262.02    2.26   80.41  127.92   80.41  0.56 
1 1 1    7    9   18 o 18  287.29   26.30  315.67   64.53  251.91   64.35   46.47  244.35  0.96 
1 1 1    7    9   19 o 14  409.28   24.92  447.05  113.94  387.03  114.07   31.26  294.07  0.98 
1 1 1    7    9   20 o  5  525.95   29.98  379.60  173.56  557.73  173.59  230.24  173.59  0.84 
1 1 1    7    9   21 f  0  297.39   41.83  181.33  176.18  130.98  176.18    0.00    0.00  0.00 
1 1 1    7    9   22 o 13  399.91   33.68  406.66  119.68  412.45  119.68   38.99  119.68  0.98 
1 1 1    7   11    0 o 12  326.76   13.84  471.23  180.00  169.49  180.00  311.54  360.00  1.00 
1 1 1    7   11    1 o 16  256.76   10.47  419.46  105.05   43.61   55.77  354.98  235.77  0.86 
1 1 1    7   11    2 f  0  328.80    8.98  618.58   12.50  280.99  316.94    0.00    0.00  0.00 
1 1 1    7   11    3 o  4  183.52    9.33  466.07   74.25   19.30  104.68   77.66  284.68  0.32 
1 1 1    7   11    4 o 13  585.67    9.11  733.67  192.16  600.61  188.63   83.72  188.63  0.95 
1 1 1    7   11    5 o 18  364.94    8.97  472.22  187.60  309.21  186.32   20.17    6.32  0.87 
1 1 1    7   11    6 o  7   73.10   20.65  132.20   56.45  137.00  175.82  304.30  175.82  0.21 
1 1 1    7   11    7 o  9 1079.92   10.92  910.60  303.07 1223.09  299.20  319.03  299.20  0.98 
1 1 1    7   11    8 o 14  229.87   10.72   18.56  126.21   78.79  134.10  100.67  314.10  0.56 
1 1 1    7   11    9 o 12  956.49   12.41 1113.33   42.98  828.42   41.72  226.44  221.72  0.98 
1 1 1    7   11   10 o  1  938.08   13.34  745.70  210.44 1026.94  208.47  217.67  208.47  0.98 
1 1 1    7   11   11 o 11  719.88   13.61  450.52  274.93  945.00  273.74  532.52  273.74  0.94 
1 1 1    7   11   12 o 19  571.56   14.76  558.09   73.51  503.01   76.73   90.30  256.73  0.96 
1 1 1    7   11   13 o 13  117.02   31.18  146.90   35.65   48.40  218.16  179.93  218.16  0.36 
1 1 1    7   11   14 o  7   77.17   30.65   58.49  192.93   48.33   12.04  128.80   12.04  0.21 
1 1 1    7   11   15 o 11  337.66   16.44  234.43  181.75  384.76  187.56  142.46  187.56  0.93 
1 1 1    7   11   16 o  7  295.77   22.81  403.38  244.85  166.52  246.13  233.27   66.13  0.96 
1 1 1    7   11   17 o  3  350.95   20.90  361.92  130.61  334.81  130.04    6.90  310.04  0.96 
1 1 1    7   11   18 o 10  225.61   39.91  261.01  174.97  172.90  174.08   73.28  354.08  0.93 
1 1 1    7   11   19 o  9  344.60   31.22  325.14  275.86  367.66  275.79   64.91  275.79  0.97 
1 1 1    7   11   20 o 11  717.47   29.82  251.14  124.88  896.25  124.88  683.34  124.88  0.77 
1 1 1    7   11   21 o 19  192.15   64.59  261.56   43.21   89.30   43.21   93.17  223.21  0.71 
1 1 1    7   11   22 o  1  197.07   62.11  250.19  293.57  126.22  293.57  113.62  113.57  0.93 
1 1 1    7   13    0 o 19  501.98   13.57 1045.18  180.00  486.55  180.00   30.76  360.00  1.00 
1 1 1    7   13    1 o  8  457.90   11.44  661.12  119.59  386.94  139.05   83.18  319.05  0.94 
1 1 1    7   13    2 o  2  535.73    9.80  744.69  164.88  342.17  176.16  347.40  356.16  0.96 
1 1 1    7   13    3 o 13  382.21    8.87  309.05  255.62  349.13  224.58   23.84  224.58  0.88 
1 1 1    7   13    4 o  6  452.41    8.70  198.03  132.97  548.89  240.41  366.97  240.41  0.81 
1 1 1    7   13    5 o 10  371.09    8.84  469.77   53.56  273.33   64.25  118.70  244.25  0.90 
1 1 1    7   13    6 f  0  411.85    9.17  331.00  350.00  195.35  345.83    0.00    0.00  0.00 
1 1 1    7   13    7 o  4  270.56    9.99  329.34   74.50  160.07   76.62   22.44  256.62  0.63 
1 1 1    7   13    8 o 17  639.41    9.73  711.73  335.20  583.22  349.35   64.24  169.35  0.96 
1 1 1    7   13    9 o 17  568.86   10.42  770.52  291.81  461.73  298.70  162.77  118.70  0.95 
1 1 1    7   13   10 o  9 1221.27   13.82 1045.51  223.83 1339.64  227.85  267.08  227.85  0.99 
1 1 1    7   13   11 o 14  902.38   12.77  766.95  111.42  974.08  107.78  184.45  107.78  0.98 
1 1 1    7   13   12 o 15  913.03   15.47  799.80    6.46  985.81    4.65  176.35    4.65  0.98 
1 1 1    7   13   13 o 17  804.96   15.00  760.14  256.34  830.87  255.69   74.67  255.69  0.99 
1 1 1    7   13   14 o 10  197.99   22.38  121.00  140.62  138.12  143.96   26.76  143.96  0.63 
1 1 1    7   13   15 o  3  267.90   18.66  234.35  273.77  256.42  278.27   25.48  278.27  0.91 
1 1 1    7   13   16 o  7  184.23   30.32  303.01  236.69   35.45  235.85  261.98   55.85  0.90 
1 1 1    7   13   17 o 16  241.32   29.34  258.47  330.31  198.29  329.46   50.66  149.46  0.93 
1 1 1    7   13   18 o 13  230.69   33.18  230.79    5.90  214.93    5.48    1.64    5.48  0.93 
1 1 1    7   13   19 o  3  175.42   47.14  166.50   17.48  109.39   17.34   43.79  197.34  0.75 
1 1 1    7   13   20 o 14  477.36   28.60  525.98   14.64  361.68   14.64   71.80  194.64  0.83 
1 1 1    7   13   21 o 13  117.23   52.05  228.71  249.97   27.34   69.97  196.57   69.97  0.61 
1 1 1    7   15    0 o 13  120.62   18.62  345.63  360.00   54.90  180.00  169.55  180.00  0.25 
1 1 1    7   15    1 o 17  119.86   12.76  274.78  324.05   54.25   81.96  164.89   81.96  0.24 
1 1 1    7   15    2 o  5  809.41   11.26 1102.15   36.48  786.44   14.55   10.97  194.55  0.98 
1 1 1    7   15    3 o  3  280.46   10.26  688.49  264.13  185.37  286.60   49.17  106.60  0.75 
1 1 1    7   15    4 o  8  172.18   11.36  467.48  162.77   76.85  359.87  386.90  359.87  0.68 
1 1 1    7   15    5 f  0  270.89    9.69  352.91   62.40  269.92   38.48    0.00    0.00  0.00 
1 1 1    7   15    6 o  1  576.10    9.81  528.45  239.09  589.59  222.94   87.50  222.94  0.95 
1 1 1    7   15    7 o 11  484.74   10.25  318.76   34.67  545.36   37.33  220.07   37.33  0.90 
1 1 1    7   15    8 o 19  550.43   10.51  639.38  138.96  436.07  145.99  176.83  325.99  0.95 
1 1 1    7   15    9 o 18  536.74   11.50  615.47  293.93  382.50  287.57  257.43  107.57  0.95 
1 1 1    7   15   10 o  6  919.06   12.59  755.39   62.31 1029.96   60.13  265.09   60.13  0.98 
1 1 1    7   15   11 o 18  976.33   13.68  973.56  341.17  906.22  342.69  111.46  162.69  0.99 
1 1 1    7   15   12 f  0 1021.86   16.63  863.12  295.09  856.00  292.31    0.00    0.00  0.00 
1 1 1    7   15   13 o 19  275.71   19.66  359.15   85.23  142.81   85.33  222.99  265.33  0.92 
1 1 1    7   15   14 o 18  561.54   15.32  506.41   75.94  603.15   78.52  108.35   78.52  0.98 
1 1 1    7   15   15 o 11  199.94   22.99  174.39  156.86  160.13  158.01   12.53  338.01  0.83 
1 1 1    7   15   16 o  1  612.12   14.98  512.45   39.73  701.96   39.98  197.68   39.98  0.99 
1 1 1    7   15   17 o  4  686.55   17.11  757.00   80.66  642.44   80.37   77.97  260.37  0.99 
1 1 1    7   15   18 o  3  199.91   31.54  116.28  269.13  225.75  269.65  116.53  269.65  0.84 
1 1 1    7   15   19 o  1  386.98   28.49  459.99  322.40  297.27  322.33  116.95  142.33  0.92 
1 1 1    7   15   20 o 18  349.10   33.64  512.60  191.99  156.23  191.99  248.01   11.99  0.80 
1 1 1    7   15   21 o  5  155.03   57.85  117.43  228.09   70.86  228.09   22.83   48.09  0.53 
1 1 1    7   17    0 o 17  546.26   14.00  139.10  180.00  747.83  180.00  405.91  180.00  1.00 
1 1 1    7   17    1 o  5  220.82    9.82  501.74  345.90   62.42  325.76  170.08  145.76  0.67 
1 1 1    7   17    2 o 13  474.56    9.95  293.36  263.09  340.97  259.03  214.79   79.03  0.94 
1 1 1    7   17    3 o 14  362.98    9.89  254.07  191.87  309.61  175.62    8.99  355.62  0.87 
1 1 1    7   17    4 o  5  505.57    9.31  521.52  299.36  445.77  293.04   60.50  113.04  0.94 
1 1 1    7   17    5 o  5  530.64    9.18  391.68  324.93  505.02  325.10   10.31  325.10  0.94 
1 1 1    7   17    6 o 14  889.13   10.18  955.02  337.11  915.06  336.62   88.71  336.62  0.98 
1 1 1    7   17    7 o 14 1057.69   12.38 1000.05   97.75 1219.29   99.72  359.37   99.72  0.98 
1 1 1    7   17    8 o  8  638.44   10.70  476.52  326.57  703.95  325.51  194.60  325.51  0.95 
1 1 1    7   17    9 o 17  193.39   14.61  365.80  308.06   59.24  126.35  384.59  126.35  0.69 
1 1 1    7   17   10 o 10  628.14   12.66  342.83    1.83  843.85  347.51  546.65  347.51  0.91 
1 1 1    7   17   11 o  2  310.58   17.39  265.00  109.65  239.74  109.04   37.19  289.04  0.83 
1 1 1    7   17   12 o 13  634.01   15.91  640.54  123.77  579.28  121.17   80.71  301.17  0.98 
1 1 1    7   17   13 o  7  984.80   16.34  947.25  123.68  966.31  123.86   22.91  303.86  0.99 
1 1 1    7   17   14 o 16  508.10   15.55  444.15  184.43  536.73  184.31   82.55  184.31  0.98 
1 1 1    7   17   15 o  8  460.75   15.89  385.02  209.08  512.81  208.35  129.86  208.35  0.97 
1 1 1    7   17   16 o 17  497.55   16.21  433.99    8.60  553.46    8.28  132.64    8.28  0.98 
1 1 1    7   17   17 o  4  488.51   18.85  431.09  271.24  550.18  270.80  140.06  270.80  0.98 
1 1 1    7   17   18 o 17  157.86   43.57  234.34    5.21   63.18    5.12  155.94  185.12  0.89 
1 1 1    7   17   19 o 12  424.15   27.07  459.13  114.83  335.03  114.81   66.49  294.81  0.87 
1 1 1    7   17   20 o 11  214.61   51.73  230.87  138.01   28.36  138.01  144.44  318.01  0.47 
1 1 1    7   17   21 o 19  114.29   51.83   10.99   76.42    4.89   76.43    4.60  256.43  0.06 
1 1 1    7   19    0 o  3  489.33   13.82  892.28  180.00  366.91  180.00  244.78    0.00  1.00 
1 1 1    7   19    1 o  9  596.85   10.13  838.37  273.81  536.98  261.76   71.37   81.76  0.96 
1 1 1    7   19    2 o  1  487.06    9.42  546.69  186.57  446.14  180.89   16.91    0.89  0.93 
1 1 1    7   19    3 o  6  805.42   10.45  564.89  238.67  937.12  232.33  310.89  232.33  0.97 
1 1 1    7   19    4 f  0  919.75   10.68 1043.51  339.28 1047.75  339.32    0.00    0.00  0.00 
1 1 1    7   19    5 o  9  581.12    9.40  425.50  159.07  671.58  146.76  256.11  146.76  0.94 
1 1 1    7   19    6 o 17  776.60   10.63  824.05  125.82  763.06  123.92   14.57  123.92  0.97 
1 1 1    7   19    7 o 19  361.39   10.72  482.71  205.71  175.68  198.92  301.92   18.92  0.90 
1 1 1    7   19    8 o 13  641.75   11.14  450.46    1.79  768.33    1.25  328.44    1.25  0.94 
1 1 1    7   19    9 o 11  153.89   20.56  307.64  198.63  143.64   14.35  473.09   14.35  0.60 
1 1 1    7   19   10 o  9  247.51   16.61  337.25  137.33   71.54  138.72  248.01  318.72  0.79 
1 1 1    7   19   11 o 10  127.72   31.40  182.11   48.66   75.89  226.41  276.23  226.41  0.49 
1 1 1    7   19   12 o  7  185.62   28.93  248.97   53.59   66.68   49.45  153.37  229.45  0.77 
1 1 1    7   19   13 o  6  516.10   15.09  613.02  243.11  380.76  242.41  250.34   62.41  0.98 
1 1 1    7   19   14 o  8  239.10   22.93  287.94  337.80  155.78  335.61  127.53  155.61  0.92 
1 1 1    7   19   15 o  2  299.61   20.93  392.47  316.97  190.73  317.83  192.39  137.83  0.96 
1 1 1    7   19   16 o 19  166.98   39.54  250.16  246.34   59.24  246.54  172.03   66.54  0.87 
1 1 1    7   19   17 o 16  200.27   36.51  125.50  263.73  214.03  264.67   94.86  264.67  0.83 
1 1 1    7   19   18 o  9  197.45   44.44  157.41  270.91  200.03  270.30   52.98  270.30  0.88 
1 1 1    7   19   19 o  9  733.21   19.33  338.45  188.43  949.87  188.44  663.37  188.44  0.84 
1 1 1    7   19   20 o  7  216.81   35.77  306.67  289.41  129.91  289.41   85.93  109.41  0.80 
1 1 1    7   19   21 o 14  181.25   48.22  231.10  139.31  118.54  139.31   97.84  319.31  0.92 
1 1 1    7   21    0 o  5  615.99   13.01  728.87  360.00  590.79  360.00   50.40  180.00  1.00 
1 1 1    7   21    1 o 10  430.62    8.55  734.29   86.29  165.71   86.10  482.92  266.10  0.95 
1 1 1    7   21    2 o  1  787.73    9.99  905.01  180.61  625.16  180.39  292.37    0.39  0.98 
1 1 1    7   21    3 o 16 1111.66   12.00 1193.98  351.15 1147.53  350.67  100.64  350.67  0.99 
1 1 1    7   21    4 o 19  561.67    9.93  680.20  233.18  478.45  218.26  113.86   38.26  0.95 
1 1 1    7   21    5 o 14  967.46   11.66 1040.99  219.33  872.22  213.03  160.35   33.03  0.98 
1 1 1    7   21    6 o 18  714.95   10.70  749.04  282.44  597.84  274.06  194.01   94.06  0.97 
1 1 1    7   21    7 o 18  630.87   11.18  414.01  195.54  757.10  208.63  329.91  208.63  0.94 
1 1 1    7   21    8 o 16  222.56   16.18  118.98  225.98   47.22  238.54   70.25   58.54  0.37 
1 1 1    7   21    9 o 14  459.54   13.54  330.44  149.94  455.34  149.07   76.72  149.07  0.91 
1 1 1    7   21   10 o  9  541.49   12.28  441.71    0.39  596.48    4.25  168.82    4.25  0.95 
1 1 1    7   21   11 o  5  888.62   15.03  748.01  229.20  956.19  227.40  158.04  227.40  0.99 
1 1 1    7   21   12 o 11 1004.33   18.52  928.52  225.30 1067.00  225.03  140.44  225.03  0.99 
1 1 1    7   21   13 o  2  351.40   19.34  280.52   51.92  376.05   49.85   91.66   49.85  0.94 
1 1 1    7   21   14 o 13  120.71   39.28  107.97  218.89   12.48  220.73  101.23   40.73  0.52 
1 1 1    7   21   15 o  8  290.59   22.35  298.67   38.97  263.46   37.30   21.13  217.30  0.94 
1 1 1    7   21   16 o  7  213.61   34.50  212.57   85.65  185.26   83.90   13.37  263.90  0.90 
1 1 1    7   21   17 o  4  127.04   46.11   84.47  105.35   62.66  104.27   19.71  284.27  0.57 
1 1 1    7   21   18 o  8  247.22   36.29  209.16  195.65  160.69  195.66   27.76   15.66  0.71 
1 1 1    7   21   19 o  4  181.76   47.29  217.93  263.81   73.86   83.81  248.73   83.81  0.28 
1 1 1    7   21   20 o  9  318.99   28.03  260.34   98.46  385.54   98.46  186.96   98.46  0.92 
1 1 1    7   23    0 o 10  330.90   12.89  419.31  180.00  238.04  180.00  170.67    0.00  0.98 
1 1 1    7   23    1 o  2  283.56    9.28  393.00  159.16  124.41  134.63  218.55  314.63  0.82 
1 1 1    7   23    2 o  1  672.53    9.76  523.61  354.29  737.55  348.46  186.64  348.46  0.96 
1 1 1    7   23    3 o 18 1123.31   12.44 1081.48  262.32 1082.62  255.21   54.12   75.21  0.99 
1 1 1    7   23    4 f  0  162.63   15.17  321.62  113.68  253.91  110.54    0.00    0.00  0.00 
1 1 1    7   23    5 o 13  637.98   10.88  654.63  271.50  661.08  272.42  104.23  272.42  0.95 
1 1 1    7   23    6 o 11  240.94   12.04  281.68  215.75   81.15  207.36  152.25   27.36  0.65 
1 1 1    7   23    7 o  7  939.18   11.78  912.80  167.00  926.33  165.55   10.28  165.55  0.98 
1 1 1    7   23    8 o 14  760.62   12.35  653.40  186.13  853.34  192.46  237.24  192.46  0.97 
1 1 1    7   23    9 o 17  234.06   16.53  391.47  336.92    8.01  159.77  413.23  159.77  0.85 
1 1 1    7   23   10 f  0  276.65   14.72  347.02  149.30  344.24  151.19    0.00    0.00  0.00 
1 1 1    7   23   11 o 12  393.63   15.41  299.46  133.31  411.61  131.46   81.83  131.46  0.94 
1 1 1    7   23   12 o 15  317.91   18.13  397.59   28.29  203.20   29.70  197.14  209.70  0.95 
1 1 1    7   23   13 o  2  464.83   16.45  369.39  172.06  522.44  171.58  142.74  171.58  0.97 
1 1 1    7   23   14 o  8  262.18   22.30  174.27  320.25  292.78  319.07  121.35  319.07  0.89 
1 1 1    7   23   15 o 17   99.52   37.02  150.13   91.67   21.71  270.77  162.82  270.77  0.60 
1 1 1    7   23   16 o 16  190.70   38.38  300.18  184.81   70.69  184.76  212.24    4.76  0.93 
1 1 1    7   23   17 o 17  477.79   22.11  465.22  253.80  507.22  253.78   71.10  253.78  0.99 
1 1 1    7   23   18 o  9   69.99   34.90   89.82  103.09   69.78  283.06  147.97  283.06  0.06 
1 1 1    7   23   19 f  0  206.29   43.28  155.97  166.50  116.52  166.50    0.00    0.00  0.00 
1 1 1    7   23   20 o 17  312.52   28.43  334.83  194.78  314.04  194.78   28.37  194.78  0.96 
1 1 1    7   25    0 o 12  808.40   16.21  548.55    0.00  881.01    0.00  145.22    0.00  1.00 
1 1 1    7   25    1 o 14  556.68   10.45  355.89   17.21  627.90   24.79  222.36   24.79  0.93 
1 1 1    7   25    2 o 13  773.03   11.55  883.47  305.18  677.28  300.25  153.32  120.25  0.98 
1 1 1    7   25    3 o 10 1323.09   14.49 1324.70   22.51 1386.59   23.63  152.76   23.63  0.99 
1 1 1    7   25    4 o 11  688.43   11.71  739.64  108.33  568.13  116.90  198.33  296.90  0.97 
1 1 1    7   25    5 o 12  552.00   10.90  593.40  289.65  512.44  285.93   16.18  105.93  0.94 
1 1 1    7   25    6 o 12  280.53   13.64  587.58  334.77   45.78  156.93  587.60  156.93  0.88 
1 1 1    7   25    7 o 17  486.09   11.01  336.32  245.47  592.05  236.86  360.25  236.86  0.85 
1 1 1    7   25    8 o 16  752.49   13.09  676.68    3.92  784.41    7.39  102.92    7.39  0.97 
1 1 1    7   25    9 o 12  852.28   13.37  786.33   17.72  935.82   17.61  195.77   17.61  0.98 
1 1 1    7   25   10 o  1  453.74   13.07  383.91  139.84  491.07  144.48  116.97  144.48  0.95 
1 1 1    7   25   11 o  8  403.90   15.27  347.92   15.19  414.32   15.53   58.77   15.53  0.95 
1 1 1    7   25   12 o  8  514.89   15.24  426.83  201.19  572.90  198.46  142.02  198.46  0.97 
1 1 1    7   25   13 o 18   95.46   35.63   53.97  191.38   10.73   25.96   70.04   25.96  0.25 
1 1 1    7   25   14 f  0  255.09   20.19  240.45  132.92  235.58  134.29    0.00    0.00  0.00 
1 1 1    7   25   15 o 15  346.19   20.92  412.08  240.72  280.54  241.14  112.19   61.14  0.97 
1 1 1    7   25   16 o  5  100.97   40.15   29.09  245.52   10.73  258.54   14.73   78.54  0.18 
1 1 1    7   25   17 o  2   90.06   39.18   55.79  131.87   23.89  311.23   74.49  311.23  0.15 
1 1 1    7   25   18 o 18  363.64   32.57  290.39  138.75  168.59  138.75   72.10  318.75  0.56 
1 1 1    7   25   19 o 19  423.11   25.78  387.69  200.11  527.09  200.11  253.07  200.11  0.95 
1 1 1    7   25   20 o 12  377.29   31.28  333.48  344.02  425.30  344.02  108.37  344.02  0.98 
1 1 1    7   27    0 o  8   69.52   35.27  205.89  180.00   66.07  360.00  143.68  360.00  0.08 
1 1 1    7   27    1 o  5   56.83   22.60  164.19  229.15  149.59   31.39  315.58   31.39  0.14 
1 1 1    7   27    2 o 12 1029.20   12.60  906.07   92.92 1140.09   94.40  258.56   94.40  0.98 
1 1 1    7   27    3 o  4  603.08   11.11  657.27   22.03  479.81   23.61  197.81  203.61  0.96 
1 1 1    7   27    4 o  3  970.54   12.94  796.87  283.00 1198.24  283.66  502.99  283.66  0.98 
1 1 1    7   27    5 o  8  903.88   12.91  733.67   13.97 1068.50   15.25  377.75   15.25  0.97 
1 1 1    7   27    6 o  1  492.26   11.61  401.68  101.30  501.98  103.89   96.02  103.89  0.92 
1 1 1    7   27    7 o 16  515.24   11.54  359.01   42.45  602.66   51.06  250.58   51.06  0.93 
1 1 1    7   27    8 o  9  609.61   12.12  655.85  219.32  566.45  219.76   51.87   39.76  0.97 
1 1 1    7   27    9 o  9  978.23   13.87  952.92  258.70  961.97  258.53   16.08   78.53  0.99 
1 1 1    7   27   10 o  5  643.08   14.37  605.10  234.44  637.65  234.23   10.87  234.23  0.98 
1 1 1    7   27   11 f  0  530.52   14.24  497.28  290.14  486.20  293.04    0.00    0.00  0.00 
1 1 1    7   27   12 o  4  521.61   15.89  419.29   89.40  593.43   89.84  167.41   89.84  0.98 
1 1 1    7   27   13 o 16  488.63   15.45  475.31   14.02  497.32   14.10   37.52   14.10  0.98 
1 1 1    7   27   14 o  1  239.20   21.26  277.02  281.70  179.76  280.87   87.35  100.87  0.93 
1 1 1    7   27   15 o  1  205.16   27.53  157.72  154.17  207.96  154.25   51.75  154.25  0.89 
1 1 1    7   27   16 o  6  355.29   18.87  306.31  338.98  404.96  339.14  117.60  339.14  0.97 
1 1 1    7   27   17 x 19       ?       ?   60.85   25.82   53.14   25.77    0.00    0.00  0.00 
1 1 1    7   27   18 o  7  194.50   57.03  236.55   35.13   27.54  215.13  208.05  215.13  0.39 
1 1 1    7   27   19 o  4  429.58   30.26  459.09   15.27  462.11   15.27   88.18   15.27  0.97 
1 1 1    7   29    0 o  9  862.88   17.68 1029.49  180.00  712.72  180.00  300.31    0.00  1.00 
1 1 1    7   29    1 o 12  418.87   11.52  566.88  119.48  218.92  120.76  338.69  300.76  0.93 
1 1 1    7   29    2 o 18  291.00   13.21  213.36  177.41  181.32  182.56   30.05    2.56  0.67 
1 1 1    7   29    3 o  6 1022.53   13.15  689.57  278.68 1322.37  277.25  648.75  277.25  0.98 
1 1 1    7   29    4 o 11  796.08   11.88  759.65  141.36  791.21  146.13   30.60  146.13  0.97 
1 1 1    7   29    5 o  4  470.01   11.66  576.38  265.26  352.06  271.37  183.16   91.37  0.94 
1 1 1    7   29    6 o 13 1334.99   14.32 1264.51  235.24 1388.44  232.55  125.97  232.55  0.99 
1 1 1    7   29    7 f  0  157.22   18.83  147.69    5.81  144.12   23.47    0.00    0.00  0.00 
1 1 1    7   29    8 o  1  418.04   12.75  328.68  291.19  440.09  293.23   89.97  293.23  0.95 
1 1 1    7   29    9 o  1  491.35   13.83  515.52  110.74  437.68  113.62   80.85  293.62  0.97 
1 1 1    7   29   10 o 10  352.64   16.52  353.13  357.96  305.18  359.44   61.79  179.44  0.95 
1 1 1    7   29   11 o  5  539.48   14.36  498.06  115.37  574.91  117.58   92.05  117.58  0.98 
1 1 1    7   29   12 o  2  240.62   19.93  216.64  307.52  220.47  310.06    7.08  310.06  0.90 
1 1 1    7   29   13 o 19  180.42   28.76  209.60  277.45  109.48  277.47   93.47   97.47  0.87 
1 1 1    7   29   14 o  2  360.80   17.13  302.89  141.65  415.61  142.38  134.54  142.38  0.97 
1 1 1    7   29   15 o  6  213.63   26.62  200.74  322.06  207.05  321.89   20.39  321.89  0.92 
1 1 1    7   29   16 o 18  170.19   40.43  178.24  167.97   35.43  167.82  126.94  347.82  0.58 
1 1 1    7   29   17 o 18  162.43   49.21  254.91   78.64  127.57  258.64  338.43  258.64  0.26 
1 1 1    7   29   18 o 17  247.51   36.97  227.55  146.91  242.57  146.91   84.03  146.91  0.81 
1 1 1    7   29   19 o 10  335.00   30.26  320.82  188.52  356.59  188.52   58.73  188.52  0.98 
1 1 1    7   31    0 o 16   29.75   21.55    4.68  180.00   44.91  180.00   91.23  180.00  0.02 
1 1 1    7   31    1 o 16 1025.11   13.14  793.24  261.26 1229.94  267.33  446.79  267.33  0.98 
1 1 1    7   31    2 f  0 1103.53   13.29 1145.52  339.66 1143.63  337.27    0.00    0.00  0.00 
1 1 1    7   31    3 o 19  389.19   12.19  424.10  197.60  277.94  198.01  159.79   18.01  0.92 
1 1 1    7   31    4 o  1  862.32   12.45  912.59    6.90  804.99    5.52   87.51  185.52  0.98 
1 1 1    7   31    5 o 14   78.68   27.53   43.40  248.97   14.22  322.60   34.03  322.60  0.04 
1 1 1    7   31    6 o  5  598.66   12.21  557.58   53.21  591.24   53.41   16.93   53.41  0.97 
1 1 1    7   31    7 o 19  504.42   11.57  469.75  122.37  524.57  123.49   73.36  123.49  0.97 
1 1 1    7   31    8 o 17  439.24   13.33  346.77  178.27  498.29  178.53  158.09  178.53  0.95 
1 1 1    7   31    9 o 15  475.39   12.41  615.35   78.37  312.88   78.83  305.95  258.83  0.98 
1 1 1    7   31   10 o  6  229.92   20.70  236.22  152.63  173.22  153.90   67.67  333.90  0.90 
1 1 1    7   31   11 f  0  159.64   29.68   63.97    7.81   62.24    3.55    0.00    0.00  0.00 
1 1 1    7   31   12 o  6  406.26   15.30  426.60  102.93  382.99  103.09   24.82  283.09  0.97 
1 1 1    7   31   13 o 11  218.38   23.29  272.37  146.07  146.48  144.72  113.61  324.72  0.93 
1 1 1    7   31   14 o  3  131.96   41.97   94.41  352.92   74.03  352.15   15.47  172.15  0.62 
1 1 1    7   31   15 o  3  130.14   44.51  156.54  148.03   62.93  148.65   82.91  328.65  0.80 
1 1 1    7   31   16 o  7  476.39   21.16  338.03  132.76  467.14  132.78  175.61  132.78  0.80 
1 1 1    7   31   17 o  5  515.36   23.28  466.51  167.98  577.72  167.98  227.15  167.98  0.90 
1 1 1    7   31   18 o 16   95.01   43.35  199.09  289.03   42.45  109.03  205.91  109.03  0.64 
1 1 1    7   33    0 o 10  477.37   16.23  274.95  180.00  617.81  180.00  282.41  180.00  1.00 
1 1 1    7   33    1 o  2  588.70   11.53  555.77   37.58  598.12   42.45   60.91   42.45  0.96 
1 1 1    7   33    2 o 11 1032.46   12.79  926.05  187.46 1101.55  189.30  160.97  189.30  0.99 
1 1 1    7   33    3 o  1  493.14   11.20  492.17   60.55  449.41   54.22   46.75  234.22  0.96 
1 1 1    7   33    4 o 14  181.69   16.89  201.89  313.88   48.79  311.73  166.60  131.73  0.73 
1 1 1    7   33    5 o  9  298.54   12.98  282.81  243.20  262.84  235.69   13.48   55.69  0.90 
1 1 1    7   33    6 o  3  190.05   17.96   94.77  328.78  116.65  345.29    0.25  345.29  0.61 
1 1 1    7   33    7 o  8  433.18   12.56  492.95  244.66  368.66  245.24  101.60   65.24  0.97 
1 1 1    7   33    8 o  1  227.51   15.91  180.43  304.57  199.17  301.94    9.62  301.94  0.85 
1 1 1    7   33    9 o  5  475.63   13.72  517.73   20.33  420.69   21.06   89.93  201.06  0.98 
1 1 1    7   33   10 o  2  273.30   25.68  248.34  320.92  256.43  321.32    7.88  321.32  0.92 
1 1 1    7   33   11 o 11  126.12   36.57  226.17  215.24   19.64   34.27  239.57   34.27  0.79 
1 1 1    7   33   12 o  2  112.07   37.02  163.28  164.82    2.90  163.85  150.29  343.85  0.70 
1 1 1    7   33   13 o  4  253.26   21.08  262.07  231.76  231.46  231.86   17.63   51.86  0.95 
1 1 1    7   33   14 o 12  107.10   41.28  119.81  357.21   31.06  356.96   80.63  176.96  0.67 
1 1 1    7   33   15 o 19   81.13   38.06  178.23   84.53  128.72  264.52  287.26  264.52  0.18 
1 1 1    7   33   16 x 10       ?       ?  139.68   42.12  111.40   42.12    0.00    0.00  0.00 
1 1 1    7   33   17 o 10  487.50   23.68  514.52   22.33  568.30   22.33  191.24   22.33  0.97 
1 1 1    7   33   18 o 19  167.54   50.21  106.83  359.83  173.35  359.83   71.75  359.83  0.82 
1 1 1    7   35    0 o 14  249.24   23.32  202.93  180.00  231.18  180.00   15.05  360.00  0.96 
1 1 1    7   35    1 o  9  911.44   13.53  949.00  253.32  848.88  251.26  108.74   71.26  0.99 
1 1 1    7   35    2 o 18  518.46   11.88  483.65   73.75  542.10   76.02   79.91   76.02  0.97 
1 1 1    7   35    3 o  4  888.35   13.04  627.68  331.07 1071.66  331.70  387.78  331.70  0.99 
1 1 1    7   35    4 f  0  238.80   15.31  241.67  193.31  232.71  190.74    0.00    0.00  0.00 
1 1 1    7   35    5 o 12  265.85   14.89  256.05  313.28  233.00  309.88    8.68  129.88  0.89 
1 1 1    7   35    6 o  1  528.01   13.59  473.78  126.50  551.99  126.04   73.05  126.04  0.98 
1 1 1    7   35    7 o  8  130.82   26.42  197.07   55.24   11.76  238.53  222.45  238.53  0.76 
1 1 1    7   35    8 o 10  444.59   13.79  413.39   15.76  455.81   18.30   47.00   18.30  0.97 
1 1 1    7   35    9 o 18  233.95   19.83  281.97  196.70  158.23  197.52  114.97   17.52  0.92 
1 1 1    7   35   10 f  0  513.18   15.22  497.62  224.01  477.06  224.03    0.00    0.00  0.00 
1 1 1    7   35   11 o 13  447.29   16.28  301.51   80.21  584.97   80.51  302.56   80.51  0.97 
1 1 1    7   35   12 o 19  181.22   32.92  123.82  269.04  175.12  266.72   52.99  266.72  0.82 
1 1 1    7   35   13 o 10  382.43   17.83  354.76   39.71  415.68   39.14   82.72   39.14  0.98 
1 1 1    7   35   14 o  9   83.54   38.53   78.74  101.95   49.80  282.18  120.05  282.18  0.12 
1 1 1    7   35   15 o 16  337.06   28.85  205.50   50.77  103.68   50.77   67.14  230.77  0.41 
1 1 1    7   35   16 o  5  431.86   21.39  434.50  354.54  490.32  354.54  180.74  354.54  0.93 
1 1 1    7   35   17 o 14  338.45   30.20  292.99  245.02  395.24  245.02  139.54  245.02  0.96 
1 1 1    7   37    0 o  9   46.62   31.19   93.92  360.00   83.27  180.00  182.60  180.00  0.17 
1 1 1    7   37    1 o  1  826.42   13.00  774.04   88.16  833.57   89.61   30.44   89.61  0.99 
1 1 1    7   37    2 o 15  524.84   12.92  494.40  353.79  530.88  354.11   38.02  354.11  0.98 
1 1 1    7   37    3 o  4  125.80   26.76  132.00  157.55    5.64  156.92  124.04  336.92  0.54 
1 1 1    7   37    4 o 13  203.72   19.04  160.95   11.74  159.96   16.59    7.13  196.59  0.80 
1 1 1    7   37    5 o  8  748.22   14.72  678.80  128.64  788.05  128.00   95.29  128.00  0.99 
1 1 1    7   37    6 o 19  560.10   13.79  500.68  304.90  593.45  305.18   86.73  305.18  0.98 
1 1 1    7   37    7 o  4  166.73   27.12   84.82  234.90  108.30  229.50   14.29  229.50  0.61 
1 1 1    7   37    8 o 10  212.16   20.80  275.05  177.26  127.26  177.36  131.75  357.36  0.91 
1 1 1    7   37    9 o 17  227.31   23.79  192.00   35.22  220.02   33.70   37.29   33.70  0.89 
1 1 1    7   37   10 o  6  183.35   24.85  168.30   36.51  149.37   37.44   16.93  217.44  0.86 
1 1 1    7   37   11 o  5  408.32   16.90  422.97   17.27  404.99   17.54    9.20   17.54  0.98 
1 1 1    7   37   12 o 14  116.34   36.57  160.02   84.20   34.59   84.82  112.98  264.82  0.78 
1 1 1    7   37   13 o  1   65.78   30.85   21.02  217.17   14.68   39.81   34.04   39.81  0.04 
1 1 1    7   37   14 o 18  657.14   20.21  315.71   45.50  790.64   45.50  523.58   45.50  0.80 
1 1 1    7   37   15 o  1  507.27   21.82  475.11  259.83  574.34  259.82  222.58  259.82  0.91 
1 1 1    7   37   16 o  8  211.04   37.07  253.98  176.29  168.77  176.30   38.03  356.30  0.89 
1 1 1    7   39    0 o  9   44.07   31.41   62.13  360.00   47.51  180.00  105.09  180.00  0.11 
1 1 1    7   39    1 o 18  323.54   16.46  335.58  357.93  257.73    0.05  100.91  180.05  0.95 
1 1 1    7   39    2 f  0  206.15   21.27  367.92  254.88  348.50  254.92    0.00    0.00  0.00 
1 1 1    7   39    3 o 18  394.57   13.27  391.20   46.36  394.84   45.93   28.66   45.93  0.96 
1 1 1    7   39    4 o 16  173.81   20.59  141.20  100.43  125.24  105.47    1.69  285.47  0.73 
1 1 1    7   39    5 o 11  543.12   16.82  530.89  323.21  547.80  323.96   28.13  323.96  0.98 
1 1 1    7   39    6 o  8   71.65   30.73   56.37  164.98   29.18  342.46   87.99  342.46  0.21 
1 1 1    7   39    7 o 10  329.42   18.14  221.35  334.24  399.58  335.48  183.10  335.48  0.94 
1 1 1    7   39    8 o 14   87.44   34.05   56.53  290.68    9.26  113.13   62.52  113.13  0.25 
1 1 1    7   39    9 o 11  167.78   25.47  107.97  176.94  146.60  175.55   51.29  175.55  0.72 
1 1 1    7   39   10 o 16  215.51   22.83  219.03  252.54  189.23  251.51   21.42   71.51  0.93 
1 1 1    7   39   11 o 18  530.20   15.80  532.14  163.24  551.39  163.13   52.97  163.13  0.99 
1 1 1    7   39   12 o 13   58.59   27.99  123.38  252.07   91.21   72.42  204.11   72.42  0.19 
1 1 1    7   39   13 o 18  575.52   17.94  302.38  326.94  637.31  326.92  380.20  326.92  0.78 
1 1 1    7   39   14 o  8   69.60   33.00   40.47  320.16   26.49  140.16   57.08  140.16  0.03 
1 1 1    7   39   15 o 18  402.80   20.57  295.11   21.25  534.50   21.25  305.47   21.25  0.95 
1 1 1    7   39   16 o 18  185.21   47.87  100.72   17.88  221.65   17.89  124.12   17.89  0.86 
1 1 1    7   41    0 o 11  273.00   32.43  238.03  180.00  293.17  180.00   41.36  180.00  1.00 
1 1 1    7   41    1 o 15  463.61   17.99  483.16  206.75  438.92  207.77   28.51   27.77  0.98 
1 1 1    7   41    2 o 14  230.61   26.58  158.26  252.00  239.12  256.02   92.73  256.02  0.84 
1 1 1    7   41    3 o  9  372.61   18.52  383.78  204.21  346.39  202.41   26.81   22.41  0.97 
1 1 1    7   41    4 o  8  256.04   24.18  259.45  231.35  219.89  230.88   33.57   50.88  0.92 
1 1 1    7   41    5 o 19  193.29   34.80  128.32  227.12  169.85  228.88   44.76  228.88  0.76 
1 1 1    7   41    6 o  9  487.03   18.13  509.58   29.51  471.53   29.43   13.89  209.43  0.98 
1 1 1    7   41    7 o 15  588.89   15.85  573.56  139.94  619.28  140.28   74.40  140.28  0.99 
1 1 1    7   41    8 o  4  117.29   35.71  173.27   30.28   16.60   28.83  147.76  208.83  0.77 
1 1 1    7   41    9 f  0  639.36   14.85  583.14  201.81  549.45  201.86    0.00    0.00  0.00 
1 1 1    7   41   10 o  2  153.56   28.78   96.01  149.97  143.22  149.52   54.10  149.52  0.76 
1 1 1    7   41   11 o 11  249.65   25.60  250.96  321.22  155.70  321.15   70.33  141.15  0.76 
1 1 1    7   41   12 o  7  573.82   16.13  141.79    4.07  461.09    4.13  340.98    4.13  0.51 
1 1 1    7   41   13 o  3  123.15   40.06  195.76   67.58   90.50  247.58  239.04  247.58  0.24 
1 1 1    7   41   14 o 10  234.97   27.94  276.61  232.88  207.39  232.88    2.48   52.88  0.89 
1 1 1    7   41   15 o  2  112.35   40.87   78.39   69.23   69.06   69.23    4.56  249.23  0.64 
1 1 1    7   43    0 o 14  323.91   29.26  120.75  180.00  513.54  180.00  397.31  180.00  0.97 
1 1 1    7   43    1 o  3  104.06   36.64   84.50  355.88    2.28  354.58   75.91  174.58  0.39 
1 1 1    7   43    2 o  8  405.27   18.55  344.66  326.23  454.73  326.82  125.18  326.82  0.97 
1 1 1    7   43    3 f  0  193.33   28.33   76.29  298.95   73.48  299.15    0.00    0.00  0.00 
1 1 1    7   43    4 o 11  464.82   17.91  426.35   45.60  505.55   45.31  100.87   45.31  0.98 
1 1 1    7   43    5 o 19  150.42   41.20  124.21   16.50   94.47   17.54   25.34  197.54  0.71 
1 1 1    7   43    6 o 14  414.86   18.73  410.57  145.82  421.08  146.02   29.57  146.02  0.98 
1 1 1    7   43    7 o 18  241.46   24.61  197.55  345.26  261.63  345.85   75.48  345.85  0.93 
1 1 1    7   43    8 o 18  500.02   19.83  511.72  147.66  509.89  147.47   31.34  147.47  0.99 
1 1 1    7   43    9 o 15  277.32   22.47  311.49   88.71  247.66   88.59   41.69  268.59  0.97 
1 1 1    7   43   10 x 18       ?       ?  206.95   23.95  183.11   23.81    0.00    0.00  0.00 
1 1 1    7   43   11 o  9  566.19   17.93  406.72   95.73  571.70   95.73  231.18   95.73  0.81 
1 1 1    7   43   12 o  5  181.42   39.90  120.20  295.53    5.31  115.53   95.35  115.53  0.23 
1 1 1    7   43   13 o  4  112.95   42.44   83.07  147.64    5.22  147.64   58.11  327.64  0.30 
1 1 1    7   43   14 o 19  177.30   41.23  149.28  125.83  174.79  125.83   35.91  125.83  0.88 
1 1 1    7   45    0 o 11   56.70   37.21  178.85  180.00  107.85    0.00  281.92    0.00  0.58 
1 1 1    7   45    1 o  7  332.28   20.34  358.46   37.34  304.71   37.00   33.98  217.00  0.97 
1 1 1    7   45    2 o 19  292.71   22.43  360.63  167.03  223.43  166.89  117.76  346.89  0.96 
1 1 1    7   45    3 o  2   66.58   30.93   73.33  220.07   26.23   39.61   91.01   39.61  0.29 
1 1 1    7   45    4 f  0  247.77   24.64  213.95  228.07  202.10  228.88    0.00    0.00  0.00 
1 1 1    7   45    5 o 16  524.49   19.14  562.74  245.01  508.30  244.47   21.24   64.47  0.99 
1 1 1    7   45    6 o 13  359.17   19.37  335.68  237.47  386.74  237.64   72.78  237.64  0.98 
1 1 1    7   45    7 o 13  278.16   22.51  246.89  213.79  302.49  213.66   71.34  213.66  0.96 
1 1 1    7   45    8 o 10  101.30   41.11  193.86  359.24  101.52  179.24  276.71  179.24  0.36 
1 1 1    7   45    9 o 12  208.55   30.79  133.46  303.72   15.61  123.84  130.79  123.84  0.24 
1 1 1    7   45   10 o  9   81.48   35.25  212.05   67.66  150.92  247.66  322.08  247.66  0.12 
1 1 1    7   45   11 o 19  177.84   30.47  135.54  229.85   19.54  229.85   78.97   49.85  0.33 
1 1 1    7   45   12 o  8  125.52   41.47  136.73  253.94   29.44  253.95   78.11   73.95  0.55 
1 1 1    7   45   13 o  1  138.21   41.03  124.67  164.31  112.38  164.31    5.04  344.31  0.83 
1 1 1    7   47    0 o  5  131.34   47.52  114.84  180.00  102.46  180.00    6.25  360.00  0.80 
1 1 1    7   47    1 o  2  231.12   24.15  220.32  105.97  228.11  106.09   23.63  106.09  0.94 
1 1 1    7   47    2 o  5  315.82   21.68  248.16  341.94  374.84  342.13  142.80  342.13  0.96 
1 1 1    7   47    3 o 14  434.21   19.00  349.13   45.11  526.72   45.15  201.61   45.15  0.98 
1 1 1    7   47    4 o 16  307.09   24.80  286.60  279.90  325.25  280.18   56.54  280.18  0.97 
1 1 1    7   47    5 o  4  193.69   39.45  216.81  297.87  141.87  298.06   58.59  118.06  0.88 
1 1 1    7   47    6 o 17  392.39   21.17  361.79  164.12  377.57  164.08   51.81  164.08  0.90 
1 1 1    7   47    7 o  2  126.07   41.55  204.18   34.29  118.57  214.25  295.67  214.25  0.23 
1 1 1    7   47    8 o 13  272.91   29.97  190.74  192.21   16.20  192.21  142.06   12.21  0.32
[truncated: 1,050,046 more chars]
